# Supplementary material for: Variety-Specific Transcriptional and Alternative Splicing Regulations Modulate Salt Tolerance in Rice from Early Stage of Stress
Source: Rice (N Y). 2022 Nov 3;15:56. doi: 10.1186/s12284-022-00599-9 (PMC9633917; doi:10.1186/s12284-022-00599-9)
Supplement: Supplementary file 9 — Additional file 9: Supplementary tables for more detailed information for RNA-Seq data analyses. [file 12284_2022_599_MOESM9_ESM.xlsx]

## Sheet: Sheet1
Table S1. GO analysis of top 30 enrichment terms of up-regulated genes in different rice genotypes
#Pathway	IR29	NB	C34
Plant hormone signal transduction	20	25	22
Carbon metabolism	16	30	19
Valine, leucine and isoleucine degradation	7	15	15
Biosynthesis of amino acids	12	25	14
Starch and sucrose metabolism	7	16	13
Protein processing in endoplasmic reticulum	7	9	12
Amino sugar and nucleotide sugar metabolism	5	17	11
Arginine and proline metabolism	7	12	11
Fatty acid degradation	9	11	11
Plant-pathogen interaction	4	11	11
Glycolysis / Gluconeogenesis	6	13	10
Peroxisome	9	12	10
Cysteine and methionine metabolism	6	11	9
Phenylpropanoid biosynthesis	4	10	8
alpha-Linolenic acid metabolism	6	9	8
Tyrosine metabolism	5	6	8
Glyoxylate and dicarboxylate metabolism	7	10	7
Carbon fixation in photosynthetic organisms	5	10	7
Pyruvate metabolism	5	9	7
Fatty acid metabolism	7	8	7
Butanoate metabolism	5	8	7
Galactose metabolism	5	7	7
Terpenoid backbone biosynthesis	2	0	7
Glutathione metabolism	9	9	6
Spliceosome	6	7	6
beta-Alanine metabolism	5	7	6
Ubiquitin mediated proteolysis	5	6	6
Purine metabolism	5	5	6
Alanine, aspartate and glutamate metabolism	5	9	5
Citrate cycle (TCA cycle)	4	9	5
Oxidative phosphorylation	4	7	5
Phagosome	0	7	3
2-Oxocarboxylic acid metabolism	4	10	0

## Sheet: Sheet2
Table S2. GO analysis of top 30 enrichment terms of down-regulated genes in different rice genotypes
#Pathway	IR29	NB	C34
Ribosome	68	28	37
Carbon metabolism	30	45	50
Biosynthesis of amino acids	24	30	38
Carbon fixation in photosynthetic organisms	17	22	26
Glycolysis / Gluconeogenesis	14	13	17
Glyoxylate and dicarboxylate metabolism	13	25	24
Purine metabolism	13	9	15
Porphyrin and chlorophyll metabolism	12	18	16
Phenylpropanoid biosynthesis	12	11	12
Aminoacyl-tRNA biosynthesis	11	17	18
Cysteine and methionine metabolism	10	13	17
Photosynthesis - antenna proteins	10	13	15
Plant hormone signal transduction	10	13	13
Pyruvate metabolism	10	11	11
Pyrimidine metabolism	9	5	8
Photosynthesis	8	21	26
Glycine, serine and threonine metabolism	7	14	14
Starch and sucrose metabolism	7	14	14
Glutathione metabolism	7	10	13
Pentose phosphate pathway	7	9	11
Fatty acid metabolism	7	8	10
Amino sugar and nucleotide sugar metabolism	7	7	9
Peroxisome	6	13	15
Sulfur metabolism	6	9	11
Fructose and mannose metabolism	6	7	8
Fatty acid biosynthesis	6	7	7
Ascorbate and aldarate metabolism	6	6	6
Phagosome	6	0	5
AGE-RAGE signaling pathway in diabetic complications	6	0	0
Glycerolipid metabolism	5	7	6
Pentose and glucuronate interconversions	5	7	0
Nitrogen metabolism	4	9	8
Protein export	4	7	8
Terpenoid backbone biosynthesis	0	10	8
Carotenoid biosynthesis	0	9	9

## Sheet: Sheet3
Table S3. NB_C34-T_up_specific genes
ID	MSU_ID	GO	RAP_ID	IR29CK	IR29T	NBCK	NBT	C34CK	C34T
OsR498G0100035200.01	LOC_Os01g02060	TOO MANY MOUTHS precursor, putative, expressed	Os01g0110800	8.03172	0.67192	1.59967	3.28522	3.71635	14.8982
OsR498G0100558200.01	LOC_Os01g14850	MFS18 protein precursor, putative, expressed	Os01g0251400	40.3293	0.220086	1.81623	7.40359	14.0036	55.125
OsR498G0102040800.01	LOC_Os01g55560	ABIL3, putative, expressed	Os01g0760900	0.547646	0.220086	0.126391	0.452983	0.943386	11.5814
OsR498G0305198900.01	LOC_Os03g04530	cytochrome P450, putative, expressed	Os03g0138200	5.51443	0	0.108277	0.078135	2.66373	17.4744
OsR498G0409097500.01	LOC_Os04g48010	WD-40 repeat family protein, putative, expressed	Os04g0568400	13.8247	17.5875	11.8057	23.4584	20.4883	56.2995
OsR498G0409483700.01	LOC_Os04g57880	heat shock protein DnaJ, putative, expressed	Os04g0675400	10.1277	16.9979	8.33578	12.3916	11.6457	32.6488
OsR498G0917623600.01	LOC_Os09g28690	gibberellin receptor GID1L2, putative, expressed	Os09g0461500	6.33262	2.61149	2.30824	4.08733	6.13724	18.7235
OsR498G1221572700.01	LOC_Os12g28137	ATPase 3, putative, expressed	Os12g0467700	3.38816	8.27693	5.67629	7.8926	4.35848	30.5805
OsR498G0100236300.01	LOC_Os01g07560	receptor-like protein kinase 2 precursor, putative, expressed	Os01g0170300	3.86637	5.68625	3.52874	8.30602	9.34199	39.5596
OsR498G0100407600.01	LOC_Os01g11550	TCP family transcription factor, putative, expressed	Os01g0213800	2.56443	1.15637	0.597248	1.34866	0.906266	8.55899
OsR498G0101131800.01	LOC_Os01g33684	disease resistance RPP13-like protein 1, putative, expressed	Os01g0520600	2.75247	5.56368	5.78112	3.62783	5.35997	15.2734
OsR498G0101459000.01	LOC_Os01g41160	FAD dependent oxidoreductase domain containing protein, expressed	Os01g0594800	0	0.759965	0.669298	2.51435	0.892569	11.5846
OsR498G0101498200.01	LOC_Os01g42070	kinesin motor domain containing protein, putative, expressed	Os01g0605500	0.672492	0.0704536	0	0.078135	0.071212	2.79885
OsR498G0101888500.01	LOC_Os01g51860	violaxanthin de-epoxidase, putative, expressed	Os01g0716400	29.1413	132.929	33.0408	51.2532	45.0293	130.605
OsR498G0102704300.01	LOC_Os01g72210	early-responsive to dehydration protein-related, putative, expressed	Os01g0950900	1.52636	7.63869	0.715343	5.23226	2.22823	24.3381
OsR498G0202986700.01	LOC_Os02g05830	ribulose bisphosphate carboxylase small chain, chloroplast precursor, putative, expressed	Os02g0152400	8.76116	10.4486	4.78283	15.2424	22.4217	74.1888
OsR498G0203044900.01	LOC_Os02g07190	expressed protein	Os02g0168400	1.42935	1.27917	0.588952	1.66279	1.54685	7.51635
OsR498G0204548000.01	LOC_Os02g45980	ZR1 protein, putative, expressed	Os02g0684900	3.48655	4.83311	4.08035	6.14298	19.5528	55.1315
OsR498G0204747400.01	LOC_Os02g50820	nucleobase-ascorbate transporter, putative, expressed	Os02g0741800	6.57015	5.07592	1.89325	9.28537	9.41108	28.8165
OsR498G0305558400.01	LOC_Os03g14090	armadillo%2Fbeta-catenin repeat family protein, putative, expressed	Os03g0244700	0.560285	1.24427	0.46104	0.755238	0.248631	4.68695
OsR498G0305800500.01	LOC_Os03g19670	GDSL-like lipase%2Facylhydrolase, putative, expressed	Os03g0310000	3.23095	0.0909827	0.108277	0.299088	1.38313	7.2784
OsR498G0305838900.01	LOC_Os03g20450	expressed protein	Os03g0320800	6.97434	0.493034	2.35084	0.762356	6.35936	21.8907
OsR498G0305859100.01	LOC_Os03g20940	stress responsive protein, putative, expressed	Os03g0325900	0	0.469426	0.244486	0.14361	0.196591	2.08319
OsR498G0305906500.01	LOC_Os03g21970	basic helix-loop-helix domain containing protein, expressed	Os03g0338400	27.4221	30.0438	11.8088	16.4225	27.5306	86.7408
OsR498G0306531800.01	LOC_Os03g41060	GASR2 - Gibberellin-regulated GASA%2FGAST%2FSnakin family protein precursor, putative, expressed	Os03g0607200	9.058	18.6907	2.72212	32.2863	20.8757	110.771
OsR498G0306873300.01	LOC_Os03g49350	lipozygenase protein, putative, expressed	Os03g0700400	8.21783	33.6222	0.795689	4.27881	4.92754	13.3569
OsR498G0307244100.01	LOC_Os03g59300	expressed protein	Os03g0807700	6.35934	0.149632	0.885852	1.06144	5.32926	19.6133
OsR498G0407707200.01	LOC_Os04g12090	retrotransposon protein, putative, Ty1-copia subclass, expressed	Osgg_X6184	3.39781	7.75773	0	0.14361	13.9671	54.9714
OsR498G0408211800.01	LOC_Os04g27800	expressed protein	Os04g0345500	5.3362	66.1494	10.6327	35.0568	15.9165	95.4863
OsR498G0408693600.01	LOC_Os04g38570	multidrug resistance protein, putative, expressed	Os04g0459000	0.606736	0.369718	0	0.676311	0.908392	5.72018
OsR498G0408737000.01	LOC_Os04g39380	heavy metal transport%2Fdetoxification protein, putative, expressed	Os04g0469300	3.10722	10.5031	0.354284	0.078135	1.99877	8.40588
OsR498G0408781500.01	LOC_Os04g40680	expressed protein	Os04g0483000	0	1.30241	0.352763	0.221745	0.177419	2.12726
OsR498G0408898700.01	LOC_Os04g43670	expressed protein	Os04g0517000	24.0112	1.34963	4.15392	7.85243	20.9092	68.9134
OsR498G0409097500.01	LOC_Os04g48010	WD-40 repeat family protein, putative, expressed	Os04g0568300	13.8247	17.5875	11.8057	23.4584	20.4883	56.2995
OsR498G0409169200.01	LOC_Os04g49560	zinc finger family protein, putative, expressed	Os04g0585100	5.10949	2.06569	3.38464	1.38427	2.51064	8.25225
OsR498G0409312800.01	LOC_Os04g53350	expressed protein	Os04g0625000	30.5488	17.9418	22.9971	21.2594	28.3933	88.1616
OsR498G0409501500.01	LOC_Os04g58390	allantoinase, putative, expressed	Os04g0680400	22.4209	23.907	12.9975	9.95991	18.1028	48.4251
OsR498G0510410400.01	LOC_Os05g23924	glycosyl hydrolase family 10 protein, putative, expressed	Os05g0305000	5.01894	5.98897	1.14168	3.59162	3.09281	16.3647
OsR498G0510410400.01	LOC_Os05g23924	glycosyl hydrolase family 10 protein, putative, expressed	Os05g0304900	5.01894	5.98897	1.14168	3.59162	3.09281	16.3647
OsR498G0510792100.01	LOC_Os05g33080	serine%2Fthreonine-protein kinase, putative, expressed	Os05g0398800	6.39219	2.8167	1.04999	1.9595	3.14697	10.0381
OsR498G0510860900.01	LOC_Os05g34700	GDSL-like lipase%2Facylhydrolase, putative, expressed	Os05g0419800	10.0904	0.170161	0	2.04554	2.04321	15.6468
OsR498G0511187000.01	.	.	NA	0	0	0.236189	0.14361	0.142424	2.25915
OsR498G0511373500.01	LOC_Os05g49670	expressed protein	Os05g0571600	2.3014	2.74624	0.795689	2.15375	2.93456	10.6939
OsR498G0611511400.01	LOC_Os06g02540	expressed protein	Os06g0115800	22.6908	47.9388	34.6685	62.0406	49.7119	165.361
OsR498G0612669800.01	LOC_Os06g33700	expressed protein	Os06g0528400	1.61878	29.4225	2.31502	5.8247	3.79973	42.8557
OsR498G0612935400.01	LOC_Os06g41060	helix-loop-helix DNA-binding, putative, expressed	Os06g0613500	10.383	2.96105	2.85833	5.67653	12.0489	38.4653
OsR498G0613237300.01	LOC_Os06g48160	glycosyl hydrolases family 16, putative, expressed	Os06g0696400	18.8678	8.66732	10.6791	30.6698	15.9546	99.0911
OsR498G0613289800.01	LOC_Os06g49760	invertase%2Fpectin methylesterase inhibitor family protein, putative, expressed	Os06g0711800	6.14687	5.44293	2.05394	12.1156	8.16309	29.3012
OsR498G0713829700.01	LOC_Os07g12780	cyclin, putative, expressed	Os07g0231500	28.3431	60.3018	9.12647	13.3294	11.0818	35.6977
OsR498G0713885000.01	LOC_Os07g14514	retrotransposon protein, putative, unclassified, expressed	Os07g0248800	38.1894	37.2301	0.226372	0.154687	6.87369	20.5898
OsR498G0713885000.01	LOC_Os07g14514	retrotransposon protein, putative, unclassified, expressed	Os07g0248900	38.1894	37.2301	0.226372	0.154687	6.87369	20.5898
OsR498G0714461000.01	LOC_Os07g34006	transporter family protein, putative, expressed	Os07g0523965	11.8718	4.99954	0.715343	3.09354	3.89834	14.4275
OsR498G0714691200.01	LOC_Os07g40480	zinc finger family protein, putative, expressed	Os07g0596000	2.11747	1.1651	0.649663	1.20505	2.68045	11.9971
OsR498G0815633100.01	LOC_Os08g17784	purple acid phosphatase, putative, expressed	Os08g0280100	3.38149	5.90027	4.27394	9.40249	16.0988	43.9406
OsR498G0917486200.01	LOC_Os09g25690	retrotransposon protein, putative, unclassified, expressed	Os09g0425200	0.484876	12.6879	0.118095	11.7352	2.56268	44.8418
OsR498G0917547300.01	LOC_Os09g26999	keratin-associated protein 5-4, putative, expressed	Os09g0441900	4.94673	2.01576	3.04474	2.85676	3.39954	11.418
OsR498G0917606100.01	LOC_Os09g28300	remorin C-terminal domain containing protein, putative, expressed	Os09g0456100	2.91849	0.918322	1.46499	2.98949	3.38191	11.8593
OsR498G0917631500.01	LOC_Os09g28850	expressed protein	Os09g0463300	10.0441	10.4199	7.90985	10.8403	12.7008	34.2252
OsR498G0917736100.01	LOC_Os09g31970	3-hydroxy-3-methylglutaryl-coenzyme A reductase, putative, expressed	Os09g0492700	34.5984	43.3083	28.3653	56.187	48.857	141.467
OsR498G0917815700.01	LOC_Os09g34960	hydroxymethylglutaryl-CoA synthase, putative, expressed	Os09g0521400	12.8759	7.70253	4.80399	15.3043	15.0696	43.8975
OsR498G0917910100.01	LOC_Os09g37540	uncharacterized protein PA4923, putative, expressed	Os09g0547500	8.62132	23.9264	5.78041	21.3448	14.9908	51.7512
OsR498G0917948000.01	LOC_Os09g38710	HEAT repeat family protein, putative, expressed	Os09g0560000	0.941489	0.228811	0.108277	0.14361	0.481439	3.74335
OsR498G1018540900.01	LOC_Os10g21784	expressed protein	Os10g0361876	0.829282	0.340323	0.126391	0	0.640589	4.97898
OsR498G1018649200.01	LOC_Os10g25780	FAD-linked oxidoreductase protein, putative, expressed	Os10g0397400	14.6115	13.4461	6.94657	9.7261	8.34141	36.3647
OsR498G1018710900.01	LOC_Os10g27330	glycerol-3-phosphate acyltransferase, putative, expressed	Os10g0413400	1.93055	1.86912	1.14168	2.07482	3.29577	10.2168
OsR498G1018721400.01	LOC_Os10g28060	3-ketoacyl-CoA synthase, putative, expressed	Os10g0416200	1.77744	0.560408	0.452744	0	0.31862	2.99274
OsR498G1018739300.01	LOC_Os10g28440	sulfate transporter 3.1, putative, expressed	Os10g0420400	1.85514	3.90597	0.451222	0.608461	1.13663	5.68463
OsR498G1019162400.01	LOC_Os10g40600	peptide transporter PTR2, putative, expressed	Os10g0554200	4.62621	23.3182	3.84568	9.71027	9.04956	35.8116
OsR498G1019209400.01	LOC_Os10g41480	phospho-2-dehydro-3-deoxyheptonate aldolase, chloroplast precursor, putative, expressed	Os10g0564400	0.838934	2.71993	0.831916	1.93814	1.22823	6.79068
OsR498G1119297100.01	LOC_Os11g01620	inactive receptor kinase At2g26730 precursor, putative, expressed	Os11g0107700	1.21049	0.0791786	0	0	0.319843	4.70608
OsR498G1119329500.01	LOC_Os11g02570	esterase, putative, expressed	Os11g0117900	10.3206	20.4133	3.33556	12.5999	12.6992	38.8552
OsR498G1119642700.01	LOC_Os11g11810	NBS-LRR disease resistance protein, putative, expressed	Os11g0225300	32.6155	72.3626	1.92643	5.91133	20.5851	55.4656
OsR498G1120244700.01	LOC_Os11g32100	inducer of CBF expression 1, putative, expressed	Os11g0523700	6.48648	0.0704536	0.695708	0.806469	4.90746	15.2874
OsR498G1120503300.01	LOC_Os11g39990	patatin, putative, expressed	Os11g0614400	6.74438	13.0392	0.108277	4.74763	7.13357	23.3241
OsR498G1220791300.01	LOC_Os12g01280	expressed protein	Osgg_X21021	1.32013	6.757	0.697229	0.763939	1.92177	6.72608
OsR498G1221039400.01	LOC_Os12g07710	expressed protein	Os12g0176300	8.9235	4.81538	3.31067	8.58948	9.47804	28.9355
OsR498G1221572900.01	LOC_Os12g28270	amidohydrolase, putative, expressed	Os12g0468600	5.30607	14.6439	9.17599	24.4971	21.9211	71.9828
OsR498G1221572900.01	LOC_Os12g28270	amidohydrolase, putative, expressed	Os12g0468550	5.30607	14.6439	9.17599	24.4971	21.9211	71.9828
OsR498G1221840200.01	LOC_Os12g36220	inhibitor I family protein, putative, expressed	Os12g0548501	0	0	0	0	0	15.0875
OsR498G1221904900.01	LOC_Os12g38140	expressed protein	Os12g0569200	5.58318	0	0	0.375639	0.071212	2.78032

## Sheet: Sheet4
Table S4. NB_C34-T_down_specific
ID	MSU_ID	GO	RAP_ID	IR29CK	IR29T	NBCK	NBT	C34CK	C34T
OsR498G0203069900.01	LOC_Os02g07830	OsHKT1;3 - Na%2B transporter, expressed	Os02g0175000	11.2505	19.1896	14.4873	7.00147	9.76503	1.80588
OsR498G0407964300.01	LOC_Os04g22900	jasmonate-induced protein, putative, expressed	Os04g0295400	24.9246	21.3621	31.6499	20.8517	21.5906	5.61734
OsR498G0611493500.01	LOC_Os06g02019	cytochrome P450, putative, expressed	Os06g0110000	7.50603	2.63202	20.6899	6.75381	9.50848	1.71745
OsR498G0713751900.01	LOC_Os07g11110	NAD dependent epimerase%2Fdehydratase family protein, putative, expressed	Os07g0212200	162.728	65.9508	172.399	60.8423	105.385	26.3396
OsR498G1221059300.01	LOC_Os12g08770	photosystem I reaction center subunit N, chloroplast precursor, putative, expressed	Os12g0189400	1746.51	994.541	1129.76	521.235	587.741	193.604
OsR498G0101964800.01	LOC_Os01g53730	expressed protein	Os01g0739500	111.826	66.0347	403.006	134.682	87.8172	48.1443
OsR498G0102001400.01	LOC_Os01g54670	coiled-coil domain-containing protein 25, putative, expressed	Os01g0750500	20.7814	7.81997	49.2435	31.4968	21.5151	5.97576
OsR498G0102038900.01	LOC_Os01g55510	dynein light chain type 1 domain containing protein, expressed	Os01g0760000	89.4645	65.8246	233.18	266.773	76.1242	46.2561
OsR498G0102044400.01	LOC_Os01g55700	NLI interacting factor-like phosphatase, putative, expressed	Os01g0762400	68.7862	48.5173	147.947	72.0765	39.9761	20.1296
OsR498G0102709300.01	LOC_Os01g72330	OsRR4 type-A response regulator, expressed	Os01g0952500	63.4956	20.7696	70.6211	25.3526	48.8834	10.3828
OsR498G0202804500.01	LOC_Os02g01220	rhodanese-like domain containing protein, putative, expressed	Os02g0102300	33.3656	47.6462	42.7536	46.0651	29.4977	12.6348
OsR498G0203417300.01	LOC_Os02g17940	leucoanthocyanidin dioxygenase, putative, expressed	Os02g0280700	35.5493	13.4429	36.9876	11.8872	9.60402	4.63057
OsR498G0204395600.01	LOC_Os02g42620	protein kinase, putative, expressed	Os02g0639100	7.23474	4.70401	26.8223	14.6122	4.5435	1.11636
OsR498G0205042300.01	LOC_Os02g58100	expressed protein	Os02g0827400	9.71224	8.87732	27.6683	17.4927	11.3947	7.3557
OsR498G0305180300.01	LOC_Os03g04060	CHIT16 - Chitinase family protein precursor, expressed	Os03g0132900	12.1722	27.2579	21.1288	24.5361	8.65303	4.34996
OsR498G0305200400.01	LOC_Os03g04570	peptide transporter PTR3-A, putative, expressed	Os03g0138700	52.0319	28.5246	36.1198	24.8765	30.0996	12.1589
OsR498G0305318800.01	LOC_Os03g07960	expressed protein	Os03g0176700	44.5142	23.3302	106.333	61.6224	42.3864	21.9867
OsR498G0305373900.01	LOC_Os03g09220	stage II sporulation protein E, putative, expressed	Os03g0192500	114.516	78.1294	264.449	149.954	132.032	78.8982
OsR498G0305489600.01	LOC_Os03g12510	non-symbiotic hemoglobin 2, putative, expressed	Os03g0226200	7.36445	9.76559	74.021	59.6973	48.6863	17.1915
OsR498G0305519700.01	LOC_Os03g12990	phytosulfokines precursor, putative, expressed	Os03g0232400	127.396	80.7172	161.863	72.2134	76.5008	37.971
OsR498G0306885200.01	LOC_Os03g49630	expressed protein	Os03g0703300	81.9981	54.4409	231.171	85.7428	58.3476	29.767
OsR498G0306982400.01	LOC_Os03g51950	expressed protein	Os03g0729200	43.9646	29.7453	142.858	72.2353	50.4691	26.3755
OsR498G0306986800.01	LOC_Os03g52010	lecithin cholesterol acyltransferase, putative, expressed	Os03g0730000	21.4842	9.32613	23.9443	19.2348	18.7406	7.77073
OsR498G0307349200.01	LOC_Os03g62510	amine oxidase, flavin-containing, domain containing protein, expressed	Os03g0841900	45.0678	21.5589	101.335	40.6168	36.2649	20.6857
OsR498G0408569000.01	LOC_Os04g34600	abscisic stress-ripening, putative, expressed	Os04g0423400	96.059	59.7462	168.433	139.462	130.723	64.2073
OsR498G0408663600.01	LOC_Os04g37580	cation transport regulator-like protein 1, putative, expressed	Os04g0448600	212.803	79.0568	644.433	394.896	251.218	98.8374
OsR498G0408663600.01	LOC_Os04g37580	cation transport regulator-like protein 1, putative, expressed	Os04g0448550	212.803	79.0568	644.433	394.896	251.218	98.8374
OsR498G0408778500.01	LOC_Os04g40630	BTBZ4 - Bric-a-Brac, Tramtrack, Broad Complex BTB domain with TAZ zinc finger and Calmodulin-binding domains, expressed	Os04g0482300	13.2944	7.08641	40.8262	32.5719	15.7525	8.92474
OsR498G0408965700.01	LOC_Os04g45210	peroxisomal biogenesis factor 11, putative, expressed	Os04g0534600	56.1723	35.6646	58.1681	28.6907	44.5771	15.5495
OsR498G0409069500.01	LOC_Os04g47360	OsPOP9 - Putative Prolyl Oligopeptidase homologue, expressed	Os04g0561500	16.1372	13.84	13.4223	9.5269	11.905	3.44871
OsR498G0409198500.01	LOC_Os04g50700	pathogenesis-related Bet v I family protein, putative, expressed	Os04g0593400	66.6346	53.2862	47.8737	18.2624	17.9162	7.98285
OsR498G0409328900.01	LOC_Os04g53810	leucoanthocyanidin reductase, putative, expressed	Os04g0630400	78.7988	58.5566	59.2675	86.6689	54.7164	31.1239
OsR498G0409343000.01	LOC_Os04g54310	expressed protein	Osgg_X7897	18.8989	6.46997	23.8565	7.59194	13.8572	2.06997
OsR498G0509666100.01	LOC_Os05g03900	WRKY109, expressed	Os05g0129800	52.7396	45.9989	75.2176	40.7149	33.721	19.8898
OsR498G0510348500.01	LOC_Os05g22730	expressed protein	Os05g0292800	867.851	279.059	1229.92	452.478	831.043	237.715
OsR498G0511168700.01	LOC_Os05g43650	expressed protein	Os05g0512200	56.3196	36.4949	78.6567	39.0652	46.1915	21.4042
OsR498G0511410300.01	LOC_Os05g50550	polyprenyl synthetase, putative, expressed	Os05g0582300	67.0407	30.2291	169.3	86.523	93.9633	37.3463
OsR498G0612264100.01	LOC_Os06g21140	glycine-rich cell wall structural protein precursor, putative, expressed	Os06g0316300	174.85	73.0815	658.188	106.175	125.882	37.0337
OsR498G0612767700.01	LOC_Os06g36560	inositol oxygenase, putative, expressed	Os06g0561000	203.336	61.5154	163.272	287.873	70.9085	38.6909
OsR498G0612846200.01	.	.	NA	10.0051	5.56895	146.681	158.451	20.5568	10.3963
OsR498G0613055600.01	LOC_Os06g43800	methyltransferase domain containing protein, putative, expressed	Os06g0646000	96.1249	40.9895	107.762	55.2915	44.4307	28.6354
OsR498G0713565000.01	LOC_Os07g06700	expressed protein	Osgg_X12133	1.46129	1.10645	6.96509	2.47321	1.78179	0.384269
OsR498G0714220300.01	LOC_Os07g27359	expressed protein	Os07g0457500	19.0021	4.99697	32.7919	17.9467	13.9119	3.5753
OsR498G0714248200.01	LOC_Os07g28040	O-methyltransferase, putative, expressed	Os07g0464200	2.85086	3.74448	42.117	24.8704	5.52613	1.8849
OsR498G0714261100.01	LOC_Os07g28480	glutathione S-transferase, putative, expressed	Os07g0468100	86.356	78.0328	84.9483	35.4427	15.9287	10.4036
OsR498G0714699100.01	LOC_Os07g40690	NAD dependent epimerase%2Fdehydratase family protein, putative, expressed	Os07g0598000	66.8644	26.4027	82.0261	24.5933	64.9895	11.8984
OsR498G0714765700.01	LOC_Os07g42730	EF hand family protein, expressed	Os07g0619400	67.1472	36.9274	66.0213	29.8641	55.6796	9.2382
OsR498G0714886500.01	LOC_Os07g46410	bifunctional thioredoxin reductase%2Fthioredoxin, putative, expressed	Os07g0657900	47.5392	24.6925	69.6916	40.8967	56.5175	20.8043
OsR498G0815103300.01	LOC_Os08g03310	zinc finger family protein, putative, expressed	Os08g0126700	76.5088	60.0065	86.0048	47.3722	63.7531	24.9143
OsR498G0815112800.01	LOC_Os08g03610	LSD1 zinc finger domain containing protein, expressed	Os08g0130100	8.90664	14.2348	31.1164	30.273	17.0124	10.2523
OsR498G0815348700.01	LOC_Os08g09300	expressed protein	Os08g0192200	7.57478	8.3988	31.5841	27.4332	17.2087	10.5881
OsR498G0815509900.01	LOC_Os08g14070	LYR motif containing protein, putative, expressed	Os08g0239000	5.9151	4.56273	25.1817	20.2141	24.2722	9.62949
OsR498G0815866300.01	LOC_Os08g26220	expressed protein	Os08g0351200	29.0599	23.467	10.8296	7.72921	12.5304	2.21188
OsR498G0917227800.01	LOC_Os09g18360	expressed protein	Os09g0353200	4.75314	3.50079	7.1284	4.91319	1.81678	0.203001
OsR498G1018279000.01	LOC_Os10g10130	OsWAK112d - OsWAK receptor-like protein kinase, expressed	Os10g0180800	0	0.170161	47.6922	18.9535	14.7397	5.59479
OsR498G1018639800.01	LOC_Os10g25430	Ser%2FThr protein phosphatase family protein, putative, expressed	Os10g0394100	21.2001	7.26273	32.5152	13.6615	20.2786	6.18437
OsR498G1019187400.01	LOC_Os10g40934	flavonol synthase%2Fflavanone 3-hydroxylase, putative, expressed	Os10g0558750	7.13107	4.88546	6.96621	5.29457	6.46707	1.34169
OsR498G1019187400.01	LOC_Os10g40934	flavonol synthase%2Fflavanone 3-hydroxylase, putative, expressed	Os10g0558700	7.13107	4.88546	6.96621	5.29457	6.46707	1.34169
OsR498G1119323800.01	LOC_Os11g02440	chalcone--flavonone isomerase, putative, expressed	Os11g0116300	94.2804	58.2442	52.9043	51.131	70.1566	26.2791
OsR498G1120709100.01	LOC_Os11g45180	NBS-LRR disease resistance protein, putative, expressed	Os11g0677000	9.03676	12.2232	29.25	17.1329	17.894	7.05456
OsR498G1120729800.01	LOC_Os11g45710	Os11bglu36 SFR2 homologue, expressed	Os11g0683500	26.6854	20.0332	45.7733	42.0367	24.9962	15.3697
OsR498G1120760800.01	LOC_Os11g47460	MYB family transcription factor, putative, expressed	Os11g0700500	45.682	32.1801	56.1072	33.1274	24.645	14.0204
OsR498G1221142800.01	LOC_Os12g12390	transposon protein, putative, CACTA, En%2FSpm sub-class, expressed	Osgg_X21419	12.3762	3.53555	9.37857	4.01375	11.4841	0.680107
OsR498G1221270800.01	LOC_Os12g17320	polyprenyl synthetase, putative, expressed	Os12g0271700	34.2312	16.5816	45.8047	24.974	28.8102	10.4773
OsR498G1221409600.01	.	.	NA	11.5232	7.04549	33.0643	19.163	14.9214	8.32275
OsR498G1221773900.01	LOC_Os12g35330	OsGrx_C12 - glutaredoxin subgroup III, expressed	Os12g0538600	25.6467	10.5697	55.0147	11.1826	22.949	1.71685
OsR498G1221951400.01	LOC_Os12g39220	ZOS12-08 - C2H2 zinc finger protein, expressed	Os12g0581900	29.7522	6.02732	62.2897	21.7173	26.9037	3.99602

## Sheet: Sheet5
Table S6. C34CK_C34T differential expressed transcript
ID	C34CK1_Count	C34CK2_Count	C34CK3_Count	C34T1_Count	C34T2_Count	C34T3_Count	C34CK1_CPM	C34CK2_CPM	C34CK3_CPM	C34T1_CPM	C34T2_CPM	C34T3_CPM	FDR	log2FC	regulated
ONT.10.1	231	300	378	125	191	114	86.8873	95.5861	80.7544	44.7287	40.3993	45.3138	1.33e-09	-1.38091	down
ONT.100.1	2	6	9	21	28	13	0.752271	1.91172	1.92272	7.51442	5.92241	5.16736	0.00658374	1.6496	up
ONT.10006.2	10	11	7	46	76	29	3.76135	3.50482	1.49545	16.4602	16.0751	11.5272	9.4e-08	1.96971	up
ONT.10006.3	4	6	7	39	75	34	1.50454	1.91172	1.49545	13.9554	15.8636	13.5146	7.55e-11	2.77504	up
ONT.10006.5	3	3	3	33	46	24	1.12841	0.955861	0.640908	11.8084	9.72968	9.53975	1.09e-09	3.14577	up
ONT.10010.2	9	7	16	25	49	23	3.38522	2.23034	3.41818	8.94574	10.3642	9.14226	0.00498719	1.28068	up
ONT.10012.2	27	32	55	13	27	18	10.1557	10.1958	11.75	4.65178	5.7109	7.15481	0.000755066	-1.2455	down
ONT.10013.1	1143	1252	1936	615	826	538	429.923	398.912	413.599	220.065	174.711	213.849	6.92e-13	-1.40052	down
ONT.10013.5	131	162	255	76	148	74	49.2737	51.6165	54.4772	27.195	31.3042	29.4142	1.42e-06	-1.19176	down
ONT.10013.9	455	489	832	311	439	260	171.142	155.805	177.745	111.285	92.8549	103.347	1.75e-07	-1.0869	down
ONT.10017.3	139	132	190	46	87	58	52.2828	42.0579	40.5909	16.4602	18.4018	23.0544	5.55e-10	-1.58964	down
ONT.10019.2	47	56	111	14	21	18	17.6784	17.8427	23.7136	5.00961	4.44181	7.15481	7.06e-12	-2.20919	down
ONT.10019.3	27	44	54	16	26	7	10.1557	14.0193	11.5363	5.72527	5.49938	2.78243	7.43e-06	-1.71689	down
ONT.10021.1	14	12	25	61	124	60	5.2659	3.82344	5.3409	21.8276	26.2278	23.8494	2.89e-09	1.94357	up
ONT.10022.1	143	158	201	55	93	49	53.7874	50.342	42.9409	19.6806	19.6709	19.477	4.01e-11	-1.68979	down
ONT.10022.3	33	26	38	14	27	16	12.4125	8.28413	8.11817	5.00961	5.7109	6.35983	0.00903743	-1.1239	down
ONT.10026.2	29	40	46	112	244	89	10.9079	12.7448	9.82726	40.0769	51.6096	35.3766	7.06e-08	1.55866	up
ONT.10036.2	43	58	79	19	38	22	16.1738	18.48	16.8773	6.79876	8.03756	8.74477	3.57e-06	-1.49626	down
ONT.10037.2	0	8	0	36	38	23	0	2.54896	0	12.8819	8.03756	9.14226	6.89e-07	3.22797	up
ONT.10037.3	1	1	1	17	19	13	0.376135	0.31862	0.213636	6.0831	4.01878	5.16736	2.88e-06	3.70479	up
ONT.10040.1	193	200	273	71	125	62	72.5941	63.724	58.3227	25.4059	26.4393	24.6443	2.63e-12	-1.71607	down
ONT.10040.3	259	330	385	108	276	123	97.4191	105.145	82.2499	38.6456	58.3781	48.8912	3.76e-08	-1.33059	down
ONT.10040.6	28	41	59	18	42	17	10.5318	13.0634	12.6045	6.44093	8.88362	6.75732	0.00443484	-1.08153	down
ONT.10043.8	688	818	935	210	552	220	258.781	260.631	199.75	75.1442	116.756	87.4477	6.1e-15	-1.72955	down
ONT.10052.2	188	201	266	66	277	93	70.7135	64.0427	56.8272	23.6167	58.5896	36.9665	0.00807426	-1.0509	down
ONT.10054.1	31	26	48	16	31	12	11.6602	8.28413	10.2545	5.72527	6.55696	4.76987	0.00392129	-1.19624	down
ONT.10062.3	8	10	16	70	146	68	3.00908	3.1862	3.41818	25.0481	30.8811	27.0293	3.88e-16	2.73903	up
ONT.10062.6	4	5	10	37	78	36	1.50454	1.5931	2.13636	13.2397	16.4981	14.3096	2.27e-10	2.69977	up
ONT.10065.6	32	38	65	103	231	125	12.0363	12.1076	13.8863	36.8564	48.8599	49.6862	6.6e-08	1.46087	up
ONT.10066.1	60	60	84	120	286	129	22.5681	19.1172	17.9454	42.9395	60.4932	51.2761	4.02e-05	1.00726	up
ONT.1007.2	196	224	265	69	140	78	73.7225	71.3709	56.6136	24.6902	29.6121	31.0042	5.36e-11	-1.60823	down
ONT.10071.2	27	37	52	2	11	7	10.1557	11.7889	11.1091	0.715659	2.32666	2.78243	1.64e-11	-2.8722	down
ONT.10071.5	123	183	203	32	65	29	46.2647	58.3075	43.3681	11.4505	13.7485	11.5272	2.3e-19	-2.37551	down
ONT.10071.6	43	45	61	5	19	6	16.1738	14.3379	13.0318	1.78915	4.01878	2.38494	2.62e-12	-2.77637	down
ONT.10071.8	7	14	9	1	1	1	2.63295	4.46068	1.92272	0.35783	0.211515	0.397489	0.000235235	-3.58171	down
ONT.1008.2	75	91	105	14	31	21	28.2102	28.9944	22.4318	5.00961	6.55696	8.34728	5.3e-15	-2.36612	down
ONT.1008.3	40	30	49	4	23	6	15.0454	9.55861	10.4682	1.43132	4.86484	2.38494	1.12e-05	-2.38181	down
ONT.10081.1	77	73	94	29	35	25	28.9624	23.2593	20.0818	10.3771	7.40301	9.93724	3.03e-09	-1.75233	down
ONT.10081.3	14	14	25	6	8	8	5.2659	4.46068	5.3409	2.14698	1.69212	3.17992	0.0034799	-1.4753	down
ONT.10084.1	268	335	452	177	298	169	100.804	106.738	96.5635	63.3358	63.0314	67.1757	7.88e-06	-1.02057	down
ONT.10086.3	15	9	21	9	2	3	5.64203	2.86758	4.48636	3.22047	0.423029	1.19247	0.00766193	-1.80485	down
ONT.10087.1	140	153	291	52	67	30	52.659	48.7489	62.1681	18.6071	14.1715	11.9247	6.83e-19	-2.245	down
ONT.10087.3	9	10	22	2	1	1	3.38522	3.1862	4.69999	0.715659	0.211515	0.397489	7.06e-07	-3.46685	down
ONT.10087.5	8	15	17	5	1	1	3.00908	4.7793	3.63181	1.78915	0.211515	0.397489	3.07e-05	-2.6219	down
ONT.10091.4	4588	5036	9847	2158	4880	2382	1725.71	1604.57	2103.67	772.196	1032.19	946.82	5.67e-08	-1.35469	down
ONT.10095.1	55	47	88	3	7	5	20.6874	14.9751	18.8	1.07349	1.4806	1.98745	2.49e-23	-3.95637	down
ONT.10096.3	28	27	38	737	676	242	10.5318	8.60275	8.11817	263.72	142.984	96.1924	0.000459081	3.8355	up
ONT.10097.1	18	30	54	58	114	69	6.77044	9.55861	11.5363	20.7541	24.1127	27.4268	0.00436094	1.00283	up
ONT.101.1	18	17	28	80	189	97	6.77044	5.41654	5.98181	28.6264	39.9763	38.5565	6.68e-14	2.18988	up
ONT.101.2	9	5	11	38	75	30	3.38522	1.5931	2.35	13.5975	15.8636	11.9247	7.82e-08	2.12448	up
ONT.10111.1	6	10	14	2	7	0	2.25681	3.1862	2.99091	0.715659	1.4806	0	0.00459591	-2.30584	down
ONT.10117.2	22	26	44	12	32	5	8.27498	8.28413	9.39999	4.29395	6.76847	1.98745	0.00341872	-1.36138	down
ONT.10125.8	87	64	172	47	54	27	32.7238	20.3917	36.7454	16.818	11.4218	10.7322	0.000975867	-1.58292	down
ONT.10126.1	199	226	318	101	122	77	74.8509	72.0082	67.9363	36.1408	25.8048	30.6067	6.75e-12	-1.58459	down
ONT.10126.4	15	24	33	8	6	4	5.64203	7.64688	7.04999	2.86264	1.26909	1.58996	2.41e-06	-2.20039	down
ONT.10126.6	17	17	17	3	6	7	6.3943	5.41654	3.63181	1.07349	1.26909	2.78243	0.000411382	-1.95734	down
ONT.10126.7	85	82	136	50	33	54	31.9715	26.1269	29.0545	17.8915	6.97998	21.4644	8.94e-06	-1.28502	down
ONT.10134.1	11	23	14	1	3	6	4.13749	7.32826	2.99091	0.35783	0.634544	2.38494	0.00758074	-2.45722	down
ONT.10140.3	180	226	273	740	1443	711	67.7044	72.0082	58.3227	264.794	305.216	282.615	1.67e-17	1.73936	up
ONT.10145.2	122	119	348	43	99	41	45.8885	37.9158	74.3454	15.3867	20.94	16.2971	0.00293645	-1.96537	down
ONT.10145.5	8	6	7	0	0	0	3.00908	1.91172	1.49545	0	0	0	5.73e-06	#NAME?	down
ONT.10149.2	0	8	14	46	42	33	0	2.54896	2.99091	16.4602	8.88362	13.1172	0.000521876	2.42066	up
ONT.1015.2	13	18	15	6	8	4	4.88976	5.73516	3.20454	2.14698	1.69212	1.58996	0.00415564	-1.71216	down
ONT.10152.2	73	78	115	18	42	35	27.4579	24.8524	24.5682	6.44093	8.88362	13.9121	6.33e-10	-1.76455	down
ONT.10153.1	56	73	87	14	26	13	21.0636	23.2593	18.5863	5.00961	5.49938	5.16736	3.49e-13	-2.3714	down
ONT.10158.4	322	300	498	91	375	168	121.116	95.5861	106.391	32.5625	79.318	66.7782	0.000253381	-1.22403	down
ONT.10159.1	285	429	580	103	384	124	107.199	136.688	123.909	36.8564	81.2216	49.2887	1.14e-07	-1.5022	down
ONT.10164.1	75	91	133	339	526	323	28.2102	28.9944	28.4136	121.304	111.257	128.389	2.07e-13	1.70588	up
ONT.1017.1	39	39	56	74	189	95	14.6693	12.4262	11.9636	26.4794	39.9763	37.7615	0.000212603	1.04736	up
ONT.1018.1	3	5	7	31	44	27	1.12841	1.5931	1.49545	11.0927	9.30665	10.7322	3.61e-07	2.51458	up
ONT.10184.1	36	31	37	12	28	8	13.5409	9.87723	7.90454	4.29395	5.92241	3.17992	0.0017573	-1.59129	down
ONT.10185.2	64	86	105	246	328	207	24.0727	27.4013	22.4318	88.0261	69.3768	82.2803	6.53e-08	1.32946	up
ONT.10185.8	3	5	20	26	46	29	1.12841	1.5931	4.27272	9.30357	9.72968	11.5272	0.000682356	1.74253	up
ONT.10188.1	55	78	108	420	725	338	20.6874	24.8524	23.0727	150.288	153.348	134.351	5.33e-24	2.30565	up
ONT.10188.3	18	20	49	196	388	220	6.77044	6.3724	10.4682	70.1346	82.0677	87.4477	1.93e-28	2.96701	up
ONT.10191.1	134	165	204	33	174	81	50.4021	52.5723	43.5818	11.8084	36.8036	32.1966	0.000468606	-1.22427	down
ONT.10192.1	22	16	35	47	94	55	8.27498	5.09792	7.47726	16.818	19.8824	21.8619	0.00121178	1.1159	up
ONT.10192.2	5	15	19	26	58	32	1.88068	4.7793	4.05909	9.30357	12.2679	12.7197	0.00301966	1.31074	up
ONT.10201.1	5	6	7	1	1	2	1.88068	1.91172	1.49545	0.35783	0.211515	0.794979	0.00978395	-2.32335	down
ONT.10201.11	7	6	13	2	3	2	2.63295	1.91172	2.77727	0.715659	0.634544	0.794979	0.00492034	-2.14602	down
ONT.10201.2	22	14	38	3	1	4	8.27498	4.46068	8.11817	1.07349	0.211515	1.58996	7.29e-07	-3.2387	down
ONT.10201.8	12	8	14	0	2	2	4.51362	2.54896	2.99091	0	0.423029	0.794979	1.41e-05	-3.41545	down
ONT.10216.1	52	72	78	31	40	30	19.559	22.9407	16.6636	11.0927	8.46059	11.9247	2.58e-05	-1.27698	down
ONT.10216.2	17	27	36	6	26	8	6.3943	8.60275	7.6909	2.14698	5.49938	3.17992	0.00304997	-1.43314	down
ONT.1022.4	6	13	21	993	2285	855	2.25681	4.14206	4.48636	355.325	483.311	339.853	8.93e-40	6.38829	up
ONT.10224.2	8	13	24	62	95	59	3.00908	4.14206	5.12727	22.1854	20.0939	23.4519	1.1e-08	2.04704	up
ONT.10227.1	2	0	2	16	14	24	0.752271	0	0.427272	5.72527	2.96121	9.53975	0.00960413	3.56403	up
ONT.10227.4	2	0	2	14	18	19	0.752271	0	0.427272	5.00961	3.80726	7.5523	6.15e-05	3.40991	up
ONT.10227.5	0	7	2	34	38	33	0	2.23034	0.427272	12.1662	8.03756	13.1172	2.82e-08	3.30335	up
ONT.10238.4	160	170	277	81	181	89	60.1817	54.1654	59.1772	28.9842	38.2842	35.3766	6.33e-06	-1.1278	down
ONT.10239.1	425	512	785	1417	2399	1199	159.858	163.134	167.704	507.044	507.424	476.59	1.12e-09	1.23328	up
ONT.10239.6	7	2	13	34	85	31	2.63295	0.63724	2.77727	12.1662	17.9787	12.3222	2.33e-07	2.42979	up
ONT.10250.3	5	12	16	62	75	56	1.88068	3.82344	3.41818	22.1854	15.8636	22.2594	7.35e-10	2.35565	up
ONT.10254.1	31	29	47	5	9	9	11.6602	9.23999	10.0409	1.78915	1.90363	3.57741	2.1e-09	-2.46095	down
ONT.10262.5	135	146	181	375	505	318	50.7783	46.5185	38.6681	134.186	106.815	126.402	3.38e-06	1.06591	up
ONT.10262.7	21	19	36	62	112	70	7.89884	6.05378	7.6909	22.1854	23.6896	27.8243	1.61e-05	1.39489	up
ONT.10264.2	15	17	34	7	9	9	5.64203	5.41654	7.26363	2.50481	1.90363	3.57741	0.000458152	-1.57301	down
ONT.10268.1	28	34	70	89	254	85	10.5318	10.8331	14.9545	31.8468	53.7247	33.7866	0.0059488	1.34386	up
ONT.10293.2	7	3	3	97	81	60	2.63295	0.955861	0.640908	34.7095	17.1327	23.8494	2.78e-07	3.79307	up
ONT.10294.1	14	12	43	119	222	118	5.2659	3.82344	9.18635	42.5817	46.9563	46.9038	1.63e-17	2.51925	up
ONT.10294.2	3	6	9	46	78	40	1.12841	1.91172	1.92272	16.4602	16.4981	15.8996	5.38e-12	2.92935	up
ONT.10294.3	4	7	9	41	87	56	1.50454	2.23034	1.92272	14.671	18.4018	22.2594	4.28e-13	2.92222	up
ONT.10294.6	13	6	12	84	167	69	4.88976	1.91172	2.56363	30.0577	35.323	27.4268	8.49e-20	2.93711	up
ONT.10295.1	0	2	5	49	158	78	0	0.63724	1.06818	17.5336	33.4193	31.0042	6.78e-11	5.20803	up
ONT.10295.4	0	0	0	10	21	14	0	0	0	3.5783	4.44181	5.56485	2.46e-08	Inf	up
ONT.10295.5	0	0	0	3	16	4	0	0	0	1.07349	3.38424	1.58996	0.00664463	Inf	up
ONT.10297.11	200	233	440	132	258	112	75.2271	74.2385	93.9999	47.2335	54.5708	44.5188	1.53e-06	-1.10705	down
ONT.10297.13	15	21	32	7	13	6	5.64203	6.69102	6.83635	2.50481	2.74969	2.38494	0.000417031	-1.69711	down
ONT.10297.15	93	112	218	45	103	67	34.9806	35.6855	46.5727	16.1023	21.786	26.6318	2e-05	-1.23483	down
ONT.10297.4	2570	2835	4219	1041	1480	966	966.668	903.288	901.331	372.501	313.042	383.975	1.24e-19	-1.74398	down
ONT.10297.8	470	579	707	229	392	246	176.784	184.481	151.041	81.943	82.9138	97.7824	5.96e-10	-1.33141	down
ONT.10301.3	18	24	46	11	16	5	6.77044	7.64688	9.82726	3.93612	3.38424	1.98745	3.79e-05	-1.75441	down
ONT.1031.3	72	104	147	49	41	29	27.0817	33.1365	31.4045	17.5336	8.6721	11.5272	2.12e-10	-1.65073	down
ONT.10328.3	104	104	256	68	115	43	39.1181	33.1365	54.6908	24.3324	24.3242	17.092	0.00252501	-1.32527	down
ONT.10335.9	192	200	308	121	192	109	72.218	63.724	65.7999	43.2974	40.6108	43.3264	1.53e-05	-1.03546	down
ONT.10337.3	66	89	137	22	83	38	24.8249	28.3572	29.2681	7.87225	17.5557	15.1046	1.51e-06	-1.39311	down
ONT.10341.2	1	5	5	14	21	15	0.376135	1.5931	1.06818	5.00961	4.44181	5.96234	0.00355659	1.97942	up
ONT.10346.8	29	29	47	15	21	20	10.9079	9.23999	10.0409	5.36744	4.44181	7.94979	0.00210977	-1.13729	down
ONT.10350.2	5	5	5	69	109	80	1.88068	1.5931	1.06818	24.6902	23.0551	31.7992	2.97e-22	3.76459	up
ONT.10362.1	1	6	14	29	85	32	0.376135	1.91172	2.99091	10.3771	17.9787	12.7197	2.59e-05	2.58356	up
ONT.10362.2	3	1	11	17	47	19	1.12841	0.31862	2.35	6.0831	9.94119	7.5523	8.56e-05	2.24526	up
ONT.10366.1	65	68	81	138	292	170	24.4488	21.6662	17.3045	49.3805	61.7623	67.5732	3.72e-06	1.12784	up
ONT.10366.4	4	10	13	19	48	24	1.50454	3.1862	2.77727	6.79876	10.1527	9.53975	0.00240207	1.45971	up
ONT.10394.1	8	8	24	28	62	26	3.00908	2.54896	5.12727	10.0192	13.1139	10.3347	0.00420205	1.26875	up
ONT.10396.7	13	28	51	91	139	84	4.88976	8.92137	10.8954	32.5625	29.4005	33.3891	7.77e-07	1.57495	up
ONT.10399.2	28	44	39	12	22	13	10.5318	14.0193	8.33181	4.29395	4.65332	5.16736	6.29e-05	-1.58326	down
ONT.10399.5	79	113	122	25	61	29	29.7147	36.0041	26.0636	8.94574	12.9024	11.5272	2.34e-10	-1.82424	down
ONT.10406.3	6	8	15	27	50	30	2.25681	2.54896	3.20454	9.6614	10.5757	11.9247	0.000361122	1.63238	up
ONT.10406.5	4	1	1	9	26	7	1.50454	0.31862	0.213636	3.22047	5.49938	2.78243	0.00540739	2.13203	up
ONT.10407.1	7	9	25	70	142	67	2.63295	2.86758	5.3409	25.0481	30.0351	26.6318	1.06e-13	2.53579	up
ONT.10411.10	179	163	301	98	106	80	67.3282	51.9351	64.3045	35.0673	22.4206	31.7992	6.68e-10	-1.41344	down
ONT.10411.7	29	17	32	8	11	4	10.9079	5.41654	6.83635	2.86264	2.32666	1.58996	0.00249585	-2.14473	down
ONT.10413.7	134	119	223	627	879	533	50.4021	37.9158	47.6408	224.359	185.921	211.862	9.82e-17	1.82096	up
ONT.1042.3	1043	1322	2567	507	912	452	392.309	421.216	548.404	181.42	192.901	179.665	2.6e-08	-1.67104	down
ONT.10425.3	44	43	76	131	170	100	16.55	13.7007	16.2363	46.8757	35.9575	39.7489	0.000394336	1.02625	up
ONT.10431.1	1	6	7	15	49	26	0.376135	1.91172	1.49545	5.36744	10.3642	10.3347	0.000370754	2.41985	up
ONT.10431.4	1	1	0	6	17	8	0.376135	0.31862	0	2.14698	3.59575	3.17992	0.000189078	3.33225	up
ONT.10436.1	28	33	68	18	30	10	10.5318	10.5145	14.5273	6.44093	6.34544	3.97489	5.58e-05	-1.4595	down
ONT.10436.3	156	161	327	69	164	85	58.6771	51.2979	69.859	24.6902	34.6884	33.7866	1.16e-06	-1.32198	down
ONT.10450.3	0	3	3	97	165	61	0	0.955861	0.640908	34.7095	34.8999	24.2469	1.89e-25	5.51512	up
ONT.10454.1	0	3	4	12	26	11	0	0.955861	0.854544	4.29395	5.49938	4.37238	0.000284607	2.60081	up
ONT.10457.2	15	18	17	59	115	60	5.64203	5.73516	3.63181	21.1119	24.3242	23.8494	7.73e-09	1.84265	up
ONT.10461.4	45	62	71	139	187	118	16.9261	19.7545	15.1682	49.7383	39.5532	46.9038	0.000202641	1.02623	up
ONT.1049.4	138	145	182	59	83	65	51.9067	46.1999	38.8818	21.1119	17.5557	25.8368	6.42e-09	-1.45509	down
ONT.10516.7	22	22	51	13	25	10	8.27498	7.00964	10.8954	4.65178	5.28787	3.97489	0.00160882	-1.28691	down
ONT.10532.2	17	14	15	49	102	50	6.3943	4.46068	3.20454	17.5336	21.5745	19.8745	1.69e-07	1.70297	up
ONT.10536.3	16	18	35	43	87	44	6.01817	5.73516	7.47726	15.3867	18.4018	17.4895	0.00484694	1.04197	up
ONT.10549.1	25	28	34	92	149	72	9.40339	8.92137	7.26363	32.9203	31.5157	28.6192	2.09e-07	1.49529	up
ONT.10549.2	5	8	17	35	43	29	1.88068	2.54896	3.63181	12.524	9.09513	11.5272	0.000513056	1.66372	up
ONT.10549.3	16	16	18	35	69	37	6.01817	5.09792	3.84545	12.524	14.5945	14.7071	0.00233279	1.11687	up
ONT.10559.2	31	29	56	194	303	198	11.6602	9.23999	11.9636	69.4189	64.089	78.7029	6.56e-19	2.31749	up
ONT.10559.3	0	1	2	5	12	10	0	0.31862	0.427272	1.78915	2.53818	3.97489	0.00286087	3.10065	up
ONT.10560.2	18	18	27	39	119	46	6.77044	5.73516	5.76817	13.9554	25.1702	18.2845	0.00260635	1.28322	up
ONT.10568.1	75	100	140	44	85	34	28.2102	31.862	29.9091	15.7445	17.9787	13.5146	4.33e-06	-1.29812	down
ONT.10568.4	140	184	247	76	197	86	52.659	58.6261	52.7681	27.195	41.6684	34.1841	7.76e-05	-1.03825	down
ONT.10568.5	44	51	82	9	23	22	16.55	16.2496	17.5182	3.22047	4.86484	8.74477	1.4e-09	-1.95103	down
ONT.10568.7	30	49	63	11	31	19	11.2841	15.6124	13.4591	3.93612	6.55696	7.5523	1.35e-05	-1.52827	down
ONT.10568.9	16	19	24	7	8	3	6.01817	6.05378	5.12727	2.50481	1.69212	1.19247	0.000115714	-2.04252	down
ONT.10587.3	7	7	12	29	37	22	2.63295	2.23034	2.56363	10.3771	7.82604	8.74477	0.00242994	1.48706	up
ONT.10600.3	61	84	116	24	29	23	22.9443	26.7641	24.7818	8.58791	6.13393	9.14226	2.08e-12	-2.0121	down
ONT.10600.4	51	91	108	30	22	31	19.1829	28.9944	23.0727	10.7349	4.65332	12.3222	9.08e-08	-1.73141	down
ONT.10601.1	14	15	30	1	2	2	5.2659	4.7793	6.40908	0.35783	0.423029	0.794979	1.69e-09	-3.7585	down
ONT.10624.3	4	5	10	40	47	40	1.50454	1.5931	2.13636	14.3132	9.94119	15.8996	2.53e-08	2.56448	up
ONT.10624.4	2	3	1	16	40	24	0.752271	0.955861	0.213636	5.72527	8.46059	9.53975	1.82e-08	3.27173	up
ONT.10628.4	11	8	6	69	59	32	4.13749	2.54896	1.28182	24.6902	12.4794	12.7197	0.00317179	2.28136	up
ONT.10628.6	8	1	7	25	38	24	3.00908	0.31862	1.49545	8.94574	8.03756	9.53975	2.11e-05	2.07977	up
ONT.10635.2	183	233	313	95	149	87	68.8328	74.2385	66.8681	33.9938	31.5157	34.5816	7.92e-10	-1.43742	down
ONT.10636.1	26	31	35	11	30	7	9.77952	9.87723	7.47726	3.93612	6.34544	2.78243	0.00276937	-1.41889	down
ONT.10646.2	16	13	16	43	58	25	6.01817	4.14206	3.41818	15.3867	12.2679	9.93724	0.00391177	1.1011	up
ONT.10646.3	11	4	8	25	47	31	4.13749	1.27448	1.70909	8.94574	9.94119	12.3222	4.32e-05	1.75974	up
ONT.10664.1	25	37	37	86	102	77	9.40339	11.7889	7.90454	30.7733	21.5745	30.6067	0.00030378	1.14573	up
ONT.10678.7	69	96	98	182	346	224	25.9533	30.5875	20.9363	65.125	73.1841	89.0376	7.65e-07	1.18801	up
ONT.10681.1	70	48	84	125	250	157	26.3295	15.2938	17.9454	44.7287	52.8787	62.4058	0.000272319	1.05419	up
ONT.10692.2	534	463	794	90	194	117	200.856	147.521	169.627	32.2047	41.0338	46.5063	9.86e-19	-2.48417	down
ONT.10692.3	175	213	265	52	111	71	65.8237	67.8661	56.6136	18.6071	23.4781	28.2218	1.2e-13	-1.80392	down
ONT.10692.7	16	16	36	2	10	7	6.01817	5.09792	7.6909	0.715659	2.11515	2.78243	1.47e-05	-2.11844	down
ONT.10692.9	76	80	166	21	43	27	28.5863	25.4896	35.4636	7.51442	9.09513	10.7322	3.17e-11	-2.08545	down
ONT.10693.2	1	4	2	31	42	20	0.376135	1.27448	0.427272	11.0927	8.88362	7.94979	1.61e-09	3.39395	up
ONT.10693.3	1	1	1	16	17	5	0.376135	0.31862	0.213636	5.72527	3.59575	1.98745	0.0051139	3.27196	up
ONT.10693.4	5	6	26	125	201	75	1.88068	1.91172	5.55454	44.7287	42.5145	29.8117	1.35e-13	3.26178	up
ONT.10696.1	75	61	93	25	54	37	28.2102	19.4358	19.8682	8.94574	11.4218	14.7071	0.000263702	-1.31467	down
ONT.10698.1	117	123	154	19	99	45	44.0078	39.1903	32.9	6.79876	20.94	17.887	1.42e-07	-1.71303	down
ONT.10709.2	3	2	8	31	69	38	1.12841	0.63724	1.70909	11.0927	14.5945	15.1046	1.59e-11	3.17201	up
ONT.10709.3	14	22	44	87	202	128	5.2659	7.00964	9.39999	31.1312	42.726	50.8787	5.8e-07	2.15088	up
ONT.10710.1	52	51	79	115	260	135	19.559	16.2496	16.8773	41.1504	54.9938	53.6611	8.27e-06	1.1379	up
ONT.10717.2	301	384	458	249	306	149	113.217	122.35	97.8453	89.0995	64.7235	59.2259	9.35e-06	-1.01374	down
ONT.10725.2	173	252	274	88	251	93	65.0714	80.2923	58.5363	31.489	53.0902	36.9665	9.84e-05	-1.11057	down
ONT.10727.1	16	17	18	4	6	5	6.01817	5.41654	3.84545	1.43132	1.26909	1.98745	0.000237939	-2.07119	down
ONT.10727.2	22	19	24	5	5	7	8.27498	6.05378	5.12727	1.78915	1.05757	2.78243	1.09e-05	-2.15897	down
ONT.10730.2	46	44	88	16	58	19	17.3022	14.0193	18.8	5.72527	12.2679	7.5523	0.000173131	-1.34374	down
ONT.10746.1	87	87	142	261	368	212	32.7238	27.72	30.3363	93.3935	77.8374	84.2678	4.8e-06	1.12146	up
ONT.10748.1	31	28	37	12	26	16	11.6602	8.92137	7.90454	4.29395	5.49938	6.35983	0.00569323	-1.18657	down
ONT.10748.2	164	170	206	69	85	55	61.6862	54.1654	44.009	24.6902	17.9787	21.8619	1.45e-11	-1.67694	down
ONT.10748.4	29	37	44	9	9	14	10.9079	11.7889	9.39999	3.22047	1.90363	5.56485	1.85e-07	-1.95516	down
ONT.1075.1	35	44	49	22	16	16	13.1647	14.0193	10.4682	7.87225	3.38424	6.35983	2.21e-05	-1.46412	down
ONT.10756.1	9	13	14	42	59	30	3.38522	4.14206	2.99091	15.0288	12.4794	11.9247	0.000117534	1.54054	up
ONT.10760.2	5	7	9	28	55	31	1.88068	2.23034	1.92272	10.0192	11.6333	12.3222	1.81e-06	2.12566	up
ONT.10767.1	14	25	35	69	96	35	5.2659	7.9655	7.47726	24.6902	20.3054	13.9121	0.00918369	1.13911	up
ONT.10769.2	291	334	439	76	267	150	109.455	106.419	93.7862	27.195	56.4744	59.6234	2.64e-10	-1.47881	down
ONT.10783.8	2	3	4	11	25	12	0.752271	0.955861	0.854544	3.93612	5.28787	4.76987	0.0016694	2.08142	up
ONT.10795.1	2	4	4	13	27	16	0.752271	1.27448	0.854544	4.65178	5.7109	6.35983	0.000488663	2.173	up
ONT.10795.11	53	65	73	200	305	172	19.9352	20.7103	15.5954	71.5659	64.512	68.3682	1.01e-09	1.49544	up
ONT.10795.12	3	2	0	7	12	11	1.12841	0.63724	0	2.50481	2.53818	4.37238	0.00760849	2.05867	up
ONT.10795.5	55	61	62	158	230	158	20.6874	19.4358	13.2454	56.5371	48.6484	62.8033	3.5e-07	1.28842	up
ONT.10795.6	15	6	8	33	65	45	5.64203	1.91172	1.70909	11.8084	13.7485	17.887	3.9e-05	1.86082	up
ONT.10795.7	2	2	2	12	21	21	0.752271	0.63724	0.427272	4.29395	4.44181	8.34728	0.000976198	2.8671	up
ONT.10800.1	98	113	130	49	77	50	36.8613	36.0041	27.7727	17.5336	16.2866	19.8745	3.15e-06	-1.27334	down
ONT.10803.1	50	68	69	523	756	391	18.8068	21.6662	14.7409	187.145	159.905	155.418	1e-34	2.82064	up
ONT.10803.2	0	0	1	8	7	6	0	0	0.213636	2.86264	1.4806	2.38494	0.00117281	4.56689	up
ONT.10803.5	3	2	1	16	51	18	1.12841	0.63724	0.213636	5.72527	10.7872	7.15481	3.08e-06	3.22033	up
ONT.10806.1	623	731	1585	288	594	300	234.332	232.911	338.613	103.055	125.64	119.247	2.08e-05	-1.5862	down
ONT.10806.3	16	21	22	5	11	12	6.01817	6.69102	4.69999	1.78915	2.32666	4.76987	0.00682388	-1.33624	down
ONT.10816.4	27	25	34	97	168	87	10.1557	7.9655	7.26363	34.7095	35.5345	34.5816	2.46e-09	1.6773	up
ONT.10817.4	2	2	3	131	201	103	0.752271	0.63724	0.640908	46.8757	42.5145	40.9414	1.84e-42	5.6342	up
ONT.10823.3	61	41	65	110	197	125	22.9443	13.0634	13.8863	39.3612	41.6684	49.6862	0.0001132	1.01901	up
ONT.10824.1	15	15	35	61	144	51	5.64203	4.7793	7.47726	21.8276	30.4581	20.272	1.28e-05	1.64476	up
ONT.10827.2	61	81	95	175	335	152	22.9443	25.8082	20.2954	62.6202	70.8574	60.4184	3.14e-06	1.12328	up
ONT.10832.2	113	152	259	41	155	45	42.5033	48.4303	55.3317	14.671	32.7848	17.887	5.32e-06	-1.53177	down
ONT.10832.4	226	301	461	58	255	48	85.0066	95.9047	98.4862	20.7541	53.9362	19.0795	6.48e-10	-1.94199	down
ONT.10837.2	31	31	45	7	34	22	11.6602	9.87723	9.61362	2.50481	7.1915	8.74477	0.0065149	-1.12458	down
ONT.10839.2	47	44	47	275	496	218	17.6784	14.0193	10.0409	98.4031	104.911	86.6527	6.65e-25	2.4307	up
ONT.10839.5	6	5	10	32	50	31	2.25681	1.5931	2.13636	11.4505	10.5757	12.3222	2.08e-06	2.14685	up
ONT.10839.9	137	144	215	1008	2013	999	51.5306	45.8813	45.9318	360.692	425.779	397.092	4.69e-38	2.67615	up
ONT.10843.2	3	6	6	23	26	22	1.12841	1.91172	1.28182	8.23008	5.49938	8.74477	0.000359062	2.01304	up
ONT.10855.5	1	0	2	8	8	9	0.376135	0	0.427272	2.86264	1.69212	3.57741	0.0048398	2.94758	up
ONT.10855.8	4	4	7	18	29	18	1.50454	1.27448	1.49545	6.44093	6.13393	7.15481	0.00136584	1.83443	up
ONT.10858.2	2	1	1	16	15	7	0.752271	0.31862	0.213636	5.72527	3.17272	2.78243	0.0015906	2.81709	up
ONT.10860.1	2	3	0	72	247	131	0.752271	0.955861	0	25.7637	52.2441	52.0711	1.38e-11	5.90416	up
ONT.10870.1	24	33	43	88	145	85	9.02725	10.5145	9.18635	31.489	30.6696	33.7866	3.57e-06	1.37151	up
ONT.10870.4	85	94	151	263	434	217	31.9715	29.9503	32.2591	94.1092	91.7974	86.2552	1.17e-06	1.16017	up
ONT.10877.2	12	21	30	2	8	3	4.51362	6.69102	6.40908	0.715659	1.69212	1.19247	1.37e-06	-2.65773	down
ONT.10877.6	205	223	300	60	107	81	77.1078	71.0523	64.0908	21.4698	22.6321	32.1966	5.13e-15	-1.84493	down
ONT.10877.8	97	100	135	30	49	29	36.4851	31.862	28.8409	10.7349	10.3642	11.5272	3e-12	-1.94355	down
ONT.10882.1	5	4	1	13	17	13	1.88068	1.27448	0.213636	4.65178	3.59575	5.16736	0.00902253	1.63526	up
ONT.10892.2	376	373	504	191	273	191	141.427	118.845	107.673	68.3454	57.7435	75.9205	2.21e-08	-1.23432	down
ONT.10895.3	69	70	109	42	80	35	25.9533	22.3034	23.2863	15.0288	16.9212	13.9121	0.00105958	-1.01141	down
ONT.10903.2	566	690	894	296	709	295	212.893	219.848	190.991	105.918	149.964	117.259	1.11e-06	-1.10826	down
ONT.10907.11	2	1	1	8	14	8	0.752271	0.31862	0.213636	2.86264	2.96121	3.17992	0.00306198	2.44281	up
ONT.10907.4	238	287	461	1045	1594	933	89.5202	91.444	98.4862	373.932	337.154	370.858	4.26e-14	1.5818	up
ONT.10907.5	57	71	99	163	308	189	21.4397	22.622	21.15	58.3262	65.1465	75.1255	8.62e-07	1.2377	up
ONT.10907.7	3	4	11	35	37	38	1.12841	1.27448	2.35	12.524	7.82604	15.1046	0.000116655	2.51892	up
ONT.10909.2	63	49	110	20	38	9	23.6965	15.6124	23.5	7.15659	8.03756	3.57741	1.14e-06	-2.11604	down
ONT.10910.4	13	22	48	151	227	100	4.88976	7.00964	10.2545	54.0323	48.0138	39.7489	3.45e-15	2.30248	up
ONT.10910.5	10	15	17	72	139	55	3.76135	4.7793	3.63181	25.7637	29.4005	21.8619	1.38e-12	2.29611	up
ONT.10911.3	8	5	12	24	37	18	3.00908	1.5931	2.56363	8.58791	7.82604	7.15481	0.00751904	1.34254	up
ONT.10911.5	22	13	18	62	65	43	8.27498	4.14206	3.84545	22.1854	13.7485	17.092	0.00243201	1.33497	up
ONT.10918.2	30	24	37	815	1261	765	11.2841	7.64688	7.90454	291.631	266.72	304.079	5.24e-79	4.63572	up
ONT.10919.6	35	47	75	167	255	161	13.1647	14.9751	16.0227	59.7575	53.9362	63.9958	6.12e-10	1.63726	up
ONT.10923.4	15	25	35	411	551	338	5.64203	7.9655	7.47726	147.068	116.545	134.351	6.63e-49	3.86872	up
ONT.10933.1	42	55	99	16	44	26	15.7977	17.5241	21.15	5.72527	9.30665	10.3347	1.79e-06	-1.47433	down
ONT.10934.3	0	1	1	5	19	9	0	0.31862	0.213636	1.78915	4.01878	3.57741	0.000117112	3.77933	up
ONT.10940.1	21	23	46	1444	1596	753	7.89884	7.32826	9.82726	516.706	337.577	299.31	2.85e-15	5.15035	up
ONT.10940.7	1	2	5	63	77	49	0.376135	0.63724	1.06818	22.5433	16.2866	19.477	8.1e-20	4.4291	up
ONT.10940.9	0	0	0	11	12	4	0	0	0	3.93612	2.53818	1.58996	0.000127645	Inf	up
ONT.10942.3	17	43	65	81	161	107	6.3943	13.7007	13.8863	28.9842	34.0539	42.5314	0.00148316	1.2652	up
ONT.10947.1	139	190	324	99	191	74	52.2828	60.5378	69.2181	35.4251	40.3993	29.4142	1.43e-06	-1.1617	down
ONT.10950.1	12	15	30	10	9	8	4.51362	4.7793	6.40908	3.5783	1.90363	3.17992	0.0076268	-1.23379	down
ONT.10951.3	59	48	142	10	13	9	22.192	15.2938	30.3363	3.5783	2.74969	3.57741	3.29e-06	-3.1547	down
ONT.10951.4	187	175	358	17	34	22	70.3373	55.7585	76.4817	6.0831	7.1915	8.74477	1.36e-24	-3.57536	down
ONT.10975.2	59	65	123	30	68	29	22.192	20.7103	26.2772	10.7349	14.383	11.5272	1.32e-05	-1.28885	down
ONT.10976.2	24	28	57	5	26	7	9.02725	8.92137	12.1773	1.78915	5.49938	2.78243	7.24e-06	-1.95174	down
ONT.10988.2	319	380	504	148	263	150	119.987	121.076	107.673	52.9588	55.6284	59.6234	2.11e-10	-1.42021	down
ONT.11015.1	36	33	66	16	29	18	13.5409	10.5145	14.1	5.72527	6.13393	7.15481	7.89e-05	-1.37835	down
ONT.11016.1	48	75	96	222	361	220	18.0545	23.8965	20.5091	79.4382	76.3568	87.4477	9.55e-11	1.59336	up
ONT.11016.2	0	2	7	14	20	13	0	0.63724	1.49545	5.00961	4.23029	5.16736	0.00209334	2.36983	up
ONT.11024.2	36	47	80	175	324	160	13.5409	14.9751	17.0909	62.6202	68.5308	63.5983	1.38e-11	1.72287	up
ONT.11039.6	26	34	37	81	131	72	9.77952	10.8331	7.90454	28.9842	27.7084	28.6192	4.21e-05	1.21492	up
ONT.11042.1	182	210	283	78	146	78	68.4566	66.9102	60.459	27.9107	30.8811	31.0042	6.98e-10	-1.49322	down
ONT.11042.3	22	31	30	9	25	12	8.27498	9.87723	6.40908	3.22047	5.28787	4.76987	0.00805823	-1.25062	down
ONT.11042.4	20	17	19	7	11	6	7.52271	5.41654	4.05909	2.50481	2.32666	2.38494	0.0035454	-1.60289	down
ONT.11048.1	17	16	31	3	4	6	6.3943	5.09792	6.62272	1.07349	0.846059	2.38494	9.62e-07	-2.44787	down
ONT.11052.3	277	357	458	162	204	155	104.19	113.747	97.8453	57.9684	43.149	61.6109	8.97e-10	-1.32531	down
ONT.11054.1	69	66	117	20	24	26	25.9533	21.0289	24.9954	7.15659	5.07635	10.3347	8.93e-13	-2.0466	down
ONT.11054.2	72	72	94	37	19	13	27.0817	22.9407	20.0818	13.2397	4.01878	5.16736	2.81e-09	-2.01525	down
ONT.11054.4	12	14	18	3	6	5	4.51362	4.46068	3.84545	1.07349	1.26909	1.98745	0.00109234	-1.93418	down
ONT.11054.5	48	50	64	21	9	19	18.0545	15.931	13.6727	7.51442	1.90363	7.5523	3.75e-09	-1.86081	down
ONT.11054.7	28	22	29	7	8	7	10.5318	7.00964	6.19545	2.50481	1.69212	2.78243	2.6e-05	-2.13563	down
ONT.11068.7	686	652	1163	308	518	256	258.029	207.74	248.459	110.211	109.565	101.757	2.25e-13	-1.52339	down
ONT.11080.2	9	9	12	41	84	21	3.38522	2.86758	2.56363	14.671	17.7672	8.34728	0.00129578	1.84253	up
ONT.11082.1	6	27	18	43	83	51	2.25681	8.60275	3.84545	15.3867	17.5557	20.272	0.000322715	1.49816	up
ONT.11088.3	27	34	46	193	175	90	10.1557	10.8331	9.82726	69.0611	37.0151	35.7741	0.00813389	1.83267	up
ONT.11088.4	4	6	9	36	50	18	1.50454	1.91172	1.92272	12.8819	10.5757	7.15481	1.47e-05	2.1494	up
ONT.11088.6	1	2	8	21	29	14	0.376135	0.63724	1.70909	7.51442	6.13393	5.56485	0.000155512	2.43355	up
ONT.11097.1	43	81	142	29	48	37	16.1738	25.8082	30.3363	10.3771	10.1527	14.7071	0.00179788	-1.41013	down
ONT.11098.2	29	44	73	14	27	19	10.9079	14.0193	15.5954	5.00961	5.7109	7.5523	4.85e-06	-1.52055	down
ONT.11098.4	56	45	80	26	39	23	21.0636	14.3379	17.0909	9.30357	8.24907	9.14226	2.78e-05	-1.34773	down
ONT.11099.1	390	439	669	98	159	89	146.693	139.874	142.923	35.0673	33.6308	35.3766	1.1e-27	-2.41527	down
ONT.11099.2	508	519	949	167	240	144	191.077	165.364	202.741	59.7575	50.7635	57.2385	7.27e-24	-2.10982	down
ONT.11099.3	103	111	163	60	69	33	38.7419	35.3668	34.8227	21.4698	14.5945	13.1172	7.62e-09	-1.51764	down
ONT.11099.4	330	329	660	93	153	96	124.125	104.826	141	33.2781	32.3617	38.159	4.12e-16	-2.20743	down
ONT.11107.1	9	13	13	1	4	0	3.38522	4.14206	2.77727	0.35783	0.846059	0	2.86e-05	-3.45745	down
ONT.11114.3	2	1	7	22	36	30	0.752271	0.31862	1.49545	7.87225	7.61453	11.9247	4.79e-07	3.02885	up
ONT.11115.2	12	19	35	119	179	74	4.51362	6.05378	7.47726	42.5817	37.8611	29.4142	3.9e-12	2.23298	up
ONT.11115.3	119	193	247	824	1046	439	44.7601	61.4937	52.7681	294.852	221.244	174.498	2.64e-05	1.7504	up
ONT.11117.2	14	26	40	90	93	67	5.2659	8.28413	8.54544	32.2047	19.6709	26.6318	0.000488311	1.4574	up
ONT.11128.1	221	265	404	88	184	92	83.1259	84.4344	86.309	31.489	38.9187	36.569	3.03e-12	-1.61645	down
ONT.11128.2	76	88	148	29	72	41	28.5863	28.0386	31.6181	10.3771	15.2291	16.2971	1.42e-07	-1.44524	down
ONT.11128.3	25	22	45	13	21	12	9.40339	7.00964	9.61362	4.65178	4.44181	4.76987	0.00167675	-1.28258	down
ONT.11129.2	15	20	62	70	118	54	5.64203	6.3724	13.2454	25.0481	24.9587	21.4644	0.00727989	1.1202	up
ONT.11131.1	22	22	31	10	21	7	8.27498	7.00964	6.62272	3.5783	4.44181	2.78243	0.00464132	-1.38819	down
ONT.11131.2	20	17	27	11	8	8	7.52271	5.41654	5.76817	3.93612	1.69212	3.17992	0.00160094	-1.45934	down
ONT.11133.3	158	176	228	83	99	84	59.4294	56.0772	48.709	29.6998	20.94	33.3891	1.68e-08	-1.33585	down
ONT.11135.1	10	11	8	23	48	16	3.76135	3.50482	1.70909	8.23008	10.1527	6.35983	0.00836463	1.10194	up
ONT.11140.2	416	478	1048	108	256	123	156.472	152.3	223.891	38.6456	54.1478	48.8912	5.07e-08	-2.28485	down
ONT.11141.2	9	22	22	45	101	49	3.38522	7.00964	4.69999	16.1023	21.363	19.477	6.48e-06	1.5521	up
ONT.11147.17	31	36	70	106	179	118	11.6602	11.4703	14.9545	37.9299	37.8611	46.9038	6.39e-06	1.3141	up
ONT.11153.2	8	17	28	83	89	54	3.00908	5.41654	5.98181	29.6998	18.8248	21.4644	1.74e-05	1.90775	up
ONT.1116.1	8	11	16	46	45	42	3.00908	3.50482	3.41818	16.4602	9.51816	16.6946	0.000473391	1.73205	up
ONT.11161.2	696	740	1314	217	337	240	261.79	235.779	280.718	77.649	71.2805	95.3975	3.89e-24	-2.04407	down
ONT.11166.3	7	4	5	14	48	21	2.63295	1.27448	1.06818	5.00961	10.1527	8.34728	0.00122614	1.87381	up
ONT.11166.4	58	94	121	184	432	200	21.8159	29.9503	25.85	65.8406	91.3743	79.4979	2.09e-07	1.24167	up
ONT.11170.3	598	589	757	56	476	222	224.929	187.667	161.723	20.0385	100.681	88.2427	6.4e-06	-1.82412	down
ONT.11172.2	88	84	140	42	48	26	33.0999	26.7641	29.9091	15.0288	10.1527	10.3347	4e-10	-1.70985	down
ONT.11172.3	147	151	172	46	62	35	55.2919	48.1116	36.7454	16.4602	13.1139	13.9121	2e-11	-2.05552	down
ONT.11172.6	14	21	18	7	10	5	5.2659	6.69102	3.84545	2.50481	2.11515	1.98745	0.00349099	-1.62115	down
ONT.11187.1	141	135	267	62	158	81	53.0351	43.0137	57.0408	22.1854	33.4193	32.1966	7.3e-06	-1.17463	down
ONT.11190.1	171	184	407	50	168	59	64.3192	58.6261	86.9499	17.8915	35.5345	23.4519	1.48e-05	-1.82222	down
ONT.11199.1	2	2	3	13	14	8	0.752271	0.63724	0.640908	4.65178	2.96121	3.17992	0.00940687	2.03931	up
ONT.11199.2	4	3	3	21	57	22	1.50454	0.955861	0.640908	7.51442	12.0563	8.74477	8.98e-09	2.82622	up
ONT.11209.2	35	23	57	3	5	1	13.1647	7.32826	12.1773	1.07349	1.05757	0.397489	3.15e-09	-4.06632	down
ONT.11212.14	5	5	11	41	93	50	1.88068	1.5931	2.35	14.671	19.6709	19.8745	1.2e-12	2.84435	up
ONT.11212.15	1	0	0	13	17	11	0.376135	0	0	4.65178	3.59575	4.37238	1.22e-06	4.69832	up
ONT.11212.4	2	1	2	23	49	8	0.752271	0.31862	0.427272	8.23008	10.3642	3.17992	0.00206916	3.49052	up
ONT.11212.6	15	10	14	102	186	107	5.64203	3.1862	2.99091	36.4986	39.3417	42.5314	3.18e-22	2.95509	up
ONT.11212.9	2	2	7	42	98	30	0.752271	0.63724	1.49545	15.0288	20.7284	11.9247	4.32e-09	3.66674	up
ONT.11241.3	2421	2975	3844	529	1148	649	910.624	947.895	821.217	189.292	242.819	257.971	1.75e-31	-2.32487	down
ONT.11243.5	17	14	15	156	205	89	6.3943	4.46068	3.20454	55.8214	43.3605	35.3766	3.31e-12	2.89196	up
ONT.11251.5	12	18	13	32	70	28	4.51362	5.73516	2.77727	11.4505	14.806	11.1297	0.00147684	1.16096	up
ONT.11269.1	9	14	11	36	86	40	3.38522	4.46068	2.35	12.8819	18.1903	15.8996	3.54e-07	1.84284	up
ONT.1127.1	0	0	0	12	24	20	0	0	0	4.29395	5.07635	7.94979	2.03e-08	Inf	up
ONT.11289.14	4	9	13	44	69	36	1.50454	2.86758	2.77727	15.7445	14.5945	14.3096	4.2e-08	2.27311	up
ONT.11289.7	187	233	325	649	1133	707	70.3373	74.2385	69.4317	232.231	239.646	281.025	1.19e-11	1.44569	up
ONT.1129.1	269	359	573	92	214	120	101.18	114.385	122.413	32.9203	45.2641	47.6987	4.25e-16	-1.79512	down
ONT.11295.2	6	5	9	74	109	53	2.25681	1.5931	1.92272	26.4794	23.0551	21.0669	1.05e-17	3.24017	up
ONT.11307.2	14	25	21	45	80	32	5.2659	7.9655	4.48636	16.1023	16.9212	12.7197	0.00415935	1.00651	up
ONT.11316.13	18	18	29	2	12	7	6.77044	5.73516	6.19545	0.715659	2.53818	2.78243	9.86e-05	-2.00047	down
ONT.11316.2	24	19	28	8	19	8	9.02725	6.05378	5.98181	2.86264	4.01878	3.17992	0.00444978	-1.43455	down
ONT.11316.3	50	42	72	28	17	31	18.8068	13.382	15.3818	10.0192	3.59575	12.3222	0.000739899	-1.24911	down
ONT.11316.4	430	338	612	170	189	150	161.738	107.694	130.745	60.831	39.9763	59.6234	2.32e-07	-1.69192	down
ONT.11316.5	106	95	152	42	77	46	39.8704	30.2689	32.4727	15.0288	16.2866	18.2845	1.53e-07	-1.41941	down
ONT.11317.1	712	834	902	158	423	214	267.808	265.729	192.7	56.5371	89.4707	85.0627	1.06e-13	-2.0171	down
ONT.11317.3	13	20	29	2	9	5	4.88976	6.3724	6.19545	0.715659	1.90363	1.98745	1.49e-05	-2.29004	down
ONT.11327.2	309	376	480	94	292	150	116.226	119.801	102.545	33.636	61.7623	59.6234	1.28e-10	-1.49372	down
ONT.11327.6	231	314	425	84	237	116	86.8873	100.047	90.7953	30.0577	50.129	46.1088	1.15e-10	-1.50439	down
ONT.1133.29	7	7	11	2	3	2	2.63295	2.23034	2.35	0.715659	0.634544	0.794979	0.00711955	-2.12051	down
ONT.1135.1	17	31	31	119	148	63	6.3943	9.87723	6.62272	42.5817	31.3042	25.0418	6.39e-05	1.74651	up
ONT.11352.2	198	209	271	58	87	57	74.4748	66.5916	57.8954	20.7541	18.4018	22.6569	2.24e-17	-2.0551	down
ONT.11360.2	21	34	37	7	25	14	7.89884	10.8331	7.90454	2.50481	5.28787	5.56485	0.00167867	-1.36017	down
ONT.11363.1	3	3	2	10	23	8	1.12841	0.955861	0.427272	3.5783	4.86484	3.17992	0.00443192	1.84992	up
ONT.11363.10	54	54	80	209	296	195	20.3113	17.2055	17.0909	74.7864	62.6083	77.5104	1.24e-10	1.6062	up
ONT.11363.2	5	6	6	20	31	24	1.88068	1.91172	1.28182	7.15659	6.55696	9.53975	0.000475274	1.83059	up
ONT.11372.2	136	100	136	2	18	15	51.1544	31.862	29.0545	0.715659	3.80726	5.96234	2.72e-08	-3.78563	down
ONT.11372.5	18	22	16	1	5	2	6.77044	7.00964	3.41818	0.35783	1.05757	0.794979	1.29e-05	-3.31926	down
ONT.11374.1	29	37	59	95	121	85	10.9079	11.7889	12.6045	33.9938	25.5933	33.7866	0.00142856	1.03167	up
ONT.11392.1	0	0	0	15	7	11	0	0	0	5.36744	1.4806	4.37238	0.00121731	Inf	up
ONT.11396.2	52	58	97	13	41	18	19.559	18.48	20.7227	4.65178	8.6721	7.15481	4.76e-09	-1.89065	down
ONT.11397.6	121	134	182	33	52	23	45.5124	42.6951	38.8818	11.8084	10.9988	9.14226	2.51e-18	-2.36062	down
ONT.11404.10	62	62	114	161	280	148	23.3204	19.7545	24.3545	57.6106	59.2241	58.8284	0.000118398	1.00893	up
ONT.11404.5	22	33	45	69	108	73	8.27498	10.5145	9.61362	24.6902	22.8436	29.0167	0.00143204	1.06128	up
ONT.11406.3	1756	2560	3075	550	1576	894	660.494	815.668	656.931	196.806	333.347	355.356	1.35e-15	-1.6345	down
ONT.11406.4	19	32	31	7	17	4	7.14657	10.1958	6.62272	2.50481	3.59575	1.58996	2.98e-05	-2.00216	down
ONT.11415.1	10	4	13	47	140	46	3.76135	1.27448	2.77727	16.818	29.6121	18.2845	1.25e-05	2.67474	up
ONT.11417.3	59	74	145	182	420	186	22.192	23.5779	30.9772	65.125	88.8362	73.933	3.84e-06	1.1974	up
ONT.1142.1	29	49	86	11	35	16	10.9079	15.6124	18.3727	3.93612	7.40301	6.35983	9.04e-05	-1.71376	down
ONT.11423.3	5	6	5	0	0	1	1.88068	1.91172	1.06818	0	0	0.397489	0.000645437	-3.9785	down
ONT.11430.2	4	3	14	37	44	37	1.50454	0.955861	2.99091	13.2397	9.30665	14.7071	9.76e-07	2.38726	up
ONT.11438.1	118	151	208	58	77	46	44.384	48.1116	44.4363	20.7541	16.2866	18.2845	1.66e-11	-1.67689	down
ONT.11443.2	158	206	265	59	150	90	59.4294	65.6358	56.6136	21.1119	31.7272	35.7741	9.24e-09	-1.40316	down
ONT.11452.2	7	13	13	2	5	1	2.63295	4.14206	2.77727	0.715659	1.05757	0.397489	0.000891982	-2.50007	down
ONT.11453.1	88	85	152	33	106	48	33.0999	27.0827	32.4727	11.8084	22.4206	19.0795	5.11e-05	-1.16818	down
ONT.11455.3	763	866	1381	362	590	338	286.991	275.925	295.031	129.534	124.794	134.351	6.47e-14	-1.51319	down
ONT.11460.1	55	46	67	5	50	16	20.6874	14.6565	14.3136	1.78915	10.5757	6.35983	0.00144148	-1.77299	down
ONT.1147.1	4	2	8	40	31	25	1.50454	0.63724	1.70909	14.3132	6.55696	9.93724	0.000977993	2.61756	up
ONT.1147.3	1	4	6	41	65	21	0.376135	1.27448	1.28182	14.671	13.7485	8.34728	4.58e-08	3.27842	up
ONT.11473.3	128	133	188	51	183	60	48.1453	42.3765	40.1636	18.2493	38.7072	23.8494	0.00156586	-1.06059	down
ONT.11484.14	49	47	61	30	39	23	18.4306	14.9751	13.0318	10.7349	8.24907	9.14226	0.00154736	-1.0922	down
ONT.11486.2	78	83	118	30	75	50	29.3386	26.4455	25.2091	10.7349	15.8636	19.8745	4.64e-05	-1.17026	down
ONT.11501.3	46	52	63	167	340	187	17.3022	16.5683	13.4591	59.7575	71.915	74.3305	6.54e-13	1.75489	up
ONT.11501.5	47	46	67	165	297	147	17.6784	14.6565	14.3136	59.0419	62.8199	58.431	2.09e-10	1.58111	up
ONT.11501.9	15	20	23	41	86	40	5.64203	6.3724	4.91363	14.671	18.1903	15.8996	0.000890398	1.16038	up
ONT.11504.2	178	249	334	56	218	57	66.9521	79.3364	71.3545	20.0385	46.1102	22.6569	1.15e-09	-1.65905	down
ONT.11504.3	40	67	110	17	49	12	15.0454	21.3476	23.5	6.0831	10.3642	4.76987	9.47e-06	-1.86638	down
ONT.11504.4	819	1132	1484	249	895	224	308.055	360.678	317.036	89.0995	189.306	89.0376	4.15e-13	-1.78933	down
ONT.11504.8	27	52	70	16	53	15	10.1557	16.5683	14.9545	5.72527	11.2103	5.96234	0.00824699	-1.23031	down
ONT.11505.2	53	46	97	14	36	23	19.9352	14.6565	20.7227	5.00961	7.61453	9.14226	1.62e-07	-1.71914	down
ONT.11505.4	74	101	167	26	39	30	27.834	32.1806	35.6772	9.30357	8.24907	11.9247	8.22e-15	-2.07074	down
ONT.11507.1	45	38	54	19	43	19	16.9261	12.1076	11.5363	6.79876	9.09513	7.5523	0.00287591	-1.15949	down
ONT.11507.14	32	45	49	9	37	22	12.0363	14.3379	10.4682	3.22047	7.82604	8.74477	0.00109006	-1.26103	down
ONT.11507.16	37	35	57	10	38	26	13.917	11.1517	12.1773	3.5783	8.03756	10.3347	0.00234158	-1.13282	down
ONT.11507.17	187	186	325	103	167	109	70.3373	59.2634	69.4317	36.8564	35.323	43.3264	5.73e-07	-1.15717	down
ONT.11507.25	17	23	29	11	12	9	6.3943	7.32826	6.19545	3.93612	2.53818	3.57741	0.00278207	-1.35549	down
ONT.11507.36	87	93	111	44	63	38	32.7238	29.6317	23.7136	15.7445	13.3254	15.1046	2.88e-06	-1.3299	down
ONT.11507.40	115	111	170	45	118	69	43.2556	35.3668	36.3181	16.1023	24.9587	27.4268	4.16e-05	-1.11644	down
ONT.1151.44	141	131	223	75	90	73	53.0351	41.7392	47.6408	26.8372	19.0363	29.0167	5.36e-08	-1.29976	down
ONT.11521.1	65	85	135	215	468	217	24.4488	27.0827	28.8409	76.9333	98.9889	86.2552	1.66e-08	1.33571	up
ONT.11521.2	12	27	43	69	145	55	4.51362	8.60275	9.18635	24.6902	30.6696	21.8619	1.61e-05	1.42164	up
ONT.11527.4	104	118	241	64	161	65	39.1181	37.5972	51.4863	22.9011	34.0539	25.8368	0.00164722	-1.00379	down
ONT.11531.1	20	35	27	10	21	9	7.52271	11.1517	5.76817	3.5783	4.44181	3.57741	0.00652621	-1.4362	down
ONT.11532.1	26	31	34	1	12	4	9.77952	9.87723	7.26363	0.35783	2.53818	1.58996	3.08e-09	-2.94762	down
ONT.11532.2	32	68	44	2	12	6	12.0363	21.6662	9.39999	0.715659	2.53818	2.38494	0.000361516	-3.29109	down
ONT.11532.5	39	80	57	6	19	6	14.6693	25.4896	12.1773	2.14698	4.01878	2.38494	0.000168157	-2.97175	down
ONT.11533.3	432	501	671	182	379	239	162.49	159.629	143.35	65.125	80.1641	95	1.21e-09	-1.32223	down
ONT.11533.4	1085	1236	1786	442	958	557	408.107	393.815	381.554	158.161	202.631	221.402	6.75e-12	-1.39255	down
ONT.11534.8	144	196	305	102	172	103	54.1635	62.4496	65.159	36.4986	36.3805	40.9414	7.15e-06	-1.04598	down
ONT.11550.1	2636	3420	4113	1005	2309	1124	991.493	1089.68	878.685	359.619	488.387	446.778	1.63e-14	-1.5592	down
ONT.11550.6	9	19	30	1	14	2	3.38522	6.05378	6.40908	0.35783	2.96121	0.794979	0.00228047	-2.31094	down
ONT.11550.8	35	38	41	7	10	8	13.1647	12.1076	8.75908	2.50481	2.11515	3.17992	1.12e-09	-2.49209	down
ONT.11551.1	28	28	39	13	16	11	10.5318	8.92137	8.33181	4.65178	3.38424	4.37238	0.000162014	-1.53287	down
ONT.11554.6	15	16	37	10	17	7	5.64203	5.09792	7.90454	3.5783	3.59575	2.78243	0.00600404	-1.28048	down
ONT.11559.1	0	1	0	6	10	7	0	0.31862	0	2.14698	2.11515	2.78243	0.000553908	4.13539	up
ONT.11559.2	0	1	0	6	11	6	0	0.31862	0	2.14698	2.32666	2.38494	0.000528809	4.09726	up
ONT.11559.3	4	1	7	40	44	33	1.50454	0.31862	1.49545	14.3132	9.30665	13.1172	6.32e-10	3.08397	up
ONT.11559.5	0	2	0	53	43	64	0	0.63724	0	18.965	9.09513	25.4393	3.06e-06	6.05854	up
ONT.11559.6	0	0	0	7	11	4	0	0	0	2.50481	2.32666	1.58996	7.67e-05	Inf	up
ONT.11559.7	4	6	4	40	85	56	1.50454	1.91172	0.854544	14.3132	17.9787	22.2594	1.75e-13	3.31497	up
ONT.11559.8	0	0	1	4	10	6	0	0	0.213636	1.43132	2.11515	2.38494	0.00143343	4.38729	up
ONT.11568.1	4	1	1	27	20	23	1.50454	0.31862	0.213636	9.6614	4.23029	9.14226	0.000295682	3.12974	up
ONT.11571.1	624	790	1079	217	380	198	234.708	251.71	230.513	77.649	80.3756	78.7029	5.13e-21	-1.96724	down
ONT.11575.8	5	4	8	22	25	14	1.88068	1.27448	1.70909	7.87225	5.28787	5.56485	0.00755853	1.57051	up
ONT.11577.2	415	419	670	149	308	138	156.096	133.502	143.136	53.3166	65.1465	54.8535	2.97e-14	-1.69016	down
ONT.11577.4	148	167	272	56	103	66	55.668	53.2096	58.109	20.0385	21.786	26.2343	4.17e-12	-1.66594	down
ONT.11577.7	107	98	167	50	83	38	40.2465	31.2248	35.6772	17.8915	17.5557	15.1046	6.44e-08	-1.45509	down
ONT.11577.8	15	16	32	2	11	3	5.64203	5.09792	6.83635	0.715659	2.32666	1.19247	1.1e-05	-2.42377	down
ONT.11579.1	4	3	12	19	28	22	1.50454	0.955861	2.56363	6.79876	5.92241	8.74477	0.00410052	1.7122	up
ONT.11588.4	54	71	122	213	324	190	20.3113	22.622	26.0636	76.2177	68.5308	75.523	3.89e-07	1.30253	up
ONT.11589.1	30	33	41	11	25	14	11.2841	10.5145	8.75908	3.93612	5.28787	5.56485	0.000565003	-1.41413	down
ONT.11596.3	23	16	24	45	89	61	8.65111	5.09792	5.12727	16.1023	18.8248	24.2469	0.000273132	1.27855	up
ONT.11617.4	65	68	70	24	49	22	24.4488	21.6662	14.9545	8.58791	10.3642	8.74477	4.18e-05	-1.50568	down
ONT.11632.2	74	102	178	71	74	34	27.834	32.4993	38.0272	25.4059	15.6521	13.5146	4.64e-05	-1.22295	down
ONT.11636.3	6	5	16	1	1	1	2.25681	1.5931	3.41818	0.35783	0.211515	0.397489	0.000162959	-3.29138	down
ONT.1165.2	622	772	1407	280	530	241	233.956	245.975	300.586	100.192	112.103	95.795	3.25e-13	-1.71327	down
ONT.1165.3	9250	10279	17537	3634	6251	3603	3479.25	3275.1	3746.54	1300.35	1322.18	1432.15	1.54e-18	-1.74451	down
ONT.11663.2	15356	17600	30409	4135	7214	4010	5775.94	5607.72	6496.46	1479.63	1525.87	1593.93	2.25e-30	-2.33061	down
ONT.11663.4	4069	4697	7767	766	1296	773	1530.49	1496.56	1659.31	274.097	274.123	307.259	4.95e-46	-2.82501	down
ONT.11663.5	5	6	16	2	2	0	1.88068	1.91172	3.41818	0.715659	0.423029	0	0.000390222	-3.04109	down
ONT.11664.1	1903	2198	3570	402	675	378	715.786	700.327	762.681	143.847	142.772	150.251	8.31e-42	-2.6893	down
ONT.11673.1	65	85	117	22	23	16	24.4488	27.0827	24.9954	7.87225	4.86484	6.35983	9.39e-16	-2.37266	down
ONT.11673.2	14	11	20	5	11	3	5.2659	3.50482	4.27272	1.78915	2.32666	1.19247	0.00788708	-1.66777	down
ONT.11673.4	32	38	58	9	16	8	12.0363	12.1076	12.3909	3.22047	3.38424	3.17992	3.49e-09	-2.27068	down
ONT.11675.1	266	293	387	88	129	81	100.052	93.3557	82.6772	31.489	27.2854	32.1966	9.74e-18	-1.97043	down
ONT.11675.3	826	958	1408	364	604	330	310.688	305.238	300.8	130.25	127.755	131.172	2.87e-15	-1.6058	down
ONT.11675.4	831	949	1519	375	596	373	312.569	302.371	324.513	134.186	126.063	148.264	2.72e-15	-1.57252	down
ONT.11675.5	59	70	96	36	60	31	22.192	22.3034	20.5091	12.8819	12.6909	12.3222	0.000167778	-1.14732	down
ONT.11681.2	29	34	45	19	20	18	10.9079	10.8331	9.61362	6.79876	4.23029	7.15481	0.00163927	-1.15575	down
ONT.11696.1	63	74	103	25	47	30	23.6965	23.5779	22.0045	8.94574	9.94119	11.9247	1.77e-07	-1.53793	down
ONT.117.1	3	13	20	38	78	47	1.12841	4.14206	4.27272	13.5975	16.4981	18.682	7.91e-07	1.98331	up
ONT.11700.2	105	88	127	15	44	27	39.4942	28.0386	27.1318	5.36744	9.30665	10.7322	7.39e-09	-2.26629	down
ONT.11700.3	33	32	55	7	30	12	12.4125	10.1958	11.75	2.50481	6.34544	4.76987	2e-05	-1.70441	down
ONT.11706.2	43	55	57	10	46	27	16.1738	17.5241	12.1773	3.5783	9.72968	10.7322	0.00107885	-1.29616	down
ONT.11706.3	195	239	357	77	278	109	73.3464	76.1502	76.2681	27.5529	58.8011	43.3264	3.93e-06	-1.16789	down
ONT.11712.2	55	80	77	341	534	244	20.6874	25.4896	16.45	122.02	112.949	96.9874	4.95e-19	2.04187	up
ONT.11725.2	5	2	6	14	30	16	1.88068	0.63724	1.28182	5.00961	6.34544	6.35983	0.00133287	1.84517	up
ONT.11730.3	151	178	199	36	77	51	56.7964	56.7144	42.5136	12.8819	16.2866	20.272	2.65e-15	-2.02416	down
ONT.11730.6	12	18	20	5	11	5	4.51362	5.73516	4.27272	1.78915	2.32666	1.98745	0.00492034	-1.61579	down
ONT.11745.1	71	98	154	38	99	42	26.7056	31.2248	32.9	13.5975	20.94	16.6946	2.05e-05	-1.19559	down
ONT.1175.1	3	9	10	33	42	24	1.12841	2.86758	2.13636	11.8084	8.88362	9.53975	5.89e-05	1.93552	up
ONT.11756.1	1	0	0	30	33	26	0.376135	0	0	10.7349	6.97998	10.3347	1.36e-13	5.8501	up
ONT.11756.2	1	0	0	11	6	6	0.376135	0	0	3.93612	1.26909	2.38494	0.00980675	3.9629	up
ONT.11768.4	11	6	20	27	58	30	4.13749	1.91172	4.27272	9.6614	12.2679	11.9247	0.00188179	1.33547	up
ONT.1178.4	31	47	35	9	22	11	11.6602	14.9751	7.47726	3.22047	4.65332	4.37238	0.000780658	-1.83849	down
ONT.1178.5	46	59	62	20	25	23	17.3022	18.7986	13.2454	7.15659	5.28787	9.14226	1.46e-06	-1.55939	down
ONT.1178.6	13	8	15	2	6	5	4.88976	2.54896	3.20454	0.715659	1.26909	1.98745	0.00679577	-1.79381	down
ONT.11780.1	74	92	178	41	97	55	27.834	29.3131	38.0272	14.671	20.5169	21.8619	0.000114934	-1.11124	down
ONT.11787.1	43	44	50	3	5	6	16.1738	14.0193	10.6818	1.07349	1.05757	2.38494	7.23e-17	-3.54573	down
ONT.1179.13	14	23	42	2	21	9	5.2659	7.32826	8.97272	0.715659	4.44181	3.57741	0.00370936	-1.67393	down
ONT.1179.15	220	194	319	36	149	84	82.7498	61.8123	68.1499	12.8819	31.5157	33.3891	1.26e-08	-1.82089	down
ONT.1179.2	8	11	13	0	4	6	3.00908	3.50482	2.77727	0	0.846059	2.38494	0.00464678	-1.89068	down
ONT.1179.4	206	201	292	48	146	67	77.4839	64.0427	62.3817	17.1758	30.8811	26.6318	3.65e-13	-1.81716	down
ONT.1179.7	94	109	208	37	125	56	35.3567	34.7296	44.4363	13.2397	26.4393	22.2594	5.32e-05	-1.25837	down
ONT.11790.2	7	5	7	50	42	26	2.63295	1.5931	1.49545	17.8915	8.88362	10.3347	0.00156995	2.32664	up
ONT.11790.3	17	15	19	113	129	104	6.3943	4.7793	4.05909	40.4347	27.2854	41.3389	6.36e-11	2.47075	up
ONT.11790.4	6	10	16	87	95	59	2.25681	3.1862	3.41818	31.1312	20.0939	23.4519	2.3e-10	2.70309	up
ONT.11792.1	0	0	0	5	5	4	0	0	0	1.78915	1.05757	1.58996	0.00367416	Inf	up
ONT.11813.4	94	81	155	52	86	44	35.3567	25.8082	33.1136	18.6071	18.1903	17.4895	1.82e-05	-1.16916	down
ONT.1182.3	48	60	73	119	248	133	18.0545	19.1172	15.5954	42.5817	52.4556	52.8661	1.27e-05	1.12008	up
ONT.11822.2	4	16	19	33	64	23	1.50454	5.09792	4.05909	11.8084	13.5369	9.14226	0.00211902	1.32813	up
ONT.1183.3	139	159	207	87	106	77	52.2828	50.6606	44.2227	31.1312	22.4206	30.6067	1.42e-06	-1.17536	down
ONT.11832.3	367	497	763	1454	1993	1082	138.042	158.354	163.004	520.284	421.549	430.084	9.55e-09	1.20763	up
ONT.11833.1	29	47	47	11	20	10	10.9079	14.9751	10.0409	3.93612	4.23029	3.97489	5.47e-07	-1.92936	down
ONT.11836.1	18	18	55	11	7	4	6.77044	5.73516	11.75	3.93612	1.4806	1.58996	0.00367208	-2.1732	down
ONT.11841.2	346	392	392	161	318	193	130.143	124.899	83.7453	57.6106	67.2617	76.7155	0.000553908	-1.11393	down
ONT.11845.2	59	64	107	33	53	37	22.192	20.3917	22.8591	11.8084	11.2103	14.7071	4.94e-05	-1.1664	down
ONT.11863.2	76	74	159	32	73	49	28.5863	23.5779	33.9681	11.4505	15.4406	19.477	6.57e-05	-1.26772	down
ONT.11863.6	21	19	21	10	10	8	7.89884	6.05378	4.48636	3.5783	2.11515	3.17992	0.00441628	-1.42309	down
ONT.11867.12	12	20	20	0	1	0	4.51362	6.3724	4.27272	0	0.211515	0	2.65e-11	-6.5184	down
ONT.11867.13	3	6	12	0	3	0	1.12841	1.91172	2.56363	0	0.634544	0	0.00107588	-3.50772	down
ONT.11867.14	19	48	47	0	8	8	7.14657	15.2938	10.0409	0	1.69212	3.17992	3.69e-05	-3.09958	down
ONT.11867.2	267	418	397	4	25	10	100.428	133.183	84.8135	1.43132	5.28787	3.97489	8.48e-29	-5.25744	down
ONT.11867.4	30	34	30	0	4	1	11.2841	10.8331	6.40908	0	0.846059	0.397489	9.34e-12	-4.87821	down
ONT.11867.7	26	54	40	1	5	1	9.77952	17.2055	8.54544	0.35783	1.05757	0.397489	3.95e-07	-4.64957	down
ONT.11868.1	66	80	112	25	86	35	24.8249	25.4896	23.9272	8.94574	18.1903	13.9121	9.11e-05	-1.22224	down
ONT.11870.2	8	10	19	51	51	58	3.00908	3.1862	4.05909	18.2493	10.7872	23.0544	0.00362079	1.96995	up
ONT.11901.1	9	24	34	63	125	44	3.38522	7.64688	7.26363	22.5433	26.4393	17.4895	7.71e-05	1.49286	up
ONT.1193.1	137	183	214	50	108	51	51.5306	58.3075	45.7181	17.8915	22.8436	20.272	2.08e-11	-1.71648	down
ONT.1193.13	57	53	84	33	54	27	21.4397	16.8869	17.9454	11.8084	11.4218	10.7322	0.000680623	-1.09903	down
ONT.1193.3	28	36	31	10	28	12	10.5318	11.4703	6.62272	3.5783	5.92241	4.76987	0.00273683	-1.36621	down
ONT.1193.6	125	179	185	53	97	44	47.0169	57.033	39.5227	18.965	20.5169	17.4895	7.29e-11	-1.69826	down
ONT.1193.8	229	268	322	71	156	89	86.135	85.3902	68.7908	25.4059	32.9963	35.3766	4.92e-13	-1.72435	down
ONT.11944.1	46	46	80	23	39	26	17.3022	14.6565	17.0909	8.23008	8.24907	10.3347	9.69e-05	-1.24328	down
ONT.11944.2	84	114	112	21	69	51	31.5954	36.3227	23.9272	7.51442	14.5945	20.272	6.25e-05	-1.47982	down
ONT.11944.3	52	65	82	18	46	14	19.559	20.7103	17.5182	6.44093	9.72968	5.56485	1.26e-07	-1.77687	down
ONT.11944.5	421	428	593	154	340	185	158.353	136.369	126.686	55.1057	71.915	73.5355	1.51e-10	-1.43966	down
ONT.11944.8	20	22	22	9	14	6	7.52271	7.00964	4.69999	3.22047	2.96121	2.38494	0.00316565	-1.53185	down
ONT.11944.9	41	45	86	13	40	23	15.4216	14.3379	18.3727	4.65178	8.46059	9.14226	5.56e-06	-1.48507	down
ONT.11966.3	30	38	75	14	12	10	11.2841	12.1076	16.0227	5.00961	2.53818	3.97489	8.56e-10	-2.14971	down
ONT.11966.4	719	697	1017	86	157	123	270.441	222.078	217.268	30.7733	33.2078	48.8912	2.8e-41	-3.02258	down
ONT.11966.6	15	15	32	2	3	5	5.64203	4.7793	6.83635	0.715659	0.634544	1.98745	1.52e-07	-2.7463	down
ONT.11968.2	182	214	494	65	182	86	68.4566	68.1847	105.536	23.2589	38.4957	34.1841	0.000273902	-1.71064	down
ONT.1197.2	33	28	48	617	1031	564	12.4125	8.92137	10.2545	220.781	218.072	224.184	1.72e-61	4.02012	up
ONT.1197.6	18	14	24	392	508	362	6.77044	4.46068	5.12727	140.269	107.449	143.891	1.64e-41	4.20913	up
ONT.12002.4	49	61	76	317	371	226	18.4306	19.4358	16.2363	113.432	78.472	89.8326	8.63e-12	2.01212	up
ONT.12002.5	3	2	1	30	41	18	1.12841	0.63724	0.213636	10.7349	8.6721	7.15481	1.36e-09	3.38469	up
ONT.1201.1	161	173	284	87	185	106	60.5578	55.1213	60.6727	31.1312	39.1302	42.1339	3.08e-05	-1.0206	down
ONT.12018.13	34	32	54	97	157	95	12.7886	10.1958	11.5363	34.7095	33.2078	37.7615	1.67e-05	1.24259	up
ONT.12019.1	0	0	0	7	7	4	0	0	0	2.50481	1.4806	1.58996	0.000470804	Inf	up
ONT.12027.5	53	60	102	25	56	38	19.9352	19.1172	21.7909	8.94574	11.8448	15.1046	0.000136819	-1.13268	down
ONT.12032.3	7	13	13	22	55	20	2.63295	4.14206	2.77727	7.87225	11.6333	7.94979	0.00706898	1.16008	up
ONT.12036.2	12	8	15	38	50	36	4.51362	2.54896	3.20454	13.5975	10.5757	14.3096	0.000219033	1.53314	up
ONT.12037.2	0	1	0	8	7	9	0	0.31862	0	2.86264	1.4806	3.57741	0.00060799	4.3029	up
ONT.12037.3	73	77	135	664	606	388	27.4579	24.5338	28.8409	237.599	128.178	154.226	7.19e-05	2.31214	up
ONT.12037.4	0	0	0	6	6	8	0	0	0	2.14698	1.26909	3.17992	0.000447251	Inf	up
ONT.12037.6	30	33	55	233	308	186	11.2841	10.5145	11.75	83.3743	65.1465	73.933	9.34e-20	2.35727	up
ONT.12052.5	99	116	196	61	76	68	37.2374	36.9599	41.8727	21.8276	16.0751	27.0293	4.27e-07	-1.2106	down
ONT.12052.6	21	22	40	13	10	5	7.89884	7.00964	8.54544	4.65178	2.11515	1.98745	2.32e-05	-1.79587	down
ONT.12061.1	127	205	360	61	67	35	47.7692	65.3171	76.909	21.8276	14.1715	13.9121	1.23e-08	-2.30175	down
ONT.12061.2	19	34	34	6	12	9	7.14657	10.8331	7.26363	2.14698	2.53818	3.57741	5.22e-06	-1.97578	down
ONT.12071.2	256	301	299	147	184	135	96.2907	95.9047	63.8772	52.6009	38.9187	53.6611	6.75e-05	-1.18458	down
ONT.12072.1	23	24	56	7	29	16	8.65111	7.64688	11.9636	2.50481	6.13393	6.35983	0.00691781	-1.28839	down
ONT.1208.4	12	28	40	70	100	54	4.51362	8.92137	8.54544	25.0481	21.1515	21.4644	0.000349424	1.25249	up
ONT.12081.2	26	21	45	11	12	7	9.77952	6.69102	9.61362	3.93612	2.53818	2.78243	6.13e-06	-1.86977	down
ONT.12119.3	44	55	83	149	195	142	16.55	17.5241	17.7318	53.3166	41.2454	56.4435	2.86e-05	1.17256	up
ONT.12125.1	49	62	91	17	77	29	18.4306	19.7545	19.4409	6.0831	16.2866	11.5272	0.00101155	-1.13293	down
ONT.12136.2	4	2	3	34	32	18	1.50454	0.63724	0.640908	12.1662	6.76847	7.15481	4.95e-05	2.85787	up
ONT.12136.3	6	1	2	43	51	42	2.25681	0.31862	0.427272	15.3867	10.7872	16.6946	2.61e-12	3.46358	up
ONT.12136.6	0	0	0	13	25	12	0	0	0	4.65178	5.28787	4.76987	4.47e-09	Inf	up
ONT.12136.7	1	0	0	15	13	12	0.376135	0	0	5.36744	2.74969	4.76987	1.71e-06	4.72749	up
ONT.12153.1	33	41	79	15	26	21	12.4125	13.0634	16.8773	5.36744	5.49938	8.34728	2.54e-06	-1.51413	down
ONT.12153.3	21	19	39	9	10	8	7.89884	6.05378	8.33181	3.22047	2.11515	3.17992	4.06e-05	-1.76287	down
ONT.12153.4	79	113	156	52	75	46	29.7147	36.0041	33.3272	18.6071	15.8636	18.2845	9.2e-07	-1.2781	down
ONT.12153.8	21	21	41	11	19	8	7.89884	6.69102	8.75908	3.93612	4.01878	3.17992	0.000966512	-1.44127	down
ONT.1216.2	125	159	183	9	78	22	47.0169	50.6606	39.0954	3.22047	16.4981	8.74477	7.38e-20	-2.62744	down
ONT.12169.1	2	7	14	27	106	42	0.752271	2.23034	2.99091	9.6614	22.4206	16.6946	0.000993133	2.65654	up
ONT.1217.1	36	39	55	95	159	82	13.5409	12.4262	11.75	33.9938	33.6308	32.5941	0.000269838	1.04073	up
ONT.12170.4	280	288	441	97	190	87	105.318	91.7626	94.2135	34.7095	40.1878	34.5816	1.58e-14	-1.78151	down
ONT.12171.4	112	101	260	80	110	34	42.1272	32.1806	55.5454	28.6264	23.2666	13.5146	0.00537344	-1.36619	down
ONT.12175.1	40	37	62	12	28	19	15.0454	11.7889	13.2454	4.29395	5.92241	7.5523	1.31e-05	-1.54452	down
ONT.12178.1	142	185	197	53	154	82	53.4112	58.9447	42.0863	18.965	32.5733	32.5941	5.29e-06	-1.24096	down
ONT.12178.5	23	34	47	5	32	17	8.65111	10.8331	10.0409	1.78915	6.76847	6.75732	0.00151294	-1.31387	down
ONT.12178.7	33	51	51	14	42	20	12.4125	16.2496	10.8954	5.00961	8.88362	7.94979	0.00148717	-1.22018	down
ONT.12183.1	767	859	1550	448	642	404	288.496	273.695	331.136	160.308	135.792	160.586	6.58e-12	-1.34085	down
ONT.12183.7	183	202	392	114	176	111	68.8328	64.3613	83.7453	40.7926	37.2266	44.1213	6.04e-08	-1.20245	down
ONT.12185.2	35	54	57	17	31	20	13.1647	17.2055	12.1773	6.0831	6.55696	7.94979	4.77e-05	-1.41252	down
ONT.12188.2	1	1	3	17	36	40	0.376135	0.31862	0.640908	6.0831	7.61453	15.8996	0.00249576	4.09	up
ONT.12188.3	3	7	7	25	26	28	1.12841	2.23034	1.49545	8.94574	5.49938	11.1297	0.00173952	2.0318	up
ONT.12188.8	1	1	2	10	10	10	0.376135	0.31862	0.427272	3.5783	2.11515	3.97489	0.00310393	2.73199	up
ONT.12190.2	1	2	1	7	22	6	0.376135	0.63724	0.213636	2.50481	4.65332	2.38494	0.00118748	2.60502	up
ONT.12190.3	24	55	67	112	263	171	9.02725	17.5241	14.3136	40.0769	55.6284	67.9707	0.000202399	1.63532	up
ONT.12195.6	214	216	271	64	47	58	80.493	68.822	57.8954	22.9011	9.94119	23.0544	1.73e-16	-2.26022	down
ONT.122.2	168	194	384	108	192	88	63.1907	61.8123	82.0363	38.6456	40.6108	34.9791	1.79e-06	-1.2313	down
ONT.12202.4	141	144	242	55	164	61	53.0351	45.8813	51.6999	19.6806	34.6884	24.2469	7.78e-07	-1.30773	down
ONT.12204.1	0	1	0	5	9	5	0	0.31862	0	1.78915	1.90363	1.98745	0.00215559	3.82525	up
ONT.12218.2	2000	2196	3261	1030	1228	833	752.271	699.69	696.667	368.564	259.74	331.109	9.54e-16	-1.53392	down
ONT.12218.22	56	65	104	36	50	29	21.0636	20.7103	22.2182	12.8819	10.5757	11.5272	2.09e-05	-1.24244	down
ONT.12218.24	1191	1033	1670	584	634	514	447.977	329.135	356.772	208.972	134.1	204.31	5.09e-08	-1.42266	down
ONT.12237.2	5	3	7	29	33	18	1.88068	0.955861	1.49545	10.3771	6.97998	7.15481	5.32e-05	2.12491	up
ONT.12237.3	28	33	43	104	143	92	10.5318	10.5145	9.18635	37.2143	30.2466	36.569	1.19e-06	1.41407	up
ONT.12237.5	50	44	80	202	247	149	18.8068	14.0193	17.0909	72.2816	52.2441	59.2259	6.26e-09	1.50716	up
ONT.12237.8	32	29	35	124	155	95	12.0363	9.23999	7.47726	44.3709	32.7848	37.7615	4.48e-09	1.63061	up
ONT.1225.1	14	15	14	37	46	32	5.2659	4.7793	2.99091	13.2397	9.72968	12.7197	0.0085627	1.08762	up
ONT.12260.3	114	152	217	64	136	46	42.8794	48.4303	46.359	22.9011	28.766	18.2845	3.14e-07	-1.34507	down
ONT.12275.5	31	26	44	14	23	18	11.6602	8.28413	9.39999	5.00961	4.86484	7.15481	0.00321406	-1.15684	down
ONT.12278.4	1	0	0	7	8	5	0.376135	0	0	2.50481	1.69212	1.98745	0.00165847	3.66907	up
ONT.12281.1	49	52	100	34	52	24	18.4306	16.5683	21.3636	12.1662	10.9988	9.53975	0.00014885	-1.15847	down
ONT.12281.4	23	41	55	16	37	14	8.65111	13.0634	11.75	5.72527	7.82604	5.56485	0.00242618	-1.17519	down
ONT.12285.1	175	212	334	71	177	85	65.8237	67.5475	71.3545	25.4059	37.4381	33.7866	1.39e-09	-1.45285	down
ONT.12285.3	20	23	43	9	26	7	7.52271	7.32826	9.18635	3.22047	5.49938	2.78243	0.00168617	-1.43425	down
ONT.12285.6	583	633	1029	261	641	250	219.287	201.687	219.832	93.3935	135.581	99.3724	1.1e-09	-1.33447	down
ONT.12285.7	166	164	296	62	140	59	62.4385	52.2537	63.2363	22.1854	29.6121	23.4519	6.56e-11	-1.61291	down
ONT.12285.8	64	73	129	19	51	27	24.0727	23.2593	27.5591	6.79876	10.7872	10.7322	1.05e-09	-1.77429	down
ONT.12286.3	519	662	785	103	295	138	195.214	210.927	167.704	36.8564	62.3968	54.8535	2.09e-24	-2.26249	down
ONT.12286.4	20	19	29	3	17	5	7.52271	6.05378	6.19545	1.07349	3.59575	1.98745	0.000276528	-1.93757	down
ONT.12286.6	25	32	44	4	17	8	9.40339	10.1958	9.39999	1.43132	3.59575	3.17992	3.81e-07	-2.18812	down
ONT.1229.1	2	1	1	18	17	16	0.752271	0.31862	0.213636	6.44093	3.59575	6.35983	5.87e-06	3.306	up
ONT.1229.2	0	0	1	18	13	14	0	0	0.213636	6.44093	2.74969	5.56485	2.29e-05	5.69939	up
ONT.1229.3	2	0	0	19	38	15	0.752271	0	0	6.79876	8.03756	5.96234	4.17e-10	4.42051	up
ONT.12293.1	10	13	28	64	138	58	3.76135	4.14206	5.98181	22.9011	29.189	23.0544	3.96e-10	2.06185	up
ONT.12298.2	30	24	34	6	24	14	11.2841	7.64688	7.26363	2.14698	5.07635	5.56485	0.0051819	-1.40239	down
ONT.12317.3	14	13	32	4	14	7	5.2659	4.14206	6.83635	1.43132	2.96121	2.78243	0.00248306	-1.5538	down
ONT.1232.4	19	13	18	90	189	61	7.14657	4.14206	3.84545	32.2047	39.9763	24.2469	4.27e-08	2.3037	up
ONT.1232.5	1	0	4	13	31	12	0.376135	0	0.854544	4.65178	6.55696	4.76987	5.65e-06	3.30315	up
ONT.12325.9	28	34	36	53	144	65	10.5318	10.8331	7.6909	18.965	30.4581	25.8368	0.00127317	1.00855	up
ONT.12326.2	66	53	106	34	55	37	24.8249	16.8869	22.6454	12.1662	11.6333	14.7071	0.000143863	-1.11462	down
ONT.12335.2	95	115	146	493	962	365	35.7329	36.6413	31.1909	176.41	203.477	145.084	1.74e-14	1.97457	up
ONT.12338.4	32	37	84	116	194	112	12.0363	11.7889	17.9454	41.5082	41.0338	44.5188	2.73e-05	1.22924	up
ONT.12357.5	119	140	177	379	522	281	44.7601	44.6068	37.8136	135.617	110.411	111.695	8.8e-07	1.12375	up
ONT.12368.1	323	467	1244	1621	4008	1962	121.492	148.796	265.763	580.042	847.751	779.874	1.75e-05	1.66453	up
ONT.12375.3	338	434	564	1253	2162	1166	127.134	138.281	120.491	448.36	457.295	463.473	3.48e-13	1.45888	up
ONT.12376.2	38	30	43	128	204	137	14.2931	9.55861	9.18635	45.8022	43.149	54.4561	4.71e-11	1.7482	up
ONT.12376.4	7	10	14	36	69	40	2.63295	3.1862	2.99091	12.8819	14.5945	15.8996	1.39e-06	1.93078	up
ONT.12379.4	341	413	646	135	392	186	128.262	131.59	138.009	48.307	82.9138	73.933	3.86e-09	-1.32488	down
ONT.12381.4	50	46	106	23	28	21	18.8068	14.6565	22.6454	8.23008	5.92241	8.34728	1.63e-06	-1.69467	down
ONT.12381.5	84	90	161	44	67	38	31.5954	28.6758	34.3954	15.7445	14.1715	15.1046	4.66e-08	-1.44475	down
ONT.12383.2	18	22	27	65	110	60	6.77044	7.00964	5.76817	23.2589	23.2666	23.8494	3.49e-06	1.48061	up
ONT.12385.1	0	7	7	26	39	13	0	2.23034	1.49545	9.30357	8.24907	5.16736	0.000543934	2.24601	up
ONT.12393.2	25	20	48	71	106	78	9.40339	6.3724	10.2545	25.4059	22.4206	31.0042	0.000253181	1.22237	up
ONT.12397.1	2284	2729	5002	1140	1889	922	859.093	869.515	1068.61	407.926	399.551	366.485	4.26e-14	-1.6252	down
ONT.12397.7	3	5	9	1	1	0	1.12841	1.5931	1.92272	0.35783	0.211515	0	0.00145712	-3.40111	down
ONT.12401.4	10	14	15	3	6	1	3.76135	4.46068	3.20454	1.07349	1.26909	0.397489	0.000473802	-2.42423	down
ONT.12413.5	12	11	14	71	59	48	4.51362	3.50482	2.99091	25.4059	12.4794	19.0795	0.000841649	2.00159	up
ONT.12421.6	5	8	10	19	48	30	1.88068	2.54896	2.13636	6.79876	10.1527	11.9247	0.000148157	1.76983	up
ONT.1243.1	10	14	15	0	0	3	3.76135	4.46068	3.20454	0	0	1.19247	4.18e-07	-3.62926	down
ONT.12431.12	183	220	232	36	70	43	68.8328	70.0964	49.5636	12.8819	14.806	17.092	1.6e-18	-2.4391	down
ONT.12431.2	4	7	7	2	1	0	1.50454	2.23034	1.49545	0.715659	0.211515	0	0.00351432	-2.86301	down
ONT.12431.9	84	111	114	16	35	22	31.5954	35.3668	24.3545	5.72527	7.40301	8.74477	1.84e-16	-2.42663	down
ONT.12432.1	7	6	7	20	34	25	2.63295	1.91172	1.49545	7.15659	7.1915	9.93724	0.000958335	1.63997	up
ONT.12432.2	1	6	7	25	35	24	0.376135	1.91172	1.49545	8.94574	7.40301	9.53975	1.13e-05	2.40816	up
ONT.12434.3	65	62	150	22	27	14	24.4488	19.7545	32.0454	7.87225	5.7109	5.56485	1.76e-07	-2.37029	down
ONT.12437.2	23	20	55	4	7	3	8.65111	6.3724	11.75	1.43132	1.4806	1.19247	1.51e-06	-3.0829	down
ONT.12439.3	44	52	81	21	26	25	16.55	16.5683	17.3045	7.51442	5.49938	9.93724	8.44e-07	-1.50712	down
ONT.12455.2	75	81	158	37	92	44	28.2102	25.8082	33.7545	13.2397	19.4594	17.4895	2.02e-05	-1.17891	down
ONT.12460.2	30	31	80	20	15	12	11.2841	9.87723	17.0909	7.15659	3.17272	4.76987	0.000791314	-1.72022	down
ONT.12460.4	354	452	629	209	313	173	133.152	144.016	134.377	74.7864	66.2041	68.7657	4.95e-10	-1.34159	down
ONT.12460.6	926	1184	1542	496	643	395	348.301	377.246	329.427	177.483	136.004	157.008	1.18e-14	-1.53375	down
ONT.12460.7	4	8	15	0	5	1	1.50454	2.54896	3.20454	0	1.05757	0.397489	0.00175517	-2.68605	down
ONT.12460.9	106	126	232	64	88	47	39.8704	40.1461	49.5636	22.9011	18.6133	18.682	1.44e-09	-1.47923	down
ONT.12462.2	127	198	257	52	208	73	47.7692	63.0868	54.9045	18.6071	43.9951	29.0167	0.000310699	-1.22114	down
ONT.12462.3	11	13	8	1	5	2	4.13749	4.14206	1.70909	0.35783	1.05757	0.794979	0.00617847	-2.53399	down
ONT.12462.4	13	20	22	2	5	4	4.88976	6.3724	4.69999	0.715659	1.05757	1.58996	4.33e-06	-2.61247	down
ONT.12462.5	25	19	30	7	21	6	9.40339	6.05378	6.40908	2.50481	4.44181	2.38494	0.00179838	-1.59693	down
ONT.12462.6	11	11	23	4	6	2	4.13749	3.50482	4.91363	1.43132	1.26909	0.794979	0.000245904	-2.21889	down
ONT.12490.2	16	57	59	102	152	72	6.01817	18.1614	12.6045	36.4986	32.1502	28.6192	0.00874952	1.03859	up
ONT.12492.12	35	47	57	15	25	19	13.1647	14.9751	12.1773	5.36744	5.28787	7.5523	1.32e-05	-1.51446	down
ONT.125.2	1	8	6	247	453	131	0.376135	2.54896	1.28182	88.3839	95.8162	52.0711	6.18e-15	5.45398	up
ONT.125.4	17	8	21	1558	1740	509	6.3943	2.54896	4.48636	557.498	368.036	202.322	5.72e-08	6.01616	up
ONT.125.5	1	3	3	35	62	21	0.376135	0.955861	0.640908	12.524	13.1139	8.34728	2.19e-12	3.74329	up
ONT.125.7	1	0	0	135	172	45	0.376135	0	0	48.307	36.3805	17.887	6.07e-09	7.72182	up
ONT.12500.2	154	214	267	57	177	42	57.9249	68.1847	57.0408	20.3963	37.4381	16.6946	2.77e-10	-1.66236	down
ONT.12502.3	5	6	12	15	39	23	1.88068	1.91172	2.56363	5.36744	8.24907	9.14226	0.00524453	1.467	up
ONT.1251.1	3	3	3	14	35	12	1.12841	0.955861	0.640908	5.00961	7.40301	4.76987	7.26e-05	2.29257	up
ONT.12520.3	87	105	154	51	116	46	32.7238	33.4551	32.9	18.2493	24.5357	18.2845	0.000199196	-1.06681	down
ONT.12525.1	17	37	51	1	2	6	6.3943	11.7889	10.8954	0.35783	0.423029	2.38494	6.05e-09	-3.57001	down
ONT.12525.3	31	29	52	5	9	2	11.6602	9.23999	11.1091	1.78915	1.90363	0.794979	1.75e-12	-3.20555	down
ONT.12542.2	26	28	37	7	15	20	9.77952	8.92137	7.90454	2.50481	3.17272	7.94979	0.000685475	-1.33442	down
ONT.12545.3	24	31	57	8	11	9	9.02725	9.87723	12.1773	2.86264	2.32666	3.57741	1.23e-08	-2.19957	down
ONT.12556.2	2	3	2	11	16	12	0.752271	0.955861	0.427272	3.93612	3.38424	4.76987	0.00346471	2.14039	up
ONT.12556.3	22	34	26	125	190	117	8.27498	10.8331	5.55454	44.7287	40.1878	46.5063	8.76e-14	2.05191	up
ONT.12556.4	2	2	6	13	24	15	0.752271	0.63724	1.28182	4.65178	5.07635	5.96234	0.001256	2.17501	up
ONT.12570.1	32	42	32	1	10	2	12.0363	13.382	6.83635	0.35783	2.11515	0.794979	2.5e-07	-3.66038	down
ONT.12584.2	143	146	264	452	745	411	53.7874	46.5185	56.3999	161.739	157.578	163.368	2.87e-08	1.25064	up
ONT.12586.1	314	292	423	123	375	170	118.107	93.0371	90.3681	44.013	79.318	67.5732	0.00102918	-1.0275	down
ONT.12586.2	23	30	56	7	27	10	8.65111	9.55861	11.9636	2.50481	5.7109	3.97489	3.35e-05	-1.67842	down
ONT.12595.3	96	110	202	371	628	377	36.109	35.0482	43.1545	132.755	132.831	149.854	1.28e-10	1.48891	up
ONT.12595.7	0	3	5	11	26	8	0	0.955861	1.06818	3.93612	5.49938	3.17992	0.00176016	2.26893	up
ONT.12597.1	383	432	568	1287	2383	1218	144.06	137.644	121.345	460.527	504.04	484.142	5.67e-14	1.4777	up
ONT.12597.3	56	96	114	233	439	248	21.0636	30.5875	24.3545	83.3743	92.8549	98.5774	4.16e-10	1.48765	up
ONT.126.3	492	489	805	5799	10130	4833	185.059	155.805	171.977	2075.05	2142.64	1921.07	1.93e-57	3.21049	up
ONT.12604.1	6	9	7	46	42	48	2.25681	2.86758	1.49545	16.4602	8.88362	19.0795	0.000474693	2.38285	up
ONT.12604.2	3	4	0	15	39	18	1.12841	1.27448	0	5.36744	8.24907	7.15481	5.77e-07	2.76374	up
ONT.12604.4	0	1	2	7	13	4	0	0.31862	0.427272	2.50481	2.74969	1.58996	0.00579833	2.82288	up
ONT.12624.2	69	83	281	453	835	508	25.9533	26.4455	60.0317	162.097	176.615	201.925	9.44e-10	1.88415	up
ONT.12626.2	10	13	20	2	5	2	3.76135	4.14206	4.27272	0.715659	1.05757	0.794979	5.66e-05	-2.61437	down
ONT.12626.3	410	519	637	114	323	112	154.216	165.364	136.086	40.7926	68.3192	44.5188	3.73e-17	-1.93427	down
ONT.12626.4	430	531	731	192	386	222	161.738	169.187	156.168	68.7033	81.6447	88.2427	8.86e-11	-1.39825	down
ONT.12629.1	72	80	139	218	428	192	27.0817	25.4896	29.6954	78.0068	90.5283	76.318	5.17e-07	1.20219	up
ONT.12640.3	1	0	1	9	21	9	0.376135	0	0.213636	3.22047	4.44181	3.57741	1.48e-05	3.86965	up
ONT.12646.1	20	22	32	122	148	86	7.52271	7.00964	6.83635	43.6552	31.3042	34.1841	1.86e-11	1.98234	up
ONT.12646.4	1	1	5	9	22	13	0.376135	0.31862	1.06818	3.22047	4.65332	5.16736	0.00101565	2.5012	up
ONT.12646.7	2	1	4	12	39	20	0.752271	0.31862	0.854544	4.29395	8.24907	7.94979	1.15e-05	3.03253	up
ONT.12657.1	307	305	322	84	199	105	115.474	97.1792	68.7908	30.0577	42.0914	41.7364	3.59e-05	-1.67048	down
ONT.12657.4	415	418	550	108	393	155	156.096	133.183	117.5	38.6456	83.1253	61.6109	3.15e-07	-1.51585	down
ONT.12662.2	9	8	10	184	307	149	3.38522	2.54896	2.13636	65.8406	64.935	59.2259	1.24e-41	4.18947	up
ONT.12664.3	21	35	26	962	1897	803	7.89884	11.1517	5.55454	344.232	401.243	319.184	2.1e-80	5.07484	up
ONT.12664.4	2	5	3	81	181	87	0.752271	1.5931	0.640908	28.9842	38.2842	34.5816	5.67e-33	4.73511	up
ONT.12685.1	17	13	34	10	14	6	6.3943	4.14206	7.26363	3.5783	2.96121	2.38494	0.00425516	-1.37288	down
ONT.12690.1	43	33	50	16	39	14	16.1738	10.5145	10.6818	5.72527	8.24907	5.56485	0.00455403	-1.30422	down
ONT.12702.1	80	103	112	34	29	27	30.0908	32.8179	23.9272	12.1662	6.13393	10.7322	1.73e-12	-1.9483	down
ONT.12712.2	15	19	37	361	556	285	5.64203	6.05378	7.90454	129.176	117.602	113.284	6.6e-47	3.82558	up
ONT.12713.1	2	5	4	196	346	149	0.752271	1.5931	0.854544	70.1346	73.1841	59.2259	7.07e-55	5.62341	up
ONT.12713.13	0	1	0	20	61	30	0	0.31862	0	7.15659	12.9024	11.9247	1.04e-11	6.31968	up
ONT.12713.14	0	0	0	8	17	5	0	0	0	2.86264	3.59575	1.98745	4.11e-06	Inf	up
ONT.12713.15	1	2	0	43	79	34	0.376135	0.63724	0	15.3867	16.7097	13.5146	5.67e-20	5.14731	up
ONT.12713.16	0	0	0	26	49	16	0	0	0	9.30357	10.3642	6.35983	6.19e-15	Inf	up
ONT.12713.2	0	2	0	406	537	417	0	0.63724	0	145.279	113.583	165.753	7.37e-52	9.04837	up
ONT.12713.5	0	0	0	20	26	22	0	0	0	7.15659	5.49938	8.74477	8.35e-12	Inf	up
ONT.12713.7	2	1	0	36	59	29	0.752271	0.31862	0	12.8819	12.4794	11.5272	3.7e-16	4.74835	up
ONT.12716.2	240	270	329	115	140	98	90.2725	86.0275	70.2863	41.1504	29.6121	38.954	1.9e-11	-1.53659	down
ONT.12716.6	35	36	51	12	18	18	13.1647	11.4703	10.8954	4.29395	3.80726	7.15481	9.95e-06	-1.5898	down
ONT.12716.7	183	216	337	86	198	82	68.8328	68.822	71.9954	30.7733	41.8799	32.5941	1.95e-08	-1.36372	down
ONT.12720.2	1606	1905	2459	651	1540	705	604.073	606.971	525.331	232.947	325.733	280.23	8.19e-12	-1.41666	down
ONT.12722.4	14	19	33	47	88	38	5.2659	6.05378	7.04999	16.818	18.6133	15.1046	0.00301796	1.08842	up
ONT.12723.1	1	0	1	7	15	6	0.376135	0	0.213636	2.50481	3.17272	2.38494	0.000487046	3.39025	up
ONT.12733.2	35	37	48	13	27	18	13.1647	11.7889	10.2545	4.65178	5.7109	7.15481	0.000281139	-1.37515	down
ONT.12739.4	0	1	1	5	8	6	0	0.31862	0.213636	1.78915	1.69212	2.38494	0.00964899	3.09925	up
ONT.12739.5	12	10	30	31	77	29	4.51362	3.1862	6.40908	11.0927	16.2866	11.5272	0.00971662	1.08592	up
ONT.12740.1	30	40	43	5	28	19	11.2841	12.7448	9.18635	1.78915	5.92241	7.5523	0.00019155	-1.48612	down
ONT.12742.2	16	29	46	5	27	6	6.01817	9.23999	9.82726	1.78915	5.7109	2.38494	0.00207689	-1.71087	down
ONT.12753.1	24	24	41	13	24	12	9.02725	7.64688	8.75908	4.65178	5.07635	4.76987	0.00578497	-1.18215	down
ONT.12753.3	35	43	73	23	34	18	13.1647	13.7007	15.5954	8.23008	7.1915	7.15481	0.000115424	-1.28321	down
ONT.12754.1	33	43	38	19	21	9	12.4125	13.7007	8.11817	6.79876	4.44181	3.57741	0.000134364	-1.57225	down
ONT.12754.2	16	20	27	4	9	3	6.01817	6.3724	5.76817	1.43132	1.90363	1.19247	1.1e-05	-2.37132	down
ONT.12756.1	5	1	5	23	39	14	1.88068	0.31862	1.06818	8.23008	8.24907	5.56485	8.83e-06	2.37603	up
ONT.12756.10	8	16	13	48	116	63	3.00908	5.09792	2.77727	17.1758	24.5357	25.0418	1.63e-10	2.25562	up
ONT.12756.3	35	38	49	219	409	197	13.1647	12.1076	10.4682	78.3647	86.5095	78.3054	2.5e-22	2.39865	up
ONT.12756.4	6	8	16	70	87	48	2.25681	2.54896	3.41818	25.0481	18.4018	19.0795	1.48e-11	2.55194	up
ONT.12756.5	1	0	0	4	14	4	0.376135	0	0	1.43132	2.96121	1.58996	0.000743971	3.62446	up
ONT.12756.9	0	1	5	12	29	22	0	0.31862	1.06818	4.29395	6.13393	8.74477	0.000145539	3.3984	up
ONT.12772.1	226	255	407	155	226	112	85.0066	81.2482	86.9499	55.4636	47.8023	44.5188	5.1e-07	-1.14778	down
ONT.12772.5	162	171	268	100	142	95	60.9339	54.4841	57.2545	35.783	30.0351	37.7615	2.87e-06	-1.10835	down
ONT.12775.1	10	18	30	5	7	2	3.76135	5.73516	6.40908	1.78915	1.4806	0.794979	1.44e-05	-2.3398	down
ONT.12778.2	17	28	40	10	17	14	6.3943	8.92137	8.54544	3.5783	3.59575	5.56485	0.00158259	-1.27523	down
ONT.12788.1	90	110	169	57	71	60	33.8522	35.0482	36.1045	20.3963	15.0175	23.8494	1.41e-06	-1.19656	down
ONT.12797.1	51	60	101	154	268	167	19.1829	19.1172	21.5772	55.1057	56.6859	66.3807	5.33e-06	1.2016	up
ONT.12798.2	350	366	585	133	297	145	131.647	116.615	124.977	47.5913	62.8199	57.636	1.24e-11	-1.52129	down
ONT.12798.3	6	7	6	1	3	0	2.25681	2.23034	1.28182	0.35783	0.634544	0	0.00639143	-2.89898	down
ONT.12802.5	118	180	250	45	151	63	44.384	57.3516	53.409	16.1023	31.9387	25.0418	1.35e-08	-1.45329	down
ONT.12820.1	0	2	1	4	13	6	0	0.63724	0.213636	1.43132	2.74969	2.38494	0.00801081	2.59866	up
ONT.12821.3	59	56	89	20	38	30	22.192	17.8427	19.0136	7.15659	8.03756	11.9247	9.65e-07	-1.49347	down
ONT.12826.1	26	26	32	7	15	5	9.77952	8.28413	6.83635	2.50481	3.17272	1.98745	1.14e-05	-2.06631	down
ONT.12828.1	13	21	18	42	60	50	4.88976	6.69102	3.84545	15.0288	12.6909	19.8745	0.000936528	1.26189	up
ONT.12839.5	235	205	353	93	103	75	88.3918	65.3171	75.4135	33.2781	21.786	29.8117	8.06e-13	-1.80535	down
ONT.12841.2	194	214	267	64	160	74	72.9703	68.1847	57.0408	22.9011	33.8424	29.4142	4.23e-10	-1.56858	down
ONT.12850.3	231	272	413	129	309	133	86.8873	86.6647	88.2317	46.16	65.358	52.8661	1.87e-05	-1.04044	down
ONT.12856.2	87	116	234	15	128	43	32.7238	36.9599	49.9908	5.36744	27.0739	17.092	0.00296547	-1.64344	down
ONT.12860.1	1	2	0	12	11	6	0.376135	0.63724	0	4.29395	2.32666	2.38494	0.00142479	2.80505	up
ONT.12868.2	34	43	49	26	29	19	12.7886	13.7007	10.4682	9.30357	6.13393	7.5523	0.00359054	-1.05237	down
ONT.12875.6	195	264	356	148	250	101	73.3464	84.1157	76.0544	52.9588	52.8787	40.1464	1.49e-05	-1.04597	down
ONT.12889.8	2058	2263	3185	1228	1604	1031	774.087	721.038	680.431	439.415	339.27	409.812	1.63e-10	-1.24208	down
ONT.12898.7	163	160	178	60	98	47	61.3101	50.9792	38.0272	21.4698	20.7284	18.682	2.76e-06	-1.67037	down
ONT.129.3	48	62	92	161	318	205	18.0545	19.7545	19.6545	57.6106	67.2617	81.4853	7.56e-09	1.47468	up
ONT.1290.1	37	37	41	16	12	15	13.917	11.7889	8.75908	5.72527	2.53818	5.96234	8.73e-06	-1.64517	down
ONT.12902.10	12	15	17	7	6	4	4.51362	4.7793	3.63181	2.50481	1.26909	1.58996	0.00459498	-1.6368	down
ONT.12902.4	63	74	81	22	69	31	23.6965	23.5779	17.3045	7.87225	14.5945	12.3222	0.00016422	-1.2571	down
ONT.12902.6	24	38	80	130	187	118	9.02725	12.1076	17.0909	46.5178	39.5532	46.9038	1.56e-06	1.42304	up
ONT.12904.2	37	32	50	103	175	101	13.917	10.1958	10.6818	36.8564	37.0151	40.1464	1.14e-06	1.3419	up
ONT.12915.12	47	59	80	17	30	24	17.6784	18.7986	17.0909	6.0831	6.34544	9.53975	1.34e-07	-1.65498	down
ONT.12915.6	108	86	148	37	69	50	40.6226	27.4013	31.6181	13.2397	14.5945	19.8745	1.23e-05	-1.43413	down
ONT.12921.1	124	131	229	17	50	15	46.6408	41.7392	48.9227	6.0831	10.5757	5.96234	3.84e-26	-2.97162	down
ONT.12929.2	52	44	69	12	44	25	19.559	14.0193	14.7409	4.29395	9.30665	9.93724	0.000173291	-1.40678	down
ONT.12943.2	49	38	58	112	163	93	18.4306	12.1076	12.3909	40.0769	34.4769	36.9665	0.000263062	1.00687	up
ONT.12943.5	15	20	39	77	135	72	5.64203	6.3724	8.33181	27.5529	28.5545	28.6192	1.1e-07	1.68448	up
ONT.12962.3	119	99	189	27	80	33	44.7601	31.5434	40.3772	9.6614	16.9212	13.1172	3.62e-09	-1.92668	down
ONT.12969.1	0	0	0	12	18	19	0	0	0	4.29395	3.80726	7.5523	1.95e-06	Inf	up
ONT.12970.1	0	0	0	7	5	4	0	0	0	2.50481	1.05757	1.58996	0.00133075	Inf	up
ONT.12977.1	87	141	143	318	623	312	32.7238	44.9254	30.55	113.79	131.774	124.017	2.08e-10	1.40783	up
ONT.12977.2	24	53	52	124	223	106	9.02725	16.8869	11.1091	44.3709	47.1678	42.1339	2.7e-08	1.48857	up
ONT.12989.2	760	736	1259	235	253	138	285.863	234.504	268.968	84.0899	53.5132	54.8535	2.07e-31	-2.40863	down
ONT.12995.1	36	49	68	5	5	5	13.5409	15.6124	14.5273	1.78915	1.05757	1.98745	1.56e-18	-3.54613	down
ONT.12996.1	11	11	13	3	1	2	4.13749	3.50482	2.77727	1.07349	0.211515	0.794979	8.3e-05	-2.69521	down
ONT.13002.1	11	14	17	4	5	3	4.13749	4.46068	3.63181	1.43132	1.05757	1.19247	0.00064645	-2.10008	down
ONT.13006.1	15	9	23	2	2	4	5.64203	2.86758	4.91363	0.715659	0.423029	1.58996	3.71e-05	-2.67622	down
ONT.13016.1	13	10	26	2	4	1	4.88976	3.1862	5.55454	0.715659	0.846059	0.397489	9.86e-07	-3.1739	down
ONT.13019.1	184	178	239	53	224	67	69.2089	56.7144	51.059	18.965	47.3793	26.6318	0.00228679	-1.29465	down
ONT.13021.5	59	47	117	147	224	181	22.192	14.9751	24.9954	52.6009	47.3793	71.9456	0.00715221	1.09094	up
ONT.13024.2	9	4	8	19	36	19	3.38522	1.27448	1.70909	6.79876	7.61453	7.5523	0.00383152	1.41406	up
ONT.13025.1	1	1	1	19	15	21	0.376135	0.31862	0.213636	6.79876	3.17272	8.34728	0.000360973	3.96642	up
ONT.13046.1	747	850	1355	352	642	426	280.973	270.827	289.477	125.956	135.792	169.331	2.66e-11	-1.33547	down
ONT.13051.1	0	0	0	10	13	8	0	0	0	3.5783	2.74969	3.17992	3.4e-06	Inf	up
ONT.13078.1	23	15	25	5	14	8	8.65111	4.7793	5.3409	1.78915	2.96121	3.17992	0.00828753	-1.61319	down
ONT.1309.2	5	7	12	4	3	0	1.88068	2.23034	2.56363	1.43132	0.634544	0	0.00969381	-2.06514	down
ONT.13097.1	36	41	85	3	14	8	13.5409	13.0634	18.1591	1.07349	2.96121	3.17992	5.3e-13	-3.00612	down
ONT.13097.2	6	28	57	2	1	0	2.25681	8.92137	12.1773	0.715659	0.211515	0	0.00325027	-5.03281	down
ONT.13107.3	77	108	110	4	5	4	28.9624	34.411	23.5	1.43132	1.05757	1.58996	2.72e-35	-4.77865	down
ONT.13107.4	6	6	8	1	0	1	2.25681	1.91172	1.70909	0.35783	0	0.397489	0.000438997	-3.33319	down
ONT.13107.5	33	29	37	1	0	3	12.4125	9.23999	7.90454	0.35783	0	1.19247	6.16e-16	-4.62486	down
ONT.13111.1	2	7	6	18	35	13	0.752271	2.23034	1.28182	6.44093	7.40301	5.16736	0.00120275	1.79578	up
ONT.13111.4	6	8	11	30	52	23	2.25681	2.54896	2.35	10.7349	10.9988	9.14226	9.12e-05	1.74075	up
ONT.13111.5	11	21	25	40	112	38	4.13749	6.69102	5.3409	14.3132	23.6896	15.1046	0.00305357	1.35056	up
ONT.13115.5	10	20	26	2	5	6	3.76135	6.3724	5.55454	0.715659	1.05757	2.38494	1.39e-05	-2.28414	down
ONT.13119.2	1	2	1	10	15	17	0.376135	0.63724	0.213636	3.5783	3.17272	6.75732	0.00228376	3.10313	up
ONT.13129.1	28	57	80	26	29	17	10.5318	18.1614	17.0909	9.30357	6.13393	6.75732	0.000310788	-1.41463	down
ONT.1314.3	26	32	43	11	22	14	9.77952	10.1958	9.18635	3.93612	4.65332	5.56485	0.000425745	-1.41126	down
ONT.13146.1	5	4	6	16	52	28	1.88068	1.27448	1.28182	5.72527	10.9988	11.1297	0.000141263	2.28152	up
ONT.13146.2	29	34	52	150	338	151	10.9079	10.8331	11.1091	53.6744	71.492	60.0209	8.98e-17	2.12562	up
ONT.13149.3	14	7	14	35	70	30	5.2659	2.23034	2.99091	12.524	14.806	11.9247	4.57e-05	1.53232	up
ONT.13157.1	54	46	76	37	33	27	20.3113	14.6565	16.2363	13.2397	6.97998	10.7322	0.000347431	-1.09887	down
ONT.13157.2	94	112	127	67	66	44	35.3567	35.6855	27.1318	23.9746	13.96	17.4895	7.8e-06	-1.1926	down
ONT.13165.2	77	64	124	32	54	36	28.9624	20.3917	26.4909	11.4505	11.4218	14.3096	6.35e-07	-1.40165	down
ONT.13169.2	628	729	1486	319	708	352	236.213	232.274	317.463	114.148	149.752	139.916	1e-05	-1.33421	down
ONT.13169.4	2207	2224	3380	663	1133	709	830.131	708.611	722.09	237.241	239.646	281.82	3.2e-23	-1.94547	down
ONT.13170.1	15	9	17	5	6	5	5.64203	2.86758	3.63181	1.78915	1.26909	1.98745	0.00697501	-1.6401	down
ONT.13171.3	244	233	306	68	257	100	91.777	74.2385	65.3726	24.3324	54.3593	39.7489	0.000323348	-1.33252	down
ONT.13174.1	7	2	10	43	51	38	2.63295	0.63724	2.13636	15.3867	10.7872	15.1046	8.82e-09	2.55115	up
ONT.13174.4	39	34	66	149	182	117	14.6693	10.8331	14.1	53.3166	38.4957	46.5063	2.77e-07	1.43047	up
ONT.13174.5	190	205	302	785	1061	635	71.4657	65.3171	64.5181	280.896	224.417	252.406	4.84e-13	1.54204	up
ONT.13176.5	137	180	233	66	105	34	51.5306	57.3516	49.7772	23.6167	22.209	13.5146	2.36e-12	-1.78653	down
ONT.13177.1	4	10	14	1	7	0	1.50454	3.1862	2.99091	0.35783	1.4806	0	0.00914527	-2.42557	down
ONT.13180.1	223	255	259	111	169	90	83.8782	81.2482	55.3317	39.7191	35.746	35.7741	4.05e-06	-1.35232	down
ONT.13186.2	3	9	9	131	96	52	1.12841	2.86758	1.92272	46.8757	20.3054	20.6695	0.00215465	3.52605	up
ONT.13191.1	0	1	0	13	8	11	0	0.31862	0	4.65178	1.69212	4.37238	0.000919687	4.73844	up
ONT.13195.1	6	12	12	91	81	67	2.25681	3.82344	2.56363	32.5625	17.1327	26.6318	2.33e-06	2.77653	up
ONT.1320.2	0	0	1	13	6	10	0	0	0.213636	4.65178	1.26909	3.97489	0.00718545	5.12219	up
ONT.13205.8	2	7	11	29	50	38	0.752271	2.23034	2.35	10.3771	10.5757	15.1046	4.8e-07	2.3861	up
ONT.13207.6	72	77	126	46	88	33	27.0817	24.5338	26.9181	16.4602	18.6133	13.1172	0.000319968	-1.07494	down
ONT.13220.1	1198	1327	2563	139	181	122	450.61	422.809	547.549	49.7383	38.2842	48.4937	2.32e-34	-3.75377	down
ONT.13220.3	18	19	64	3	1	2	6.77044	6.05378	13.6727	1.07349	0.211515	0.794979	0.000213712	-4.05568	down
ONT.13222.3	39	35	52	15	47	15	14.6693	11.1517	11.1091	5.36744	9.94119	5.96234	0.0058456	-1.16374	down
ONT.13242.1	20	29	37	3	12	3	7.52271	9.23999	7.90454	1.07349	2.53818	1.19247	3.13e-08	-2.72525	down
ONT.13242.2	27	32	47	13	14	3	10.1557	10.1958	10.0409	4.65178	2.96121	1.19247	1.79e-07	-2.15742	down
ONT.13248.1	53	47	73	35	35	21	19.9352	14.9751	15.5954	12.524	7.40301	8.34728	0.000161995	-1.20846	down
ONT.13251.2	10	12	21	41	49	31	3.76135	3.82344	4.48636	14.671	10.3642	12.3222	0.00430802	1.25694	up
ONT.13258.2	204	276	318	116	213	116	76.7316	87.9392	67.9363	41.5082	45.0526	46.1088	9.05e-07	-1.17645	down
ONT.13261.3	214	232	267	111	123	103	80.493	73.9199	57.0408	39.7191	26.0163	40.9414	4.2e-08	-1.35506	down
ONT.13265.4	36	33	70	22	26	24	13.5409	10.5145	14.9545	7.87225	5.49938	9.53975	0.000368376	-1.14324	down
ONT.13281.1	25	26	53	96	196	87	9.40339	8.28413	11.3227	34.3516	41.4569	34.5816	3.9e-08	1.55465	up
ONT.13281.3	6	7	23	27	49	28	2.25681	2.23034	4.91363	9.6614	10.3642	11.1297	0.0063198	1.34771	up
ONT.1329.2	48	71	159	15	57	8	18.0545	22.622	33.9681	5.36744	12.0563	3.17992	0.00166876	-2.22956	down
ONT.13297.10	119	114	174	39	156	68	44.7601	36.3227	37.1727	13.9554	32.9963	27.0293	0.00317929	-1.04495	down
ONT.13309.1	40	49	75	33	39	19	15.0454	15.6124	16.0227	11.8084	8.24907	7.5523	0.000511701	-1.12856	down
ONT.13313.3	177	188	221	13	69	39	66.576	59.9006	47.2136	4.65178	14.5945	15.5021	1.69e-17	-2.68682	down
ONT.13324.3	10	14	15	82	183	102	3.76135	4.46068	3.20454	29.342	38.7072	40.5439	2.53e-20	2.88334	up
ONT.13327.12	1	1	0	8	11	4	0.376135	0.31862	0	2.86264	2.32666	1.58996	0.00256161	2.93464	up
ONT.13327.16	12	4	6	131	103	76	4.51362	1.27448	1.28182	46.8757	21.786	30.2092	1.18e-05	3.43432	up
ONT.13327.2	52	16	60	212	244	126	19.559	5.09792	12.8182	75.8599	51.6096	50.0837	5.69e-05	1.86578	up
ONT.13327.3	8	2	15	99	87	63	3.00908	0.63724	3.20454	35.4251	18.4018	25.0418	3.39e-06	3.13927	up
ONT.13328.3	13	17	17	44	81	44	4.88976	5.41654	3.63181	15.7445	17.1327	17.4895	2.47e-05	1.48871	up
ONT.13354.1	90	95	86	1	38	8	33.8522	30.2689	18.3727	0.35783	8.03756	3.17992	9.85e-07	-3.19201	down
ONT.13354.2	83	75	55	2	24	15	31.2192	23.8965	11.75	0.715659	5.07635	5.96234	0.00258018	-2.86874	down
ONT.13354.3	12	10	15	0	6	3	4.51362	3.1862	3.20454	0	1.26909	1.19247	0.000466829	-2.51387	down
ONT.13354.6	117	141	108	6	32	10	44.0078	44.9254	23.0727	2.14698	6.76847	3.97489	2.58e-07	-3.47854	down
ONT.13354.9	8	11	7	0	2	2	3.00908	3.50482	1.49545	0	0.423029	0.794979	0.00054597	-3.07611	down
ONT.13355.1	25	19	15	0	1	1	9.40339	6.05378	3.20454	0	0.211515	0.397489	0.000171234	-5.30015	down
ONT.13355.11	20	27	23	1	3	0	7.52271	8.60275	4.91363	0.35783	0.634544	0	3.87e-12	-4.76527	down
ONT.13355.3	13	11	9	0	2	0	4.88976	3.50482	1.92272	0	0.423029	0	0.000190955	-4.96258	down
ONT.13355.4	65	81	60	1	2	0	24.4488	25.8082	12.8182	0.35783	0.423029	0	7.4e-13	-6.69538	down
ONT.13355.5	115	101	113	1	0	2	43.2556	32.1806	24.1409	0.35783	0	0.794979	1.66e-18	-6.8034	down
ONT.13355.8	24	25	41	0	0	2	9.02725	7.9655	8.75908	0	0	0.794979	1.61e-17	-5.39195	down
ONT.13362.1	6	9	10	2	2	0	2.25681	2.86758	2.13636	0.715659	0.423029	0	0.000552128	-3.03907	down
ONT.13365.1	71	87	137	26	29	29	26.7056	27.72	29.2681	9.30357	6.13393	11.5272	1.78e-13	-2.00602	down
ONT.1340.1	77	91	115	51	72	45	28.9624	28.9944	24.5682	18.2493	15.2291	17.887	0.000195924	-1.05233	down
ONT.13403.3	111	129	156	37	70	29	41.751	41.102	33.3272	13.2397	14.806	11.5272	2.72e-12	-1.92051	down
ONT.13403.5	14	21	41	4	15	6	5.2659	6.69102	8.75908	1.43132	3.17272	2.38494	4.79e-05	-1.9395	down
ONT.13418.3	181	214	224	57	233	97	68.0805	68.1847	47.8545	20.3963	49.2829	38.5565	0.0075256	-1.13006	down
ONT.13428.4	15	20	25	41	85	34	5.64203	6.3724	5.3409	14.671	17.9787	13.5146	0.00316945	1.04459	up
ONT.1343.7	11	17	24	37	78	29	4.13749	5.41654	5.12727	13.2397	16.4981	11.5272	0.00304222	1.12267	up
ONT.13455.2	19	13	20	4	11	7	7.14657	4.14206	4.27272	1.43132	2.32666	2.78243	0.00667484	-1.61999	down
ONT.13455.4	14	15	23	8	7	4	5.2659	4.7793	4.91363	2.86264	1.4806	1.58996	0.00132508	-1.70579	down
ONT.13463.1	16	13	25	3	3	4	6.01817	4.14206	5.3409	1.07349	0.634544	1.58996	2.69e-06	-2.60729	down
ONT.1347.1	23	26	44	12	17	16	8.65111	8.28413	9.39999	4.29395	3.59575	6.35983	0.00107894	-1.25853	down
ONT.1347.3	27	33	37	16	8	11	10.1557	10.5145	7.90454	5.72527	1.69212	4.37238	1.68e-05	-1.64634	down
ONT.1348.7	230	284	486	723	1118	656	86.5111	90.4881	103.827	258.711	236.473	260.753	2.65e-06	1.05658	up
ONT.13490.2	16	25	41	61	117	55	6.01817	7.9655	8.75908	21.8276	24.7472	21.8619	0.000240331	1.21849	up
ONT.13494.1	19	15	24	5	9	3	7.14657	4.7793	5.12727	1.78915	1.90363	1.19247	8.98e-05	-2.17349	down
ONT.13495.3	166	184	255	71	96	48	62.4385	58.6261	54.4772	25.4059	20.3054	19.0795	1.65e-13	-1.8073	down
ONT.13495.5	80	83	152	46	43	31	30.0908	26.4455	32.4727	16.4602	9.09513	12.3222	7.57e-10	-1.60656	down
ONT.13495.6	11	16	36	6	6	10	4.13749	5.09792	7.6909	2.14698	1.26909	3.97489	0.00485216	-1.57323	down
ONT.13502.1	8	8	4	17	33	20	3.00908	2.54896	0.854544	6.0831	6.97998	7.94979	0.00497956	1.35294	up
ONT.13505.3	42	25	44	89	148	63	15.7977	7.9655	9.39999	31.8468	31.3042	25.0418	0.000273413	1.03986	up
ONT.13507.1	25	30	48	108	174	95	9.40339	9.55861	10.2545	38.6456	36.8036	37.7615	2.98e-08	1.58323	up
ONT.13507.3	2	2	5	10	24	8	0.752271	0.63724	1.06818	3.5783	5.07635	3.17992	0.00685556	1.89226	up
ONT.13514.2	335	299	441	39	185	79	126.005	95.2674	94.2135	13.9554	39.1302	31.4017	2.81e-11	-2.26833	down
ONT.13514.6	14	10	19	1	9	3	5.2659	3.1862	4.05909	0.35783	1.90363	1.19247	0.000845369	-2.22599	down
ONT.13521.1	18	20	19	66	96	59	6.77044	6.3724	4.05909	23.6167	20.3054	23.4519	6.57e-07	1.60458	up
ONT.13521.2	5	6	16	28	63	30	1.88068	1.91172	3.41818	10.0192	13.3254	11.9247	1.48e-05	1.91293	up
ONT.13530.2	254	347	422	100	270	111	95.5384	110.561	90.1544	35.783	57.109	44.1213	5.38e-10	-1.47846	down
ONT.13534.4	10	11	16	5	5	1	3.76135	3.50482	3.41818	1.78915	1.05757	0.397489	0.00170692	-2.0898	down
ONT.13534.5	43	53	93	11	23	17	16.1738	16.8869	19.8682	3.93612	4.86484	6.75732	3.15e-11	-2.13848	down
ONT.13543.1	11770	13522	22921	3751	6772	3874	4427.11	4308.38	4896.75	1342.22	1432.38	1539.87	4.59e-24	-2.03126	down
ONT.13543.3	47	74	116	20	41	28	17.6784	23.5779	24.7818	7.15659	8.6721	11.1297	7.76e-09	-1.66315	down
ONT.13545.2	49	47	56	30	34	17	18.4306	14.9751	11.9636	10.7349	7.1915	6.75732	0.00038892	-1.2462	down
ONT.13550.2	0	1	0	35	27	15	0	0.31862	0	12.524	5.7109	5.96234	5.03e-05	5.91424	up
ONT.13550.3	0	1	1	101	121	42	0	0.31862	0.213636	36.1408	25.5933	16.6946	2.62e-10	6.84017	up
ONT.13550.4	0	2	1	883	842	321	0	0.63724	0.213636	315.963	178.095	127.594	1.26e-11	9.16113	up
ONT.13563.1	63	66	78	1372	1209	443	23.6965	21.0289	16.6636	490.942	255.721	176.088	0.00139909	3.54156	up
ONT.13563.3	4	4	7	68	58	22	1.50454	1.27448	1.49545	24.3324	12.2679	8.74477	0.00899919	3.03391	up
ONT.13563.5	8	3	3	92	141	40	3.00908	0.955861	0.640908	32.9203	29.8236	15.8996	1.35e-07	3.7272	up
ONT.13565.1	0	0	1	5	14	4	0	0	0.213636	1.78915	2.96121	1.58996	0.000431357	4.48476	up
ONT.13573.1	8	7	4	24	24	18	3.00908	2.23034	0.854544	8.58791	5.07635	7.15481	0.00642283	1.41015	up
ONT.13579.1	113	81	153	21	32	29	42.5033	25.8082	32.6863	7.51442	6.76847	11.5272	1.26e-07	-2.34152	down
ONT.13579.2	11	16	29	9	9	9	4.13749	5.09792	6.19545	3.22047	1.90363	3.57741	0.00945998	-1.20071	down
ONT.13579.7	30	38	89	26	12	15	11.2841	12.1076	19.0136	9.30357	2.53818	5.96234	0.00194652	-1.63121	down
ONT.13579.8	24	36	48	11	10	8	9.02725	11.4703	10.2545	3.93612	2.11515	3.17992	6.3e-08	-2.10605	down
ONT.1358.12	3	6	11	1	2	1	1.12841	1.91172	2.35	0.35783	0.423029	0.397489	0.00381393	-2.56626	down
ONT.13582.2	327	248	372	103	176	129	122.996	79.0178	79.4726	36.8564	37.2266	51.2761	0.000396461	-1.53718	down
ONT.13594.2	9	9	10	6	1	0	3.38522	2.86758	2.13636	2.14698	0.211515	0	0.00261379	-2.2018	down
ONT.13597.7	64	94	107	52	87	29	24.0727	29.9503	22.8591	18.6071	18.4018	11.5272	0.000881479	-1.02945	down
ONT.13598.3	37	31	59	104	205	101	13.917	9.87723	12.6045	37.2143	43.3605	40.1464	5.64e-07	1.3574	up
ONT.13599.2	9	7	22	66	224	67	3.38522	2.23034	4.69999	23.6167	47.3793	26.6318	0.000243012	2.86554	up
ONT.13600.2	4	4	7	14	38	13	1.50454	1.27448	1.49545	5.00961	8.03756	5.16736	0.00152512	1.72096	up
ONT.13605.1	9	13	12	2	5	5	3.38522	4.14206	2.56363	0.715659	1.05757	1.98745	0.00744751	-1.78803	down
ONT.13620.2	38	22	50	153	246	148	14.2931	7.00964	10.6818	54.7479	52.0326	58.8284	3.39e-14	1.99789	up
ONT.13623.3	15	15	25	62	96	48	5.64203	4.7793	5.3409	22.1854	20.3054	19.0795	2.74e-06	1.59442	up
ONT.13645.1	16	16	35	2	10	5	6.01817	5.09792	7.47726	0.715659	2.11515	1.98745	5.97e-06	-2.32117	down
ONT.13652.1	1	0	0	8	37	9	0.376135	0	0	2.86264	7.82604	3.57741	0.00170101	4.87902	up
ONT.13653.1	0	0	0	3	17	8	0	0	0	1.07349	3.59575	3.17992	0.000992604	Inf	up
ONT.13660.7	80	80	90	24	55	37	30.0908	25.4896	19.2272	8.58791	11.6333	14.7071	2.82e-05	-1.4651	down
ONT.13660.9	124	145	178	53	119	85	46.6408	46.1999	38.0272	18.965	25.1702	33.7866	1.76e-05	-1.11531	down
ONT.13662.1	1	7	4	38	94	32	0.376135	2.23034	0.854544	13.5975	19.8824	12.7197	9.08e-10	3.38538	up
ONT.13671.1	102	115	149	15	52	24	38.3658	36.6413	31.8318	5.36744	10.9988	9.53975	5.63e-17	-2.41066	down
ONT.13672.3	1	2	0	5	13	6	0.376135	0.63724	0	1.78915	2.74969	2.38494	0.00615971	2.42817	up
ONT.13682.2	12	4	14	51	60	33	4.51362	1.27448	2.99091	18.2493	12.6909	13.1172	2.94e-06	1.94919	up
ONT.13682.3	5	4	7	30	38	17	1.88068	1.27448	1.49545	10.7349	8.03756	6.75732	3.48e-05	2.08457	up
ONT.13687.12	77	88	138	39	48	35	28.9624	28.0386	29.4818	13.9554	10.1527	13.9121	5.69e-09	-1.55709	down
ONT.13687.3	242	246	450	123	137	122	91.0248	78.3806	96.1362	44.013	28.9775	48.4937	2.05e-12	-1.5019	down
ONT.13687.7	242	193	436	63	114	57	91.0248	61.4937	93.1453	22.5433	24.1127	22.6569	1.32e-08	-2.2001	down
ONT.13687.9	106	97	186	36	56	34	39.8704	30.9062	39.7363	12.8819	11.8448	13.5146	3.84e-13	-1.90425	down
ONT.13713.3	27	36	56	6	10	6	10.1557	11.4703	11.9636	2.14698	2.11515	2.38494	3.26e-11	-2.70785	down
ONT.13715.1	3	6	7	0	0	2	1.12841	1.91172	1.49545	0	0	0.794979	0.00264428	-2.88197	down
ONT.13716.1	20	17	52	3	3	2	7.52271	5.41654	11.1091	1.07349	0.634544	0.794979	6.48e-06	-3.64451	down
ONT.13717.1	31	33	70	5	28	7	11.6602	10.5145	14.9545	1.78915	5.92241	2.78243	7.72e-07	-2.19411	down
ONT.13720.2	73	100	140	36	123	42	27.4579	31.862	29.9091	12.8819	26.0163	16.6946	0.000643071	-1.04966	down
ONT.13727.2	995	1162	2430	284	696	334	374.255	370.237	519.136	101.624	147.214	132.761	1.14e-08	-2.10104	down
ONT.13727.3	505	719	1112	157	283	167	189.948	229.088	237.563	56.1792	59.8587	66.3807	1.22e-26	-2.21816	down
ONT.13727.5	859	715	2056	199	750	198	323.1	227.813	439.236	71.2081	158.636	78.7029	0.001556	-2.0577	down
ONT.13727.7	134	152	368	35	80	44	50.4021	48.4303	78.6181	12.524	16.9212	17.4895	1.26e-05	-2.29464	down
ONT.13733.1	79	80	109	24	43	28	29.7147	25.4896	23.2863	8.58791	9.09513	11.1297	4.81e-10	-1.81467	down
ONT.13738.5	3977	4114	7638	738	1275	744	1495.89	1310.8	1631.75	264.078	269.681	295.732	6.73e-35	-2.79248	down
ONT.13738.8	167	193	368	67	123	54	62.8146	61.4937	78.6181	23.9746	26.0163	21.4644	1.19e-13	-1.87861	down
ONT.13744.1	0	0	0	3	10	3	0	0	0	1.07349	2.11515	1.19247	0.00133075	Inf	up
ONT.13750.3	1030	1242	1861	435	954	472	387.419	395.726	397.577	155.656	201.785	187.615	3e-13	-1.48452	down
ONT.13754.1	45	32	66	14	20	14	16.9261	10.1958	14.1	5.00961	4.23029	5.56485	5.86e-06	-1.85143	down
ONT.13762.1	24	29	27	8	14	7	9.02725	9.23999	5.76817	2.86264	2.96121	2.78243	7.59e-05	-1.84578	down
ONT.13769.6	42	85	134	238	470	228	15.7977	27.0827	28.6272	85.1634	99.4119	90.6276	1.15e-10	1.57395	up
ONT.13772.3	45	69	82	27	63	30	16.9261	21.9848	17.5182	9.6614	13.3254	11.9247	0.00130055	-1.05878	down
ONT.13776.1	7	89	66	442	502	187	2.63295	28.3572	14.1	158.161	106.18	74.3305	0.000701201	2.55058	up
ONT.13777.3	6	6	5	0	2	0	2.25681	1.91172	1.06818	0	0.423029	0	0.00171646	-3.98398	down
ONT.13784.3	30	52	69	19	24	18	11.2841	16.5683	14.7409	6.79876	5.07635	7.15481	2.71e-06	-1.53152	down
ONT.13784.4	27	39	65	21	25	18	10.1557	12.4262	13.8863	7.51442	5.28787	7.15481	0.0001973	-1.24219	down
ONT.13785.16	4	3	3	22	30	20	1.50454	0.955861	0.640908	7.87225	6.34544	7.94979	8.94e-06	2.47105	up
ONT.13785.4	87	113	137	240	408	243	32.7238	36.0041	29.2681	85.8791	86.298	96.5899	4.93e-06	1.08825	up
ONT.13793.2	60	70	120	61	27	26	22.5681	22.3034	25.6363	21.8276	5.7109	10.3347	0.00074277	-1.27132	down
ONT.138.2	2	8	6	15	33	21	0.752271	2.54896	1.28182	5.36744	6.97998	8.34728	0.00103678	1.81589	up
ONT.13801.5	8	8	13	29	39	25	3.00908	2.54896	2.77727	10.3771	8.24907	9.93724	0.00317022	1.40531	up
ONT.13801.9	12	8	25	33	72	38	4.51362	2.54896	5.3409	11.8084	15.2291	15.1046	0.000492906	1.38648	up
ONT.13814.2	4	4	3	16	18	14	1.50454	1.27448	0.640908	5.72527	3.80726	5.56485	0.00527908	1.77853	up
ONT.13819.1	4	7	11	32	44	19	1.50454	2.23034	2.35	11.4505	9.30665	7.5523	0.000134831	1.84703	up
ONT.13829.1	27	41	41	10	25	18	10.1557	13.0634	8.75908	3.5783	5.28787	7.15481	0.000517448	-1.36151	down
ONT.13830.1	4	4	7	12	31	21	1.50454	1.27448	1.49545	4.29395	6.55696	8.34728	0.00169828	1.79572	up
ONT.13841.4	35	45	76	22	34	22	13.1647	14.3379	16.2363	7.87225	7.1915	8.74477	0.000108025	-1.2494	down
ONT.13868.2	49	40	61	24	37	25	18.4306	12.7448	13.0318	8.58791	7.82604	9.93724	0.00131905	-1.1169	down
ONT.13872.1	6	14	15	27	67	26	2.25681	4.46068	3.20454	9.6614	14.1715	10.3347	0.000504828	1.42006	up
ONT.13894.1	0	0	0	4	6	4	0	0	0	1.43132	1.26909	1.58996	0.00367416	Inf	up
ONT.13901.2	7	7	12	3	1	2	2.63295	2.23034	2.56363	1.07349	0.211515	0.794979	0.00242364	-2.21123	down
ONT.13903.1	47	58	87	22	41	14	17.6784	18.48	18.5863	7.87225	8.6721	5.56485	2.91e-07	-1.67734	down
ONT.13903.4	49	52	77	24	63	26	18.4306	16.5683	16.45	8.58791	13.3254	10.3347	0.00324595	-1.04248	down
ONT.1391.1	12	9	12	0	0	1	4.51362	2.86758	2.56363	0	0	0.397489	1.83e-07	-5.01682	down
ONT.13913.10	524	568	899	120	96	84	197.095	180.976	192.059	42.9395	20.3054	33.3891	2.49e-42	-2.93317	down
ONT.13913.14	4	5	18	0	0	0	1.50454	1.5931	3.84545	0	0	0	0.00131996	#NAME?	down
ONT.13913.8	812	856	1449	225	292	191	305.422	272.739	309.559	80.5116	61.7623	75.9205	5e-32	-2.39669	down
ONT.1392.1	263	282	309	94	247	126	98.9236	89.8509	66.0136	33.636	52.2441	50.0837	6.81e-05	-1.27137	down
ONT.1392.5	109	138	170	42	143	68	40.9988	43.9696	36.3181	15.0288	30.2466	27.0293	8.04e-05	-1.11224	down
ONT.13924.13	55	56	65	147	442	211	20.6874	17.8427	13.8863	52.6009	93.4895	83.8703	4.31e-05	1.76764	up
ONT.13927.1	4	11	16	98	100	46	1.50454	3.50482	3.41818	35.0673	21.1515	18.2845	0.000114255	2.7735	up
ONT.13927.2	3	12	12	125	204	61	1.12841	3.82344	2.56363	44.7287	43.149	24.2469	1.48e-08	3.53605	up
ONT.13927.3	3	15	11	123	176	62	1.12841	4.7793	2.35	44.013	37.2266	24.6443	3.33e-09	3.32201	up
ONT.13927.4	33	43	58	521	724	241	12.4125	13.7007	12.3909	186.429	153.137	95.795	9.77e-08	3.13054	up
ONT.13927.8	1	1	0	10	13	6	0.376135	0.31862	0	3.5783	2.74969	2.38494	0.00037385	3.29635	up
ONT.13959.5	0	2	2	69	65	62	0	0.63724	0.427272	24.6902	13.7485	24.6443	8.38e-12	5.52487	up
ONT.13959.8	1	6	3	34	26	41	0.376135	1.91172	0.640908	12.1662	5.49938	16.2971	0.00396842	3.18021	up
ONT.13982.1	107	108	135	15	106	54	40.2465	34.411	28.8409	5.36744	22.4206	21.4644	0.00120336	-1.43689	down
ONT.13983.1	286	315	418	78	342	115	107.575	100.365	89.2999	27.9107	72.338	45.7113	7.82e-06	-1.39199	down
ONT.13990.2	15	9	20	4	5	5	5.64203	2.86758	4.27272	1.43132	1.05757	1.98745	0.00109564	-1.88898	down
ONT.14.1	78	87	124	34	46	35	29.3386	27.72	26.4909	12.1662	9.72968	13.9121	6.27e-09	-1.59242	down
ONT.14.2	13	11	25	10	4	5	4.88976	3.50482	5.3409	3.5783	0.846059	1.98745	0.00290945	-1.47731	down
ONT.14015.5	10	27	12	441	847	533	3.76135	8.60275	2.56363	157.803	179.153	211.862	3.14e-50	4.84614	up
ONT.14023.12	56	45	84	258	364	213	21.0636	14.3379	17.9454	92.32	76.9913	84.6653	1.42e-14	1.87832	up
ONT.14023.8	1	4	3	26	32	23	0.376135	1.27448	0.640908	9.30357	6.76847	9.14226	1.23e-07	3.09968	up
ONT.14030.3	68	59	80	245	254	131	25.5772	18.7986	17.0909	87.6682	53.7247	52.0711	0.00763327	1.28443	up
ONT.14030.5	6	18	34	59	78	68	2.25681	5.73516	7.26363	21.1119	16.4981	27.0293	0.00122614	1.7082	up
ONT.14033.2	22	98	100	212	287	158	8.27498	31.2248	21.3636	75.8599	60.7047	62.8033	0.000529746	1.34754	up
ONT.14042.1	9	25	20	5	4	1	3.38522	7.9655	4.27272	1.78915	0.846059	0.397489	0.00311732	-2.72723	down
ONT.14042.3	8	11	8	4	1	1	3.00908	3.50482	1.70909	1.43132	0.211515	0.397489	0.00174775	-2.37617	down
ONT.14066.1	83	93	173	37	122	49	31.2192	29.6317	36.959	13.2397	25.8048	19.477	0.000189421	-1.11213	down
ONT.14069.4	24	22	32	66	82	59	9.02725	7.00964	6.83635	23.6167	17.3442	23.4519	0.00102796	1.12327	up
ONT.14088.4	15	32	32	99	112	52	5.64203	10.1958	6.83635	35.4251	23.6896	20.6695	0.00310113	1.45009	up
ONT.14088.5	8	16	18	39	56	26	3.00908	5.09792	3.84545	13.9554	11.8448	10.3347	0.0034799	1.23	up
ONT.14094.3	141	137	245	83	120	88	53.0351	43.651	52.3408	29.6998	25.3818	34.9791	3.73e-06	-1.09935	down
ONT.14107.1	98	116	238	50	71	27	36.8613	36.9599	50.8454	17.8915	15.0175	10.7322	6.73e-08	-1.8886	down
ONT.14109.1	10	13	18	43	75	29	3.76135	4.14206	3.84545	15.3867	15.8636	11.5272	7.55e-05	1.49584	up
ONT.14114.3	102	113	174	264	447	257	38.3658	36.0041	37.1727	94.467	94.5471	102.155	2.47e-05	1.01392	up
ONT.14120.1	92	140	182	64	95	57	34.6045	44.6068	38.8818	22.9011	20.0939	22.6569	1.5e-06	-1.21542	down
ONT.14121.1	17	22	28	10	15	4	6.3943	7.00964	5.98181	3.5783	3.17272	1.58996	0.00160928	-1.58419	down
ONT.14133.4	57	65	110	391	604	376	21.4397	20.7103	23.5	139.911	127.755	149.456	9.09e-23	2.29574	up
ONT.14145.1	2	1	2	17	25	22	0.752271	0.31862	0.427272	6.0831	5.28787	8.74477	4.5e-07	3.37373	up
ONT.1415.1	93	117	157	46	116	51	34.9806	37.2786	33.5409	16.4602	24.5357	20.272	4.1e-05	-1.1556	down
ONT.14153.1	112	163	204	40	76	42	42.1272	51.9351	43.5818	14.3132	16.0751	16.6946	7.67e-14	-1.91502	down
ONT.14166.2	157	171	289	102	141	94	59.0533	54.4841	61.7408	36.4986	29.8236	37.364	1.11e-06	-1.12952	down
ONT.14185.5	18	15	27	10	8	8	6.77044	4.7793	5.76817	3.5783	1.69212	3.17992	0.00283764	-1.40915	down
ONT.14185.6	10	7	15	3	3	1	3.76135	2.23034	3.20454	1.07349	0.634544	0.397489	0.000595641	-2.50167	down
ONT.14185.8	36	67	59	11	30	13	13.5409	21.3476	12.6045	3.93612	6.34544	5.16736	5.08e-05	-1.98176	down
ONT.1419.3	28	16	33	153	240	131	10.5318	5.09792	7.04999	54.7479	50.7635	52.0711	4.83e-19	2.42337	up
ONT.14194.3	94	116	146	22	64	27	35.3567	36.9599	31.1909	7.87225	13.5369	10.7322	5.32e-13	-2.05356	down
ONT.14194.4	17	17	22	3	4	5	6.3943	5.41654	4.69999	1.07349	0.846059	1.98745	6.66e-06	-2.44873	down
ONT.14195.1	83	138	180	36	100	50	31.2192	43.9696	38.4545	12.8819	21.1515	19.8745	4.85e-08	-1.44296	down
ONT.142.2	71	72	102	501	701	469	26.7056	22.9407	21.7909	179.273	148.272	186.423	1.21e-27	2.47711	up
ONT.14203.5	1	1	3	8	23	10	0.376135	0.31862	0.640908	2.86264	4.86484	3.97489	0.000377557	2.75323	up
ONT.14203.6	26	37	47	76	160	113	9.77952	11.7889	10.0409	27.195	33.8424	44.9163	0.000344651	1.37731	up
ONT.14203.7	25	38	50	94	230	132	9.40339	12.1076	10.6818	33.636	48.6484	52.4686	9.3e-07	1.69791	up
ONT.14208.1	174	198	257	46	107	61	65.4476	63.0868	54.9045	16.4602	22.6321	24.2469	1.8e-14	-1.90173	down
ONT.14213.3	76	90	120	21	104	52	28.5863	28.6758	25.6363	7.51442	21.9975	20.6695	0.00172869	-1.09077	down
ONT.14216.3	322	566	852	1085	2734	1130	121.116	180.339	182.018	388.245	578.281	449.163	0.000305962	1.18105	up
ONT.14216.5	112	172	249	296	760	338	42.1272	54.8027	53.1954	105.918	160.751	134.351	0.000429793	1.04907	up
ONT.14222.6	17	14	22	8	2	4	6.3943	4.46068	4.69999	2.86264	0.423029	1.58996	7.04e-05	-2.04796	down
ONT.14226.1	25	22	22	10	4	5	9.40339	7.00964	4.69999	3.5783	0.846059	1.98745	0.000853152	-2.08804	down
ONT.14229.23	25	29	26	14	18	8	9.40339	9.23999	5.55454	5.00961	3.80726	3.17992	0.00317706	-1.37657	down
ONT.14240.2	53	79	130	41	79	29	19.9352	25.171	27.7727	14.671	16.7097	11.5272	9.07e-05	-1.13487	down
ONT.14255.2	25	47	66	74	184	90	9.40339	14.9751	14.1	26.4794	38.9187	35.7741	0.00110449	1.02648	up
ONT.14258.2	4	8	4	28	35	21	1.50454	2.54896	0.854544	10.0192	7.40301	8.34728	4e-05	2.03526	up
ONT.14259.1	21	12	26	42	73	41	7.89884	3.82344	5.55454	15.0288	15.4406	16.2971	0.0035313	1.063	up
ONT.14263.3	26	33	47	6	26	15	9.77952	10.5145	10.0409	2.14698	5.49938	5.96234	0.000162959	-1.52432	down
ONT.14269.2	12	16	23	31	69	38	4.51362	5.09792	4.91363	11.0927	14.5945	15.1046	0.00441347	1.12082	up
ONT.1427.2	4	5	11	36	68	32	1.50454	1.5931	2.35	12.8819	14.383	12.7197	1.09e-08	2.50082	up
ONT.14277.3	30	27	41	156	202	88	11.2841	8.60275	8.75908	55.8214	42.726	34.9791	6.18e-07	1.8503	up
ONT.14277.6	8	7	11	57	105	54	3.00908	2.23034	2.35	20.3963	22.209	21.4644	1.22e-13	2.70738	up
ONT.14277.8	1	6	6	19	79	32	0.376135	1.91172	1.28182	6.79876	16.7097	12.7197	0.00058173	2.98207	up
ONT.14277.9	2	3	9	26	54	34	0.752271	0.955861	1.92272	9.30357	11.4218	13.5146	1.07e-08	2.85722	up
ONT.14280.3	10	12	20	61	102	61	3.76135	3.82344	4.27272	21.8276	21.5745	24.2469	7.43e-10	2.14077	up
ONT.14280.5	23	34	45	145	172	117	8.65111	10.8331	9.61362	51.8853	36.3805	46.5063	7.99e-11	1.84232	up
ONT.14285.1	7	8	8	52	51	36	2.63295	2.54896	1.70909	18.6071	10.7872	14.3096	1.55e-06	2.29854	up
ONT.14296.2	177	252	314	104	275	100	66.576	80.2923	67.0817	37.2143	58.1665	39.7489	7.81e-05	-1.02902	down
ONT.14298.2	127	135	207	89	101	58	47.7692	43.0137	44.2227	31.8468	21.363	23.0544	1.32e-06	-1.19505	down
ONT.14302.1	8	7	8	1	0	0	3.00908	2.23034	1.70909	0.35783	0	0	2.1e-05	-4.65234	down
ONT.14302.15	4	7	12	0	2	0	1.50454	2.23034	2.56363	0	0.423029	0	9.02e-05	-4.25881	down
ONT.14302.5	193	197	328	8	18	20	72.5941	62.7682	70.0726	2.86264	3.80726	7.94979	8.08e-51	-4.18446	down
ONT.14305.1	2	7	6	23	37	10	0.752271	2.23034	1.28182	8.23008	7.82604	3.97489	0.00429103	1.87097	up
ONT.14312.3	20	13	22	5	11	5	7.52271	4.14206	4.69999	1.78915	2.32666	1.98745	0.00287619	-1.79329	down
ONT.14321.2	56	56	72	10	42	26	21.0636	17.8427	15.3818	3.5783	8.88362	10.3347	1.5e-06	-1.61866	down
ONT.14323.1	14	8	15	1	3	2	5.2659	2.54896	3.20454	0.35783	0.634544	0.794979	0.000430599	-2.99554	down
ONT.14324.1	51	42	64	14	30	19	19.1829	13.382	13.6727	5.00961	6.34544	7.5523	1.78e-06	-1.65993	down
ONT.14326.3	16	19	38	43	92	47	6.01817	6.05378	8.11817	15.3867	19.4594	18.682	0.00492172	1.03331	up
ONT.14332.1	7	15	19	1	9	6	2.63295	4.7793	4.05909	0.35783	1.90363	2.38494	0.00648744	-1.66968	down
ONT.14332.2	125	122	189	39	83	41	47.0169	38.8717	40.3772	13.9554	17.5557	16.2971	2.11e-11	-1.77088	down
ONT.14351.1	10	14	18	42	78	31	3.76135	4.46068	3.84545	15.0288	16.4981	12.3222	6.09e-05	1.49404	up
ONT.14353.2	66	80	140	16	31	19	24.8249	25.4896	29.9091	5.72527	6.55696	7.5523	3.24e-16	-2.38794	down
ONT.14353.6	46	45	82	10	14	13	17.3022	14.3379	17.5182	3.5783	2.96121	5.16736	5.96e-13	-2.44337	down
ONT.14353.9	35	34	46	2	9	7	13.1647	10.8331	9.82726	0.715659	1.90363	2.78243	4.13e-12	-3.01446	down
ONT.14359.1	14	12	30	53	59	34	5.2659	3.82344	6.40908	18.965	12.4794	13.5146	0.00535486	1.15922	up
ONT.14383.1	23	22	23	94	153	90	8.65111	7.00964	4.91363	33.636	32.3617	35.7741	1.65e-11	1.9404	up
ONT.14394.1	16	23	45	4	15	3	6.01817	7.32826	9.61362	1.43132	3.17272	1.19247	3.26e-06	-2.35669	down
ONT.14394.11	4	4	7	1	1	0	1.50454	1.27448	1.49545	0.35783	0.211515	0	0.00394939	-3.28057	down
ONT.14394.12	37	45	72	16	30	15	13.917	14.3379	15.3818	5.72527	6.34544	5.96234	1.56e-06	-1.64542	down
ONT.14394.13	8	12	14	1	2	4	3.00908	3.82344	2.99091	0.35783	0.423029	1.58996	0.000290495	-2.41889	down
ONT.14394.3	444	517	578	118	239	111	167.004	164.727	123.482	42.2239	50.552	44.1213	1.29e-19	-2.09924	down
ONT.14396.2	9	4	18	29	47	30	3.38522	1.27448	3.84545	10.3771	9.94119	11.9247	0.000893998	1.54081	up
ONT.1441.12	4	8	5	1	0	1	1.50454	2.54896	1.06818	0.35783	0	0.397489	0.00179008	-3.12474	down
ONT.1441.3	414	404	536	182	251	189	155.72	128.723	114.509	65.125	53.0902	75.1255	4.95e-10	-1.41425	down
ONT.14415.9	62	71	110	353	628	341	23.3204	22.622	23.5	126.314	132.831	135.544	1.56e-20	2.13656	up
ONT.14431.1	3	5	5	33	57	21	1.12841	1.5931	1.06818	11.8084	12.0563	8.34728	9.74e-09	2.72336	up
ONT.14431.3	2	10	17	45	60	36	0.752271	3.1862	3.63181	16.1023	12.6909	14.3096	9.99e-07	2.13641	up
ONT.14453.1	320	346	407	112	221	134	120.363	110.243	86.9499	40.0769	46.7447	53.2636	2.03e-11	-1.54754	down
ONT.14456.2	47	61	60	21	51	23	17.6784	19.4358	12.8182	7.51442	10.7872	9.14226	0.000644267	-1.22726	down
ONT.14474.7	309	336	414	100	392	185	116.226	107.056	88.4453	35.783	82.9138	73.5355	0.00239764	-1.06329	down
ONT.14482.5	6	12	15	25	49	33	2.25681	3.82344	3.20454	8.94574	10.3642	13.1172	0.00154327	1.43689	up
ONT.14486.2	34	41	74	166	222	137	12.7886	13.0634	15.8091	59.3997	46.9563	54.4561	7.27e-09	1.57554	up
ONT.14486.4	33	40	59	146	240	123	12.4125	12.7448	12.6045	52.2431	50.7635	48.8912	5.67e-10	1.63836	up
ONT.14487.2	45	62	113	39	52	36	16.9261	19.7545	24.1409	13.9554	10.9988	14.3096	0.000277598	-1.00482	down
ONT.14490.4	24	28	42	91	182	70	9.02725	8.92137	8.97272	32.5625	38.4957	27.8243	8.52e-08	1.50775	up
ONT.14502.1	26	22	44	86	136	79	9.77952	7.00964	9.39999	30.7733	28.766	31.4017	2.66e-06	1.42237	up
ONT.14503.1	1	0	1	5	9	6	0.376135	0	0.213636	1.78915	1.90363	2.38494	0.0069449	2.98159	up
ONT.14506.1	0	0	0	10	18	10	0	0	0	3.5783	3.80726	3.97489	2.79e-07	Inf	up
ONT.14535.2	18	15	38	69	99	63	6.77044	4.7793	8.11817	24.6902	20.94	25.0418	1.74e-05	1.46836	up
ONT.14538.2	961	1031	1811	187	382	197	361.466	328.497	386.895	66.9141	80.7986	78.3054	4.63e-37	-2.62387	down
ONT.14538.3	9	15	26	1	5	5	3.38522	4.7793	5.55454	0.35783	1.05757	1.98745	2.36e-05	-2.38314	down
ONT.14541.4	27	32	29	18	21	7	10.1557	10.1958	6.19545	6.44093	4.44181	2.78243	0.0047401	-1.3225	down
ONT.14543.2	35	60	84	163	231	123	13.1647	19.1172	17.9454	58.3262	48.8599	48.8912	3.25e-06	1.26632	up
ONT.14548.4	52	53	71	35	57	20	19.559	16.8869	15.1682	12.524	12.0563	7.94979	0.00355811	-1.03419	down
ONT.14550.1	165	165	211	57	109	70	62.0623	52.5723	45.0772	20.3963	23.0551	27.8243	1.17e-09	-1.53198	down
ONT.14550.2	53	67	101	19	60	23	19.9352	21.3476	21.5772	6.79876	12.6909	9.14226	2.29e-06	-1.50287	down
ONT.14557.4	13	11	21	2	12	1	4.88976	3.50482	4.48636	0.715659	2.53818	0.397489	0.00134665	-2.18655	down
ONT.14570.1	87	96	114	28	121	41	32.7238	30.5875	24.3545	10.0192	25.5933	16.2971	0.00805382	-1.12066	down
ONT.14576.1	104	112	188	54	112	60	39.1181	35.6855	40.1636	19.3228	23.6896	23.8494	1.11e-05	-1.15294	down
ONT.14594.3	12	16	41	86	175	66	4.51362	5.09792	8.75908	30.7733	37.0151	26.2343	3.24e-09	1.97875	up
ONT.14594.7	1	1	2	12	9	8	0.376135	0.31862	0.427272	4.29395	1.90363	3.17992	0.00410482	2.68748	up
ONT.14599.2	50	106	105	165	379	143	18.8068	33.7737	22.4318	59.0419	80.1641	56.841	0.00182025	1.02299	up
ONT.14602.3	339	383	497	134	274	127	127.51	122.032	106.177	47.9492	57.955	50.4812	1.37e-11	-1.55319	down
ONT.14607.2	30	37	41	13	10	11	11.2841	11.7889	8.75908	4.65178	2.11515	4.37238	8.04e-07	-1.88303	down
ONT.14611.2	629	704	925	310	673	309	236.589	224.309	197.613	110.927	142.349	122.824	1.26e-07	-1.17567	down
ONT.14611.4	162	198	226	85	161	71	60.9339	63.0868	48.2818	30.4155	34.0539	28.2218	1.03e-06	-1.2605	down
ONT.14611.5	35	33	56	12	37	15	13.1647	10.5145	11.9636	4.29395	7.82604	5.96234	0.000606553	-1.34891	down
ONT.14614.5	24	21	34	50	95	58	9.02725	6.69102	7.26363	17.8915	20.0939	23.0544	0.00200531	1.03854	up
ONT.14620.5	29	44	69	19	44	20	10.9079	14.0193	14.7409	6.79876	9.30665	7.94979	0.0020294	-1.09143	down
ONT.14625.1	126	123	155	68	107	58	47.3931	39.1903	33.1136	24.3324	22.6321	23.0544	2.8e-05	-1.14158	down
ONT.14625.5	25	32	27	9	17	14	9.40339	10.1958	5.76817	3.22047	3.59575	5.56485	0.00149106	-1.39823	down
ONT.14627.1	138	176	205	35	127	73	51.9067	56.0772	43.7954	12.524	26.8624	29.0167	5.08e-09	-1.51538	down
ONT.14629.2	57	72	104	215	384	206	21.4397	22.9407	22.2182	76.9333	81.2216	81.8828	9.74e-10	1.48035	up
ONT.14631.1	14	11	16	3	7	3	5.2659	3.50482	3.41818	1.07349	1.4806	1.19247	0.00156501	-2.07051	down
ONT.14636.3	0	1	0	7	7	6	0	0.31862	0	2.50481	1.4806	2.38494	0.00170101	3.98914	up
ONT.14637.8	195	216	275	84	139	77	73.3464	68.822	58.7499	30.0577	29.4005	30.6067	2.8e-10	-1.52555	down
ONT.14646.3	459	496	772	139	165	100	172.646	158.036	164.927	49.7383	34.8999	39.7489	4.35e-28	-2.36561	down
ONT.1465.1	4	1	4	41	63	17	1.50454	0.31862	0.854544	14.671	13.3254	6.75732	1.54e-05	3.32109	up
ONT.14651.1	313	388	490	140	282	171	117.73	123.625	104.682	50.0961	59.6471	67.9707	3.42e-09	-1.32893	down
ONT.14669.2	28	37	55	111	207	96	10.5318	11.7889	11.75	39.7191	43.7835	38.159	8.77e-08	1.46679	up
ONT.14669.3	44	69	86	180	236	125	16.55	21.9848	18.3727	64.4093	49.9175	49.6862	1.32e-05	1.15915	up
ONT.14677.2	358	372	767	140	289	172	134.656	118.527	163.859	50.0961	61.1277	68.3682	2.03e-08	-1.58931	down
ONT.14682.2	20	32	33	10	19	11	7.52271	10.1958	7.04999	3.5783	4.01878	4.37238	0.00119909	-1.41398	down
ONT.14683.2	60	53	72	6	15	7	22.5681	16.8869	15.3818	2.14698	3.17272	2.78243	1.02e-14	-3.12657	down
ONT.14691.2	2	9	1	27	36	28	0.752271	2.86758	0.213636	9.6614	7.61453	11.1297	3.84e-07	2.5457	up
ONT.14708.14	323	367	644	116	157	113	121.492	116.934	137.582	41.5082	33.2078	44.9163	2.88e-21	-2.0249	down
ONT.14709.2	95	125	225	53	85	40	35.7329	39.8275	48.0681	18.965	17.9787	15.8996	1.68e-10	-1.59869	down
ONT.14709.5	101	102	158	35	48	24	37.9897	32.4993	33.7545	12.524	10.1527	9.53975	4.28e-14	-2.06477	down
ONT.14710.3	519	678	1006	297	678	278	195.214	216.024	214.918	106.275	143.407	110.502	8.9e-08	-1.16667	down
ONT.14713.1	45	38	57	7	15	5	16.9261	12.1076	12.1773	2.50481	3.17272	1.98745	3.58e-12	-2.79549	down
ONT.14717.8	3916	4271	7836	1432	2611	1405	1472.95	1360.83	1674.05	512.412	552.265	558.473	1.89e-21	-1.84606	down
ONT.14719.2	1	6	5	272	452	237	0.376135	1.91172	1.06818	97.3296	95.6046	94.205	2.14e-67	6.05854	up
ONT.14743.7	247	249	297	144	143	107	92.9054	79.3364	63.4499	51.5274	30.2466	42.5314	5.79e-06	-1.29158	down
ONT.14755.1	21	13	27	10	6	9	7.89884	4.14206	5.76817	3.5783	1.26909	3.57741	0.00775197	-1.45578	down
ONT.14755.2	31	24	71	17	24	15	11.6602	7.64688	15.1682	6.0831	5.07635	5.96234	0.00715054	-1.38855	down
ONT.14780.1	4	11	14	65	85	33	1.50454	3.50482	2.99091	23.2589	17.9787	13.1172	4.92e-06	2.39649	up
ONT.14786.2	29	44	53	183	260	136	10.9079	14.0193	11.3227	65.4828	54.9938	54.0586	3.45e-13	1.90011	up
ONT.14791.4	6	6	13	31	35	24	2.25681	1.91172	2.77727	11.0927	7.40301	9.53975	0.00115967	1.63729	up
ONT.14791.5	15	6	14	32	60	31	5.64203	1.91172	2.99091	11.4505	12.6909	12.3222	0.000277193	1.41654	up
ONT.14807.1	2	2	1	6	20	8	0.752271	0.63724	0.213636	2.14698	4.23029	3.17992	0.00255114	2.21791	up
ONT.14808.3	1	1	11	33	92	35	0.376135	0.31862	2.35	11.8084	19.4594	13.9121	2.87e-08	3.49704	up
ONT.14814.1	51	70	49	267	306	278	19.1829	22.3034	10.4682	95.5405	64.7235	110.502	3.23e-06	2.0195	up
ONT.14814.3	2	3	4	17	26	20	0.752271	0.955861	0.854544	6.0831	5.49938	7.94979	3.83e-05	2.56118	up
ONT.14816.1	11	13	18	37	61	32	4.13749	4.14206	3.84545	13.2397	12.9024	12.7197	0.0010555	1.31142	up
ONT.14819.3	16	15	11	31	70	43	6.01817	4.7793	2.35	11.0927	14.806	17.092	0.000253147	1.34702	up
ONT.14831.2	5	0	0	14	25	10	1.88068	0	0	5.00961	5.28787	3.97489	3.79e-05	2.55505	up
ONT.14833.2	153	167	179	78	161	78	57.5487	53.2096	38.2409	27.9107	34.0539	31.0042	0.000282732	-1.04589	down
ONT.14838.2	598	846	1024	223	600	254	224.929	269.553	218.763	79.796	126.909	100.962	3.56e-13	-1.57893	down
ONT.14838.3	9	14	20	1	10	7	3.38522	4.46068	4.27272	0.35783	2.11515	2.78243	0.00879133	-1.57304	down
ONT.14847.3	24	58	69	100	207	109	9.02725	18.48	14.7409	35.783	43.7835	43.3264	3.1e-05	1.17432	up
ONT.1485.3	121	136	178	14	131	50	45.5124	43.3323	38.0272	5.00961	27.7084	19.8745	1.65e-05	-1.63554	down
ONT.14864.2	64	67	139	549	1457	734	24.0727	21.3476	29.6954	196.448	308.177	291.757	4.58e-13	3.03303	up
ONT.14866.1	49	45	66	10	27	12	18.4306	14.3379	14.1	3.5783	5.7109	4.76987	5.47e-09	-2.10559	down
ONT.14866.2	16	19	15	1	10	7	6.01817	6.05378	3.20454	0.35783	2.11515	2.78243	0.00475546	-1.90038	down
ONT.14867.1	279	306	387	163	282	139	104.942	97.4978	82.6772	58.3262	59.6471	55.251	6.03e-06	-1.0866	down
ONT.14867.6	136	179	295	86	185	85	51.1544	57.033	63.0226	30.7733	39.1302	33.7866	7.59e-06	-1.09408	down
ONT.14875.1	0	2	5	18	26	9	0	0.63724	1.06818	6.44093	5.49938	3.57741	9.97e-05	2.80584	up
ONT.14881.8	106	122	156	69	98	64	39.8704	38.8717	33.3272	24.6902	20.7284	25.4393	9.41e-05	-1.02987	down
ONT.14889.1	5	21	20	36	63	34	1.88068	6.69102	4.27272	12.8819	13.3254	13.5146	0.00229814	1.26613	up
ONT.149.1	59	51	101	325	533	302	22.192	16.2496	21.5772	116.295	112.737	120.042	3.85e-20	2.16665	up
ONT.149.2	8	15	15	109	121	70	3.00908	4.7793	3.20454	39.0034	25.5933	27.8243	2.16e-10	2.70633	up
ONT.14905.2	19	32	40	74	120	54	7.14657	10.1958	8.54544	26.4794	25.3818	21.4644	0.000361122	1.13469	up
ONT.14914.1	157	209	246	62	127	59	59.0533	66.5916	52.5545	22.1854	26.8624	23.4519	2.83e-11	-1.6637	down
ONT.14914.2	2061	2506	2757	658	1604	741	775.215	798.462	588.995	235.452	339.27	294.54	1.85e-13	-1.68014	down
ONT.14919.5	35	58	73	143	283	128	13.1647	18.48	15.5954	51.1696	59.8587	50.8787	3.6e-08	1.41005	up
ONT.14919.8	68	92	107	212	380	165	25.5772	29.3131	22.8591	75.8599	80.3756	65.5858	1.18e-06	1.14619	up
ONT.14921.1	356	438	590	222	420	225	133.904	139.556	126.045	79.4382	88.8362	89.4351	1e-05	-1.0008	down
ONT.14926.10	338	358	497	148	288	168	127.134	114.066	106.177	52.9588	60.9162	66.7782	6.65e-09	-1.31207	down
ONT.14929.4	13	18	23	45	95	38	4.88976	5.73516	4.91363	16.1023	20.0939	15.1046	8.31e-05	1.3561	up
ONT.14946.1	867	1021	1303	286	478	263	326.109	325.311	278.368	102.339	101.104	104.54	1.91e-21	-1.962	down
ONT.14946.2	420	473	688	147	260	144	157.977	150.707	146.982	52.6009	54.9938	57.2385	2.72e-17	-1.83646	down
ONT.14946.4	266	309	445	106	202	81	100.052	98.4536	95.0681	37.9299	42.726	32.1966	5.48e-14	-1.74813	down
ONT.14949.2	36	41	84	12	31	21	13.5409	13.0634	17.9454	4.29395	6.55696	8.34728	1.83e-06	-1.58816	down
ONT.14957.7	6	14	18	29	73	36	2.25681	4.46068	3.84545	10.3771	15.4406	14.3096	9.86e-05	1.55872	up
ONT.14959.3	3626	4304	5250	1162	2081	1083	1363.87	1371.34	1121.59	415.798	440.162	430.481	1.7e-22	-1.95121	down
ONT.14959.6	128	160	250	57	183	78	48.1453	50.9792	53.409	20.3963	38.7072	31.0042	1.64e-05	-1.12838	down
ONT.14959.7	104	147	195	51	163	45	39.1181	46.8372	41.659	18.2493	34.4769	17.887	2.83e-05	-1.21992	down
ONT.14960.2	94	100	144	29	83	44	35.3567	31.862	30.7636	10.3771	17.5557	17.4895	1.33e-07	-1.47755	down
ONT.14961.1	706	807	1249	351	885	398	265.552	257.126	266.831	125.598	187.191	158.201	2.72e-07	-1.1146	down
ONT.14975.4	13	25	37	58	95	48	4.88976	7.9655	7.90454	20.7541	20.0939	19.0795	0.00117693	1.15958	up
ONT.14979.6	26	24	38	15	23	12	9.77952	7.64688	8.11817	5.36744	4.86484	4.76987	0.00857642	-1.13856	down
ONT.15004.2	36	51	47	15	22	17	13.5409	16.2496	10.0409	5.36744	4.65332	6.75732	7.07e-06	-1.6118	down
ONT.15004.4	148	183	196	45	85	67	55.668	58.3075	41.8727	16.1023	17.9787	26.6318	6.59e-12	-1.72609	down
ONT.15008.5	23	30	33	175	274	135	8.65111	9.55861	7.04999	62.6202	57.955	53.6611	8.06e-20	2.42005	up
ONT.15008.7	1	4	3	22	25	14	0.376135	1.27448	0.640908	7.87225	5.28787	5.56485	2.74e-05	2.67044	up
ONT.15013.1	395	463	584	88	155	59	148.573	147.521	124.763	31.489	32.7848	23.4519	3.81e-30	-2.62957	down
ONT.15013.4	995	1161	1573	160	283	121	374.255	369.918	336.05	57.2527	59.8587	48.0962	5.01e-47	-3.07728	down
ONT.15015.2	56	61	76	161	268	128	21.0636	19.4358	16.2363	57.6106	56.6859	50.8787	2.35e-06	1.17411	up
ONT.15015.6	20	35	53	154	235	100	7.52271	11.1517	11.3227	55.1057	49.706	39.7489	4.44e-12	1.89862	up
ONT.15015.8	28	33	53	184	201	105	10.5318	10.5145	11.3227	65.8406	42.5145	41.7364	3.4e-05	1.84139	up
ONT.15020.1	117	131	162	76	99	66	44.0078	41.7392	34.609	27.195	20.94	26.2343	4.36e-05	-1.06281	down
ONT.15030.1	1	1	0	15	27	12	0.376135	0.31862	0	5.36744	5.7109	4.76987	1.21e-07	4.16021	up
ONT.15064.2	0	1	1	29	52	32	0	0.31862	0.213636	10.3771	10.9988	12.7197	1.06e-15	5.63877	up
ONT.15068.3	91	100	130	40	97	49	34.2283	31.862	27.7727	14.3132	20.5169	19.477	6.87e-05	-1.1568	down
ONT.15075.1	11	16	17	67	87	60	4.13749	5.09792	3.63181	23.9746	18.4018	23.8494	7.91e-09	1.99746	up
ONT.15075.2	5	7	5	21	36	21	1.88068	2.23034	1.06818	7.51442	7.61453	8.34728	0.000269606	1.81921	up
ONT.15076.1	177	214	245	1319	2514	1357	66.576	68.1847	52.3408	471.977	531.748	539.393	6.71e-40	2.67762	up
ONT.15076.3	9	7	30	83	222	104	3.38522	2.23034	6.40908	29.6998	46.9563	41.3389	1.5e-10	2.91239	up
ONT.15087.2	40	34	54	7	21	8	15.0454	10.8331	11.5363	2.50481	4.44181	3.17992	1.67e-08	-2.25442	down
ONT.15087.3	73	78	111	17	45	23	27.4579	24.8524	23.7136	6.0831	9.51816	9.14226	4.67e-11	-1.98776	down
ONT.15087.4	19	17	36	1	17	2	7.14657	5.41654	7.6909	0.35783	3.59575	0.794979	1.32e-05	-2.46075	down
ONT.15087.5	7	15	13	5	4	4	2.63295	4.7793	2.77727	1.78915	0.846059	1.58996	0.0090197	-1.63424	down
ONT.15098.1	10	4	5	26	70	26	3.76135	1.27448	1.06818	9.30357	14.806	10.3347	1.51e-05	2.12954	up
ONT.151.1	8	16	12	45	66	27	3.00908	5.09792	2.56363	16.1023	13.96	10.7322	4.13e-05	1.574	up
ONT.1510.1	17	13	19	3	9	5	6.3943	4.14206	4.05909	1.07349	1.90363	1.98745	0.00119437	-1.92436	down
ONT.15103.1	68	83	132	48	65	41	25.5772	26.4455	28.2	17.1758	13.7485	16.2971	2.61e-05	-1.13591	down
ONT.15103.7	18	22	18	9	11	8	6.77044	7.00964	3.84545	3.22047	2.32666	3.17992	0.00846949	-1.37789	down
ONT.15107.1	40	57	52	121	307	148	15.0454	18.1614	11.1091	43.2974	64.935	58.8284	3.6e-07	1.55172	up
ONT.15107.4	22	20	24	154	341	174	8.27498	6.3724	5.12727	55.1057	72.1265	69.1632	3.37e-28	2.94527	up
ONT.15107.7	6	0	3	23	32	22	2.25681	0	0.640908	8.23008	6.76847	8.74477	9.75e-07	2.65586	up
ONT.15109.3	63	124	134	305	723	280	23.6965	39.5089	28.6272	109.138	152.925	111.297	1.93e-07	1.65924	up
ONT.1511.2	14	15	14	1	6	5	5.2659	4.7793	2.99091	0.35783	1.26909	1.98745	0.000476904	-2.21428	down
ONT.15112.3	107	108	150	29	48	37	40.2465	34.411	32.0454	10.3771	10.1527	14.7071	2.53e-13	-1.96787	down
ONT.15120.2	276	333	450	27	115	47	103.813	106.101	96.1362	9.6614	24.3242	18.682	2.64e-32	-2.90532	down
ONT.15131.1	19	49	55	92	149	69	7.14657	15.6124	11.75	32.9203	31.5157	27.4268	0.000638358	1.04693	up
ONT.15131.7	39	67	76	148	247	137	14.6693	21.3476	16.2363	52.9588	52.2441	54.4561	2.02e-06	1.24522	up
ONT.15131.8	25	19	43	55	122	54	9.40339	6.05378	9.18635	19.6806	25.8048	21.4644	0.000812158	1.0679	up
ONT.15137.1	144	145	239	1019	1700	930	54.1635	46.1999	51.059	364.628	359.575	369.665	2.01e-32	2.48165	up
ONT.15137.2	110	136	227	756	1323	752	41.3749	43.3323	48.4954	270.519	279.834	298.912	1.05e-26	2.3012	up
ONT.15137.5	905	856	1358	5361	9352	5319	340.403	272.739	290.118	1918.32	1978.09	2114.25	1.96e-33	2.36373	up
ONT.15137.6	84	100	162	688	1202	635	31.5954	31.862	34.609	246.187	254.241	252.406	6.53e-32	2.56961	up
ONT.15137.8	4	2	5	10	25	12	1.50454	0.63724	1.06818	3.5783	5.28787	4.76987	0.00707202	1.71275	up
ONT.15141.4	224	301	367	89	338	153	84.2543	95.9047	78.4044	31.8468	71.492	60.8159	0.000666565	-1.02102	down
ONT.15153.1	196	203	283	87	188	86	73.7225	64.6799	60.459	31.1312	39.7648	34.1841	2.69e-07	-1.28861	down
ONT.15160.7	180	161	288	76	122	71	67.7044	51.2979	61.5272	27.195	25.8048	28.2218	1.89e-10	-1.52452	down
ONT.1518.1	4	6	11	1	3	1	1.50454	1.91172	2.35	0.35783	0.634544	0.397489	0.00636337	-2.42379	down
ONT.15181.2	177	208	304	74	140	97	66.576	66.273	64.9454	26.4794	29.6121	38.5565	8.66e-10	-1.43307	down
ONT.15191.3	59	49	65	31	33	31	22.192	15.6124	13.8863	11.0927	6.97998	12.3222	0.0043996	-1.13596	down
ONT.15200.1	40	50	64	98	179	134	15.0454	15.931	13.6727	35.0673	37.8611	53.2636	0.000726226	1.13075	up
ONT.15203.1	408	417	586	179	352	194	153.463	132.865	125.191	64.0515	74.4532	77.113	6.65e-09	-1.30133	down
ONT.15203.2	46	50	81	26	46	19	17.3022	15.931	17.3045	9.30357	9.72968	7.5523	8.9e-05	-1.29726	down
ONT.15223.1	9	13	21	0	2	0	3.38522	4.14206	4.48636	0	0.423029	0	1.24e-08	-5.18942	down
ONT.15224.1	21	39	70	17	21	19	7.89884	12.4262	14.9545	6.0831	4.44181	7.5523	0.00292113	-1.33852	down
ONT.1523.3	16	14	25	36	106	63	6.01817	4.46068	5.3409	12.8819	22.4206	25.0418	0.00226005	1.56034	up
ONT.15240.3	42	60	84	19	61	29	15.7977	19.1172	17.9454	6.79876	12.9024	11.5272	0.000733889	-1.12702	down
ONT.15252.1	1	2	4	11	29	11	0.376135	0.63724	0.854544	3.93612	6.13393	4.37238	0.000171748	2.57766	up
ONT.15256.2	68	68	90	32	72	34	25.5772	21.6662	19.2272	11.4505	15.2291	13.5146	0.000763912	-1.09341	down
ONT.15262.1	7	8	12	74	126	78	2.63295	2.54896	2.56363	26.4794	26.6509	31.0042	2.56e-18	3.07117	up
ONT.15262.12	65	62	104	456	699	417	24.4488	19.7545	22.2182	163.17	147.849	165.753	4.32e-27	2.47199	up
ONT.15262.3	7	3	11	42	69	35	2.63295	0.955861	2.35	15.0288	14.5945	13.9121	2.65e-09	2.4951	up
ONT.15262.8	4	4	5	18	38	19	1.50454	1.27448	1.06818	6.44093	8.03756	7.5523	4.8e-05	2.15042	up
ONT.15263.15	256	270	446	121	154	108	96.2907	86.0275	95.2817	43.2974	32.5733	42.9289	3.71e-13	-1.59646	down
ONT.15268.1	52	67	75	24	60	37	19.559	21.3476	16.0227	8.58791	12.6909	14.7071	0.00190805	-1.02745	down
ONT.15284.2	1	3	3	18	43	24	0.376135	0.955861	0.640908	6.44093	9.09513	9.53975	1.61e-08	3.3047	up
ONT.15285.6	347	404	605	222	305	209	130.519	128.723	129.25	79.4382	64.512	83.0753	6.6e-08	-1.14561	down
ONT.15286.2	90	100	131	50	91	52	33.8522	31.862	27.9863	17.8915	19.2478	20.6695	0.000164326	-1.06494	down
ONT.15290.1	2	4	7	13	28	20	0.752271	1.27448	1.49545	4.65178	5.92241	7.94979	0.00106347	2.0225	up
ONT.15291.3	52	83	102	253	346	194	19.559	26.4455	21.7909	90.5309	73.1841	77.113	3.05e-09	1.46101	up
ONT.15291.6	75	116	137	315	476	263	28.2102	36.9599	29.2681	112.716	100.681	104.54	3.12e-09	1.38429	up
ONT.15323.1	42	52	59	16	18	13	15.7977	16.5683	12.6045	5.72527	3.80726	5.16736	1.02e-08	-1.9807	down
ONT.15340.1	105	99	125	14	30	8	39.4942	31.5434	26.7045	5.00961	6.34544	3.17992	2.46e-16	-3.11605	down
ONT.15340.10	34	62	71	9	35	19	12.7886	19.7545	15.1682	3.22047	7.40301	7.5523	2.35e-06	-1.75712	down
ONT.15340.12	1265	1532	1847	698	1233	669	475.811	488.126	394.586	249.765	260.798	265.92	1.38e-08	-1.17412	down
ONT.15340.5	69	83	107	17	39	14	25.9533	26.4455	22.8591	6.0831	8.24907	5.56485	2.59e-13	-2.28619	down
ONT.15340.8	997	1217	1470	410	847	380	375.007	387.761	314.045	146.71	179.153	151.046	2.43e-13	-1.54157	down
ONT.15356.3	283	287	420	42	242	93	106.446	91.444	89.7272	15.0288	51.1866	36.9665	1.92e-10	-1.84597	down
ONT.15356.5	977	894	1104	169	512	288	367.484	284.846	235.854	60.4732	108.296	114.477	2.1e-07	-2.0155	down
ONT.1536.5	37	33	48	19	31	19	13.917	10.5145	10.2545	6.79876	6.55696	7.5523	0.00429103	-1.10004	down
ONT.15360.3	1073	1038	1406	258	652	300	403.593	330.728	300.372	92.32	137.908	119.247	1.55e-14	-1.93365	down
ONT.15360.4	27	18	43	8	9	6	10.1557	5.73516	9.18635	2.86264	1.90363	2.38494	1.15e-05	-2.18628	down
ONT.15361.3	691	893	1291	88	557	258	259.91	284.528	275.804	31.489	117.814	102.552	9.21e-21	-2.07063	down
ONT.15372.1	21	41	40	177	208	108	7.89884	13.0634	8.54544	63.3358	43.9951	42.9289	1.95e-07	1.98356	up
ONT.15376.6	11	11	19	31	53	29	4.13749	3.50482	4.05909	11.0927	11.2103	11.5272	0.00727008	1.15994	up
ONT.15378.5	38	26	53	17	25	15	14.2931	8.28413	11.3227	6.0831	5.28787	5.96234	0.0010981	-1.3414	down
ONT.15397.23	14	30	28	10	13	4	5.2659	9.55861	5.98181	3.5783	2.74969	1.58996	0.00133651	-1.75723	down
ONT.15402.1	0	0	0	11	19	14	0	0	0	3.93612	4.01878	5.56485	3.47e-08	Inf	up
ONT.15403.1	0	0	1	55	86	52	0	0	0.213636	19.6806	18.1903	20.6695	1.09e-26	7.68943	up
ONT.1541.2	0	0	1	8	18	6	0	0	0.213636	2.86264	3.80726	2.38494	2.26e-05	4.99821	up
ONT.1541.3	0	1	0	3	15	5	0	0.31862	0	1.07349	3.17272	1.98745	0.00513099	3.96198	up
ONT.15410.1	19	29	32	3	7	10	7.14657	9.23999	6.83635	1.07349	1.4806	3.97489	7.46e-07	-2.19736	down
ONT.15418.1	139	236	328	1307	1702	851	52.2828	75.1944	70.0726	467.683	359.998	338.264	4.67e-14	2.19179	up
ONT.15418.5	0	1	7	16	24	16	0	0.31862	1.49545	5.72527	5.07635	6.35983	0.000105767	2.84631	up
ONT.15420.2	78	95	108	13	88	42	29.3386	30.2689	23.0727	4.65178	18.6133	16.6946	0.000416763	-1.41317	down
ONT.15420.6	70	84	72	6	59	35	26.3295	26.7641	15.3818	2.14698	12.4794	13.9121	0.00880867	-1.62399	down
ONT.15430.1	86	108	193	5	117	27	32.3476	34.411	41.2318	1.78915	24.7472	10.7322	0.000363477	-1.90222	down
ONT.15437.1	64	97	133	214	353	198	24.0727	30.9062	28.4136	76.5755	74.6647	78.7029	1.38e-05	1.09444	up
ONT.15437.2	10	27	44	64	107	65	3.76135	8.60275	9.39999	22.9011	22.6321	25.8368	0.000135689	1.34177	up
ONT.15442.1	37	20	42	4	11	7	13.917	6.3724	8.97272	1.43132	2.32666	2.78243	0.00123367	-2.53415	down
ONT.15456.1	3	11	15	27	44	25	1.12841	3.50482	3.20454	9.6614	9.30665	9.93724	0.00213679	1.51413	up
ONT.15460.1	33	27	42	10	24	5	12.4125	8.60275	8.97272	3.5783	5.07635	1.98745	2.53e-05	-1.86306	down
ONT.15461.8	37	84	127	28	59	34	13.917	26.7641	27.1318	10.0192	12.4794	13.5146	0.00945169	-1.2829	down
ONT.15467.11	73	82	123	36	59	50	27.4579	26.1269	26.2772	12.8819	12.4794	19.8745	1.1e-05	-1.19057	down
ONT.15468.2	63	91	113	50	60	26	23.6965	28.9944	24.1409	17.8915	12.6909	10.3347	7.4e-06	-1.27702	down
ONT.15471.3	136	124	182	50	133	55	51.1544	39.5089	38.8818	17.8915	28.1315	21.8619	3.51e-06	-1.30069	down
ONT.15471.4	36	25	42	4	19	12	13.5409	7.9655	8.97272	1.43132	4.01878	4.76987	0.000704418	-1.94617	down
ONT.15491.13	42	46	55	12	41	21	15.7977	14.6565	11.75	4.29395	8.6721	8.34728	0.000315271	-1.35148	down
ONT.15498.1	22	28	49	243	508	272	8.27498	8.92137	10.4682	86.9526	107.449	108.117	2.19e-33	3.07927	up
ONT.15498.2	195	209	402	1868	4427	2236	73.3464	66.5916	85.8817	668.426	936.376	888.786	5.55e-23	3.09252	up
ONT.15498.3	393	435	647	2076	3848	2102	147.821	138.6	138.223	742.854	813.909	835.523	2.88e-27	2.1244	up
ONT.15498.4	34	34	83	210	433	265	12.7886	10.8331	17.7318	75.1442	91.5859	105.335	4.78e-15	2.34174	up
ONT.15498.7	46	55	82	386	848	430	17.3022	17.5241	17.5182	138.122	179.364	170.92	9.88e-33	2.85269	up
ONT.15500.3	0	0	0	14	15	18	0	0	0	5.00961	3.17272	7.15481	2.46e-06	Inf	up
ONT.15500.4	0	0	0	21	22	16	0	0	0	7.51442	4.65332	6.35983	1.83e-10	Inf	up
ONT.15529.2	4	6	13	16	41	22	1.50454	1.91172	2.77727	5.72527	8.6721	8.74477	0.00385682	1.52711	up
ONT.1555.2	325	240	403	1406	1878	994	122.244	76.4688	86.0953	503.108	397.225	395.105	3.94e-15	1.8138	up
ONT.1556.2	159	54	83	1145	1496	707	59.8055	17.2055	17.7318	409.715	316.426	281.025	2.28e-16	3.03988	up
ONT.1556.3	32	8	17	236	314	152	12.0363	2.54896	3.63181	84.4478	66.4156	60.4184	9.67e-19	3.1635	up
ONT.15563.1	53	110	112	183	444	194	19.9352	35.0482	23.9272	65.4828	93.9125	77.113	5.05e-05	1.22011	up
ONT.15569.1	11	14	22	48	58	40	4.13749	4.46068	4.69999	17.1758	12.2679	15.8996	0.000522686	1.39816	up
ONT.15576.2	2161	2388	4297	714	966	634	812.829	760.865	917.994	255.49	204.323	252.008	3.18e-30	-2.18051	down
ONT.15600.2	28	42	68	79	228	120	10.5318	13.382	14.5273	28.2685	48.2253	47.6987	0.00229125	1.32178	up
ONT.15603.1	2	7	3	24	49	29	0.752271	2.23034	0.640908	8.58791	10.3642	11.5272	3.04e-08	2.71973	up
ONT.15626.2	63	82	132	25	67	42	23.6965	26.1269	28.2	8.94574	14.1715	16.6946	1.59e-06	-1.34104	down
ONT.15632.2	9	19	21	35	61	31	3.38522	6.05378	4.48636	12.524	12.9024	12.3222	0.0096694	1.07325	up
ONT.15638.10	134	137	219	400	746	424	50.4021	43.651	46.7863	143.132	157.79	168.536	6.16e-10	1.36635	up
ONT.15638.11	33	33	60	93	217	114	12.4125	10.5145	12.8182	33.2781	45.8987	45.3138	1.5e-07	1.42851	up
ONT.15638.17	5	6	25	35	68	31	1.88068	1.91172	5.3409	12.524	14.383	12.3222	8.97e-05	1.71873	up
ONT.15638.21	5	10	15	20	53	23	1.88068	3.1862	3.20454	7.15659	11.2103	9.14226	0.00323474	1.36481	up
ONT.15638.6	48	53	106	140	305	153	18.0545	16.8869	22.6454	50.0961	64.512	60.8159	1.96e-06	1.23386	up
ONT.15639.3	7	6	13	29	48	22	2.63295	1.91172	2.77727	10.3771	10.1527	8.74477	0.000410205	1.62505	up
ONT.1564.1	48	53	66	30	42	19	18.0545	16.8869	14.1	10.7349	8.88362	7.5523	0.00035466	-1.21982	down
ONT.15658.2	22	23	40	70	96	60	8.27498	7.32826	8.54544	25.0481	20.3054	23.8494	0.000749895	1.14649	up
ONT.15683.4	30	23	28	73	140	61	11.2841	7.32826	5.98181	26.1216	29.6121	24.2469	2.54e-06	1.33419	up
ONT.15683.7	41	49	72	141	285	113	15.4216	15.6124	15.3818	50.454	60.2817	44.9163	4.96e-08	1.37668	up
ONT.1569.5	283	354	404	156	243	124	106.446	112.792	86.309	55.8214	51.3981	49.2887	8.39e-09	-1.33177	down
ONT.15691.1	13	14	22	4	7	7	4.88976	4.46068	4.69999	1.43132	1.4806	2.78243	0.00188722	-1.67422	down
ONT.15705.3	216	238	411	46	184	97	81.2452	75.8316	87.8044	16.4602	38.9187	38.5565	1.66e-13	-1.75263	down
ONT.15710.2	1	3	2	9	19	9	0.376135	0.955861	0.427272	3.22047	4.01878	3.57741	0.00272313	2.26252	up
ONT.15712.1	63	85	132	21	32	31	23.6965	27.0827	28.2	7.51442	6.76847	12.3222	1.86e-12	-1.94107	down
ONT.15718.4	20	20	35	11	17	9	7.52271	6.3724	7.47726	3.93612	3.59575	3.57741	0.0035313	-1.31601	down
ONT.15718.5	123	151	294	46	118	62	46.2647	48.1116	62.809	16.4602	24.9587	24.6443	1.16e-07	-1.62326	down
ONT.15719.1	445	492	617	1253	1676	993	167.38	156.761	131.813	448.36	354.499	394.707	6.3e-07	1.02484	up
ONT.15720.4	20	24	32	162	245	133	7.52271	7.64688	6.83635	57.9684	51.8211	52.8661	5.52e-20	2.51718	up
ONT.15720.5	2	2	8	19	36	17	0.752271	0.63724	1.70909	6.79876	7.61453	6.75732	5.03e-05	2.38945	up
ONT.15733.1	36	40	50	15	14	13	13.5409	12.7448	10.6818	5.36744	2.96121	5.16736	4.3e-07	-1.82302	down
ONT.15736.3	2	6	10	20	31	12	0.752271	1.91172	2.13636	7.15659	6.55696	4.76987	0.00861222	1.57331	up
ONT.15737.2	28	31	52	16	20	11	10.5318	9.87723	11.1091	5.72527	4.23029	4.37238	6.2e-05	-1.50939	down
ONT.15737.8	201	228	272	107	141	81	75.6032	72.6454	58.109	38.2878	29.8236	32.1966	3.83e-09	-1.4084	down
ONT.15756.3	169	319	573	1189	2277	1173	63.5669	101.64	122.413	425.459	481.619	466.255	2.65e-19	1.88297	up
ONT.15756.6	67	102	174	317	683	295	25.2011	32.4993	37.1727	113.432	144.465	117.259	1.95e-12	1.61233	up
ONT.1576.11	168	207	318	103	159	128	63.1907	65.9544	67.9363	36.8564	33.6308	50.8787	1.93e-06	-1.07032	down
ONT.1576.5	90	100	156	49	71	44	33.8522	31.862	33.3272	17.5336	15.0175	17.4895	2.51e-07	-1.35583	down
ONT.15773.1	18	31	28	44	123	47	6.77044	9.87723	5.98181	15.7445	26.0163	18.682	0.00621472	1.0556	up
ONT.15779.2	0	0	2	4	12	7	0	0	0.427272	1.43132	2.53818	2.78243	0.00238138	3.57455	up
ONT.15786.1	15	27	28	5	17	5	5.64203	8.60275	5.98181	1.78915	3.59575	1.98745	0.000381343	-1.81872	down
ONT.15786.6	237	334	386	75	177	92	89.1441	106.419	82.4635	26.8372	37.4381	36.569	5.55e-15	-1.82895	down
ONT.15786.9	60	81	87	12	51	32	22.5681	25.8082	18.5863	4.29395	10.7872	12.7197	2.5e-07	-1.6327	down
ONT.1579.5	32	21	18	2	2	3	12.0363	6.69102	3.84545	0.715659	0.423029	1.19247	0.00499476	-3.64211	down
ONT.15801.1	17	11	24	3	13	4	6.3943	3.50482	5.12727	1.07349	2.74969	1.58996	0.00202261	-1.84433	down
ONT.15804.2	28	33	55	19	24	18	10.5318	10.5145	11.75	6.79876	5.07635	7.15481	0.00110466	-1.15751	down
ONT.15804.5	8	6	17	2	0	2	3.00908	1.91172	3.63181	0.715659	0	0.794979	4.65e-05	-2.88346	down
ONT.15804.6	24	24	45	14	17	16	9.02725	7.64688	9.61362	5.00961	3.59575	6.35983	0.0018322	-1.18672	down
ONT.15811.1	6	7	5	1	2	1	2.25681	2.23034	1.06818	0.35783	0.423029	0.397489	0.0099795	-2.59836	down
ONT.15825.1	629	673	886	170	663	233	236.589	214.431	189.282	60.831	140.234	92.615	1.28e-07	-1.49063	down
ONT.15830.1	14	26	33	12	18	6	5.2659	8.28413	7.04999	4.29395	3.80726	2.38494	0.00391322	-1.3416	down
ONT.1584.1	15	18	17	6	12	2	5.64203	5.73516	3.63181	2.14698	2.53818	0.794979	0.00337746	-1.81645	down
ONT.15859.1	13	27	40	8	25	9	4.88976	8.60275	8.54544	2.86264	5.28787	3.57741	0.00949836	-1.27816	down
ONT.15869.2	279	374	454	99	179	96	104.942	119.164	96.9908	35.4251	37.8611	38.159	8.08e-17	-1.89374	down
ONT.15869.5	119	120	205	53	120	74	44.7601	38.2344	43.7954	18.965	25.3818	29.4142	6.66e-06	-1.1527	down
ONT.15871.2	13	32	34	65	104	41	4.88976	10.1958	7.26363	23.2589	21.9975	16.2971	0.00119903	1.09693	up
ONT.15874.4	475	525	886	291	474	265	178.664	167.276	189.282	104.128	100.258	105.335	2.87e-08	-1.16075	down
ONT.15875.2	265	249	421	133	255	158	99.6759	79.3364	89.9408	47.5913	53.9362	62.8033	2.54e-06	-1.08205	down
ONT.15878.2	13	21	31	81	109	65	4.88976	6.69102	6.62272	28.9842	23.0551	25.8368	1.53e-07	1.72661	up
ONT.1588.3	184	224	327	39	70	33	69.2089	71.3709	69.859	13.9554	14.806	13.1172	2.63e-27	-2.69845	down
ONT.15883.1	84	68	118	32	23	28	31.5954	21.6662	25.2091	11.4505	4.86484	11.1297	2.47e-08	-1.88937	down
ONT.15883.3	6	11	12	3	1	0	2.25681	3.50482	2.56363	1.07349	0.211515	0	0.000107561	-3.06481	down
ONT.15883.4	140	124	160	46	35	44	52.659	39.5089	34.1818	16.4602	7.40301	17.4895	1.41e-07	-1.98166	down
ONT.15887.1	30	27	39	5	27	19	11.2841	8.60275	8.33181	1.78915	5.7109	7.5523	0.00660721	-1.2749	down
ONT.15888.2	13	23	20	38	98	58	4.88976	7.32826	4.27272	13.5975	20.7284	23.0544	0.000461457	1.43683	up
ONT.15893.1	57	79	94	183	327	205	21.4397	25.171	20.0818	65.4828	69.1653	81.4853	6.71e-08	1.32933	up
ONT.15893.8	3	6	6	23	39	31	1.12841	1.91172	1.28182	8.23008	8.24907	12.3222	2.74e-06	2.37166	up
ONT.15896.1	54	87	88	28	42	28	20.3113	27.72	18.8	10.0192	8.88362	11.1297	3.15e-07	-1.51918	down
ONT.15896.3	74	85	126	37	60	30	27.834	27.0827	26.9181	13.2397	12.6909	11.9247	1.57e-07	-1.48202	down
ONT.15917.1	34	34	52	11	28	11	12.7886	10.8331	11.1091	3.93612	5.92241	4.37238	2.78e-05	-1.65611	down
ONT.15918.8	12	13	25	2	14	6	4.51362	4.14206	5.3409	0.715659	2.96121	2.38494	0.00703622	-1.57787	down
ONT.1592.1	0	3	5	18	35	23	0	0.955861	1.06818	6.44093	7.40301	9.14226	5.51e-07	3.13316	up
ONT.15927.1	163	165	330	67	133	64	61.3101	52.5723	70.4999	23.9746	28.1315	25.4393	1.11e-10	-1.62277	down
ONT.15927.4	144	182	284	42	94	77	54.1635	57.9889	60.6727	15.0288	19.8824	30.6067	6.71e-14	-1.76992	down
ONT.15928.2	520	589	793	323	459	314	195.59	187.667	169.413	115.579	97.0852	124.812	2.8e-07	-1.08081	down
ONT.15939.1	53	52	75	19	44	21	19.9352	16.5683	16.0227	6.79876	9.30665	8.34728	1.27e-05	-1.47171	down
ONT.15942.5	197	234	304	81	117	77	74.0987	74.5571	64.9454	28.9842	24.7472	30.6067	2.95e-13	-1.7093	down
ONT.15942.7	63	105	111	47	61	50	23.6965	33.4551	23.7136	16.818	12.9024	19.8745	7.39e-05	-1.0715	down
ONT.15949.1	18	13	22	5	7	4	6.77044	4.14206	4.69999	1.78915	1.4806	1.58996	0.000228206	-2.05538	down
ONT.15949.2	69	87	134	46	62	57	25.9533	27.72	28.6272	16.4602	13.1139	22.6569	6.83e-05	-1.02729	down
ONT.15949.3	37	43	46	11	15	19	13.917	13.7007	9.82726	3.93612	3.17272	7.5523	1.47e-06	-1.71989	down
ONT.15954.2	32	32	48	132	281	113	12.0363	10.1958	10.2545	47.2335	59.4356	44.9163	6.19e-13	1.85312	up
ONT.15954.4	4	5	13	30	65	18	1.50454	1.5931	2.77727	10.7349	13.7485	7.15481	0.000398765	2.05257	up
ONT.15956.2	50	64	96	206	386	186	18.8068	20.3917	20.5091	73.7129	81.6447	73.933	9.92e-11	1.57156	up
ONT.15971.1	32	37	60	7	17	6	12.0363	11.7889	12.8182	2.50481	3.59575	2.38494	4.76e-10	-2.48019	down
ONT.15971.2	8	5	15	0	3	4	3.00908	1.5931	3.20454	0	0.634544	1.58996	0.00462112	-2.1887	down
ONT.15972.3	32	39	40	10	11	15	12.0363	12.4262	8.54544	3.5783	2.32666	5.96234	9.89e-07	-1.84275	down
ONT.15974.1	62	74	161	234	470	262	23.3204	23.5779	34.3954	83.7321	99.4119	104.142	3.75e-09	1.4465	up
ONT.15974.2	153	241	317	556	955	559	57.5487	76.7875	67.7226	198.953	201.997	222.197	1.15e-08	1.25655	up
ONT.15974.3	3	6	24	26	68	36	1.12841	1.91172	5.12727	9.30357	14.383	14.3096	0.00237972	1.83351	up
ONT.15981.2	160	154	227	74	115	50	60.1817	49.0675	48.4954	26.4794	24.3242	19.8745	1.69e-09	-1.52791	down
ONT.15981.3	48	58	76	29	36	22	18.0545	18.48	16.2363	10.3771	7.61453	8.74477	1.93e-05	-1.34991	down
ONT.15981.4	34	23	51	10	23	6	12.7886	7.32826	10.8954	3.5783	4.86484	2.38494	0.000241389	-1.89083	down
ONT.16.12	82	98	138	30	38	28	30.8431	31.2248	29.4818	10.7349	8.03756	11.1297	4.2e-13	-1.98432	down
ONT.16.3	15	19	36	5	7	2	5.64203	6.05378	7.6909	1.78915	1.4806	0.794979	2.8e-07	-2.62692	down
ONT.16.5	7	9	11	2	2	3	2.63295	2.86758	2.35	0.715659	0.423029	1.19247	0.00359984	-2.1209	down
ONT.16.6	1208	1346	1749	313	512	374	454.372	428.863	373.65	112.001	108.296	148.661	1.58e-26	-2.13688	down
ONT.16.9	48	53	97	14	24	20	18.0545	16.8869	20.7227	5.00961	5.07635	7.94979	1.22e-10	-1.99893	down
ONT.16018.3	1	3	9	52	105	57	0.376135	0.955861	1.92272	18.6071	22.209	22.6569	4.55e-19	3.90434	up
ONT.16030.3	31	44	54	20	38	20	11.6602	14.0193	11.5363	7.15659	8.03756	7.94979	0.00475004	-1.05233	down
ONT.16039.1	0	0	0	5	15	5	0	0	0	1.78915	3.17272	1.98745	2.28e-05	Inf	up
ONT.16051.1	143	176	204	84	176	76	53.7874	56.0772	43.5818	30.0577	37.2266	30.2092	0.000183055	-1.02036	down
ONT.16051.6	34	43	52	15	32	21	12.7886	13.7007	11.1091	5.36744	6.76847	8.34728	0.00070292	-1.24325	down
ONT.16052.1	8	20	33	3	8	5	3.00908	6.3724	7.04999	1.07349	1.69212	1.98745	0.00229561	-2.16054	down
ONT.16064.1	12	13	17	0	4	5	4.51362	4.14206	3.63181	0	0.846059	1.98745	8.22e-05	-2.48425	down
ONT.16064.2	19	27	22	2	6	4	7.14657	8.60275	4.69999	0.715659	1.26909	1.58996	1.05e-07	-2.87794	down
ONT.16070.1	0	0	0	5	5	5	0	0	0	1.78915	1.05757	1.98745	0.00222296	Inf	up
ONT.16094.5	23	24	20	10	10	7	8.65111	7.64688	4.27272	3.5783	2.11515	2.78243	0.0033391	-1.64388	down
ONT.16111.1	8	10	17	25	65	22	3.00908	3.1862	3.63181	8.94574	13.7485	8.74477	0.00165925	1.30753	up
ONT.16116.2	6	2	6	14	46	30	2.25681	0.63724	1.28182	5.00961	9.72968	11.9247	0.00279397	2.2999	up
ONT.16116.4	5	5	7	15	41	14	1.88068	1.5931	1.49545	5.36744	8.6721	5.56485	0.00154363	1.61257	up
ONT.16118.1	7	6	15	1	4	0	2.63295	1.91172	3.20454	0.35783	0.846059	0	0.000426945	-3.05788	down
ONT.1612.2	4	4	7	30	42	24	1.50454	1.27448	1.49545	10.7349	8.88362	9.53975	1.48e-06	2.39777	up
ONT.16135.5	22	23	26	55	70	55	8.27498	7.32826	5.55454	19.6806	14.806	21.8619	0.0033701	1.04569	up
ONT.16136.1	9	6	22	55	71	61	3.38522	1.91172	4.69999	19.6806	15.0175	24.2469	2.13e-06	2.17818	up
ONT.16136.2	5	3	6	37	43	32	1.88068	0.955861	1.28182	13.2397	9.09513	12.7197	1.33e-08	2.71558	up
ONT.16141.1	98	161	156	398	579	329	36.8613	51.2979	33.3272	142.416	122.467	130.774	2.46e-09	1.33894	up
ONT.16147.2	635	804	825	169	573	308	238.846	256.171	176.25	60.4732	121.198	122.427	2.8e-06	-1.50636	down
ONT.16147.7	113	139	145	28	135	52	42.5033	44.2882	30.9772	10.0192	28.5545	20.6695	0.00108529	-1.35434	down
ONT.16151.1	1	0	1	6	20	7	0.376135	0	0.213636	2.14698	4.23029	2.78243	9.55e-05	3.57541	up
ONT.16157.1	269	262	377	52	352	128	101.18	83.4785	80.5408	18.6071	74.4532	50.8787	0.00945998	-1.24811	down
ONT.16163.1	8	13	21	88	139	84	3.00908	4.14206	4.48636	31.489	29.4005	33.3891	9.53e-16	2.6468	up
ONT.16164.4	6	9	10	32	32	19	2.25681	2.86758	2.13636	11.4505	6.76847	7.5523	0.00367947	1.46039	up
ONT.16165.1	7	4	15	3	2	0	2.63295	1.27448	3.20454	1.07349	0.423029	0	0.00612371	-2.63068	down
ONT.16166.2	147	155	305	92	140	76	55.2919	49.3861	65.159	32.9203	29.6121	30.2092	9.67e-08	-1.24657	down
ONT.16166.5	11	7	15	5	4	2	4.13749	2.23034	3.20454	1.78915	0.846059	0.794979	0.00593086	-1.85594	down
ONT.16178.1	51	57	110	236	371	204	19.1829	18.1614	23.5	84.4478	78.472	81.0878	5.67e-11	1.63027	up
ONT.16180.1	44	48	63	15	14	16	16.55	15.2938	13.4591	5.36744	2.96121	6.35983	2.73e-09	-1.99494	down
ONT.16185.1	29	34	55	93	166	82	10.9079	10.8331	11.75	33.2781	35.1114	32.5941	2.4e-05	1.22154	up
ONT.16185.3	46	65	74	223	265	127	17.3022	20.7103	15.8091	79.796	56.0514	50.4812	0.000130442	1.42457	up
ONT.16186.2	86	89	101	269	378	253	32.3476	28.3572	21.5772	96.2561	79.9526	100.565	3.2e-09	1.38284	up
ONT.16197.1	5	8	9	139	170	135	1.88068	2.54896	1.92272	49.7383	35.9575	53.6611	1.04e-21	4.08826	up
ONT.16197.3	18	12	15	367	367	362	6.77044	3.82344	3.20454	131.323	77.6259	143.891	3.07e-12	4.30691	up
ONT.16202.1	7	7	28	52	81	63	2.63295	2.23034	5.98181	18.6071	17.1327	25.0418	3.99e-06	2.10273	up
ONT.16202.2	11	17	15	50	69	32	4.13749	5.41654	3.20454	17.8915	14.5945	12.7197	7.68e-05	1.46159	up
ONT.16208.1	18	19	30	2	14	5	6.77044	6.05378	6.40908	0.715659	2.96121	1.98745	5.67e-05	-2.13121	down
ONT.16208.2	15	18	25	4	14	5	5.64203	5.73516	5.3409	1.43132	2.96121	1.98745	0.00149728	-1.75677	down
ONT.16214.1	19	26	20	64	87	49	7.14657	8.28413	4.27272	22.9011	18.4018	19.477	0.000107127	1.26271	up
ONT.16219.3	81	105	132	874	1510	736	30.467	33.4551	28.2	312.743	319.387	292.552	1.17e-42	2.95983	up
ONT.16226.2	72	93	157	14	36	14	27.0817	29.6317	33.5409	5.00961	7.61453	5.56485	1.83e-19	-2.68126	down
ONT.16227.1	1	2	8	11	24	12	0.376135	0.63724	1.70909	3.93612	5.07635	4.76987	0.00723979	1.9552	up
ONT.16227.3	1	0	0	5	13	7	0.376135	0	0	1.78915	2.74969	2.78243	0.000263053	3.91428	up
ONT.1623.3	78	72	78	32	47	29	29.3386	22.9407	16.6636	11.4505	9.94119	11.5272	0.000722506	-1.43317	down
ONT.16234.1	54	92	136	38	74	48	20.3113	29.3131	29.0545	13.5975	15.6521	19.0795	7.81e-05	-1.07286	down
ONT.16234.2	37	35	57	18	43	16	13.917	11.1517	12.1773	6.44093	9.09513	6.35983	0.00394009	-1.13617	down
ONT.16240.6	100	119	155	38	87	45	37.6135	37.9158	33.1136	13.5975	18.4018	17.887	4.48e-08	-1.49039	down
ONT.16278.2	86	115	212	34	71	42	32.3476	36.6413	45.2909	12.1662	15.0175	16.6946	1.67e-09	-1.75356	down
ONT.16290.2	20	22	33	64	103	65	7.52271	7.00964	7.04999	22.9011	21.786	25.8368	4.37e-05	1.33805	up
ONT.16290.3	190	239	390	556	1080	635	71.4657	76.1502	83.3181	198.953	228.436	252.406	6.66e-08	1.18668	up
ONT.16290.4	122	125	215	318	514	352	45.8885	39.8275	45.9318	113.79	108.719	139.916	5.56e-06	1.08898	up
ONT.16291.6	57	85	109	156	311	192	21.4397	27.0827	23.2863	55.8214	65.7811	76.318	1.71e-05	1.09498	up
ONT.16297.1	46	65	79	24	55	33	17.3022	20.7103	16.8773	8.58791	11.6333	13.1172	0.000775135	-1.08611	down
ONT.16300.1	6	12	14	24	54	37	2.25681	3.82344	2.99091	8.58791	11.4218	14.7071	0.000431357	1.57009	up
ONT.16306.2	29	50	70	144	170	106	10.9079	15.931	14.9545	51.5274	35.9575	42.1339	1.44e-05	1.26302	up
ONT.16306.3	10	20	21	57	89	45	3.76135	6.3724	4.48636	20.3963	18.8248	17.887	5.04e-06	1.60071	up
ONT.16307.1	25	16	31	3	7	5	9.40339	5.09792	6.62272	1.07349	1.4806	1.98745	1.92e-05	-2.59001	down
ONT.16307.2	23	23	47	14	9	8	8.65111	7.32826	10.0409	5.00961	1.90363	3.17992	7.59e-06	-1.74245	down
ONT.16307.4	47	40	77	11	23	11	17.6784	12.7448	16.45	3.93612	4.86484	4.37238	3.66e-10	-2.20347	down
ONT.16307.6	3023	3234	6201	675	1619	799	1137.06	1030.42	1324.76	241.535	342.442	317.594	7.73e-20	-2.326	down
ONT.16307.8	40	47	101	11	26	17	15.0454	14.9751	21.5772	3.93612	5.49938	6.75732	3e-07	-2.04647	down
ONT.1631.2	1260	1442	1829	632	1224	634	473.931	459.45	390.74	226.148	258.894	252.008	6.05e-09	-1.21273	down
ONT.16314.2	44	37	57	11	26	8	16.55	11.7889	12.1773	3.93612	5.49938	3.17992	1.08e-07	-2.05212	down
ONT.16317.9	34	41	64	85	215	80	12.7886	13.0634	13.6727	30.4155	45.4757	31.7992	0.000684507	1.07686	up
ONT.16329.1	1	1	6	13	32	21	0.376135	0.31862	1.28182	4.65178	6.76847	8.34728	8.22e-06	2.93369	up
ONT.16330.1	33	50	90	21	47	25	12.4125	15.931	19.2272	7.51442	9.94119	9.93724	0.000304571	-1.16834	down
ONT.16356.1	10	11	30	40	169	85	3.76135	3.50482	6.40908	14.3132	35.746	33.7866	0.00589945	2.23968	up
ONT.16360.3	73	101	136	26	37	25	27.4579	32.1806	29.0545	9.30357	7.82604	9.93724	7.7e-14	-2.0814	down
ONT.16360.4	426	552	706	238	253	123	160.234	175.878	150.827	85.1634	53.5132	48.8912	2.27e-16	-1.74515	down
ONT.16360.5	79	107	161	43	73	30	29.7147	34.0924	34.3954	15.3867	15.4406	11.9247	6.55e-09	-1.5695	down
ONT.16360.7	45	49	77	23	47	15	16.9261	15.6124	16.45	8.23008	9.94119	5.96234	5.7e-05	-1.39094	down
ONT.1637.3	215	259	348	38	122	51	80.8691	82.5226	74.3454	13.5975	25.8048	20.272	1.06e-21	-2.36115	down
ONT.16378.2	48	51	88	20	30	20	18.0545	16.2496	18.8	7.15659	6.34544	7.94979	8.07e-08	-1.67992	down
ONT.16378.3	42	49	84	32	39	24	15.7977	15.6124	17.9454	11.4505	8.24907	9.53975	0.000258737	-1.12782	down
ONT.16381.2	2	10	16	90	88	33	0.752271	3.1862	3.41818	32.2047	18.6133	13.1172	0.00504627	2.74718	up
ONT.16385.5	13	13	29	43	62	52	4.88976	4.14206	6.19545	15.3867	13.1139	20.6695	0.0013184	1.31524	up
ONT.16385.6	10	7	18	26	45	31	3.76135	2.23034	3.84545	9.30357	9.51816	12.3222	0.00577159	1.28621	up
ONT.16388.2	18	18	23	95	113	75	6.77044	5.73516	4.91363	33.9938	23.9012	29.8117	3.38e-10	1.9631	up
ONT.16398.2	43	39	51	27	32	17	16.1738	12.4262	10.8954	9.6614	6.76847	6.75732	0.00203013	-1.13741	down
ONT.1640.1	6	4	13	0	2	1	2.25681	1.27448	2.77727	0	0.423029	0.397489	0.00037385	-3.3185	down
ONT.16401.5	11	15	22	48	70	34	4.13749	4.7793	4.69999	17.1758	14.806	13.5146	0.000351045	1.37048	up
ONT.16401.9	99	116	176	281	480	243	37.2374	36.9599	37.6	100.55	101.527	96.5899	9.38e-06	1.04764	up
ONT.16432.1	2	2	5	27	21	15	0.752271	0.63724	1.06818	9.6614	4.44181	5.96234	0.00217583	2.65084	up
ONT.16432.7	13	10	5	47	52	36	4.88976	3.1862	1.06818	16.818	10.9988	14.3096	9.4e-06	1.84203	up
ONT.16433.2	23	51	123	216	321	170	8.65111	16.2496	26.2772	77.2912	67.8962	67.5732	2.39e-08	1.67779	up
ONT.16437.3	20	34	37	143	216	96	7.52271	10.8331	7.90454	51.1696	45.6872	38.159	3.31e-13	1.99653	up
ONT.16445.1	0	1	0	18	11	20	0	0.31862	0	6.44093	2.32666	7.94979	0.000988535	5.37989	up
ONT.16445.2	3	1	1	35	56	45	1.12841	0.31862	0.213636	12.524	11.8448	17.887	5.48e-14	4.30165	up
ONT.16447.1	42	51	67	15	39	17	15.7977	16.2496	14.3136	5.36744	8.24907	6.75732	1.05e-05	-1.55332	down
ONT.16450.1	15	14	30	0	13	4	5.64203	4.46068	6.40908	0	2.74969	1.58996	6.67e-05	-2.29753	down
ONT.16450.2	46	48	65	3	23	4	17.3022	15.2938	13.8863	1.07349	4.86484	1.58996	2e-13	-2.99044	down
ONT.16457.1	16	23	16	45	72	41	6.01817	7.32826	3.41818	16.1023	15.2291	16.2971	0.00105509	1.14545	up
ONT.16459.3	26	19	24	98	142	94	9.77952	6.05378	5.12727	35.0673	30.0351	37.364	3.21e-11	1.92084	up
ONT.16465.3	12	9	12	59	109	49	4.51362	2.86758	2.56363	21.1119	23.0551	19.477	1.47e-11	2.30981	up
ONT.1649.1	20	28	45	11	24	11	7.52271	8.92137	9.61362	3.93612	5.07635	4.37238	0.0013849	-1.33135	down
ONT.16498.4	41	62	75	200	352	187	15.4216	19.7545	16.0227	71.5659	74.4532	74.3305	1.65e-12	1.73863	up
ONT.16503.1	10	13	18	45	70	28	3.76135	4.14206	3.84545	16.1023	14.806	11.1297	0.000131201	1.47038	up
ONT.16505.8	34	34	75	160	232	124	12.7886	10.8331	16.0227	57.2527	49.0714	49.2887	4.31e-09	1.59751	up
ONT.16518.2	29	31	51	95	140	74	10.9079	9.87723	10.8954	33.9938	29.6121	29.4142	8.15e-05	1.18256	up
ONT.16520.1	0	1	3	11	18	14	0	0.31862	0.640908	3.93612	3.80726	5.56485	6.92e-05	3.41024	up
ONT.16523.1	119	119	193	57	69	35	44.7601	37.9158	41.2318	20.3963	14.5945	13.9121	2.31e-11	-1.71283	down
ONT.16524.2	54	27	14	726	1093	709	20.3113	8.60275	2.99091	259.784	231.186	281.82	3.99e-72	4.23502	up
ONT.16524.3	23	16	9	358	474	371	8.65111	5.09792	1.92272	128.103	100.258	147.469	1.66e-28	4.22118	up
ONT.16524.5	1	0	0	7	10	6	0.376135	0	0	2.50481	2.11515	2.38494	0.000559425	3.8493	up
ONT.16524.7	10	1	4	40	66	46	3.76135	0.31862	0.854544	14.3132	13.96	18.2845	3.31e-12	2.864	up
ONT.16534.10	19	19	27	7	17	6	7.14657	6.05378	5.76817	2.50481	3.59575	2.38494	0.00346578	-1.52852	down
ONT.1654.10	27	32	69	6	11	9	10.1557	10.1958	14.7409	2.14698	2.32666	3.57741	7.16e-09	-2.4992	down
ONT.1654.11	97	126	269	18	48	23	36.4851	40.1461	57.4681	6.44093	10.1527	9.14226	2.08e-08	-2.75535	down
ONT.1654.12	4108	3974	7080	790	995	709	1545.16	1266.2	1512.54	282.685	210.457	281.82	1.76e-40	-2.85306	down
ONT.1654.14	113	99	219	17	35	25	42.5033	31.5434	46.7863	6.0831	7.40301	9.93724	1.18e-12	-2.74174	down
ONT.1654.15	52	58	102	6	13	11	19.559	18.48	21.7909	2.14698	2.74969	4.37238	2.87e-19	-3.06256	down
ONT.1654.16	21	19	38	2	3	5	7.89884	6.05378	8.11817	0.715659	0.634544	1.98745	4.48e-10	-3.10018	down
ONT.1654.18	68	70	155	13	18	12	25.5772	22.3034	33.1136	4.65178	3.80726	4.76987	8.02e-13	-2.9898	down
ONT.1654.20	32	28	73	7	9	7	12.0363	8.92137	15.5954	2.50481	1.90363	2.78243	3.49e-07	-2.7236	down
ONT.1654.22	28	47	86	6	11	5	10.5318	14.9751	18.3727	2.14698	2.32666	1.98745	6.71e-09	-3.1363	down
ONT.1654.23	16	20	61	2	9	7	6.01817	6.3724	13.0318	0.715659	1.90363	2.78243	0.00570517	-2.61387	down
ONT.1654.25	13	16	30	2	4	2	4.88976	5.09792	6.40908	0.715659	0.846059	0.794979	6.4e-08	-3.17115	down
ONT.1654.3	1012	1141	2197	104	91	78	380.649	363.546	469.358	37.2143	19.2478	31.0042	2.09e-38	-4.16932	down
ONT.1654.4	10289	11232	19329	1062	1294	880	3870.06	3578.74	4129.37	380.015	273.7	349.791	5.63e-77	-3.90089	down
ONT.1654.7	14	15	34	3	7	9	5.2659	4.7793	7.26363	1.07349	1.4806	3.57741	6.89e-05	-1.87336	down
ONT.16551.10	49	41	56	1	1	3	18.4306	13.0634	11.9636	0.35783	0.211515	1.19247	2.78e-17	-4.99562	down
ONT.16551.11	123	122	178	1	3	5	46.2647	38.8717	38.0272	0.35783	0.634544	1.98745	2.38e-52	-5.73969	down
ONT.16551.12	14	20	33	1	1	1	5.2659	6.3724	7.04999	0.35783	0.211515	0.397489	2.52e-12	-4.64559	down
ONT.16551.9	829	867	1053	31	35	36	311.816	276.244	224.959	11.0927	7.40301	14.3096	5.08e-56	-5.00004	down
ONT.1656.6	56	57	70	19	48	20	21.0636	18.1614	14.9545	6.79876	10.1527	7.94979	1.66e-05	-1.48793	down
ONT.1656.8	15	17	21	7	11	2	5.64203	5.41654	4.48636	2.50481	2.32666	0.794979	0.00156646	-1.83296	down
ONT.16563.1	8	22	24	768	1700	244	3.00908	7.00964	5.12727	274.813	359.575	96.9874	4.56e-05	5.23034	up
ONT.16566.2	201	285	422	60	111	68	75.6032	90.8068	90.1544	21.4698	23.4781	27.0293	1.02e-21	-2.2035	down
ONT.16566.3	168	246	360	68	99	53	63.1907	78.3806	76.909	24.3324	20.94	21.0669	3.79e-19	-2.08953	down
ONT.16594.12	88	114	129	339	553	328	33.0999	36.3227	27.5591	121.304	116.968	130.377	4.78e-12	1.55992	up
ONT.16594.14	18	14	26	79	129	84	6.77044	4.46068	5.55454	28.2685	27.2854	33.3891	7.5e-11	2.03303	up
ONT.16596.4	7	16	30	111	120	69	2.63295	5.09792	6.40908	39.7191	25.3818	27.4268	1.12e-06	2.3355	up
ONT.16596.9	8	11	14	86	116	64	3.00908	3.50482	2.99091	30.7733	24.5357	25.4393	2.73e-15	2.71841	up
ONT.16610.2	14090	16001	23016	5642	9927	5332	5299.75	5098.24	4917.05	2018.87	2099.71	2119.41	6.02e-16	-1.66512	down
ONT.16610.3	955	973	2126	531	1333	563	359.209	310.017	454.19	190.007	281.949	223.787	0.00189966	-1.06503	down
ONT.16610.4	145	144	297	72	164	81	54.5396	45.8813	63.4499	25.7637	34.6884	32.1966	1e-05	-1.19605	down
ONT.16612.1	14	15	31	80	105	59	5.2659	4.7793	6.62272	28.6264	22.209	23.4519	1.07e-07	1.7813	up
ONT.16616.2	2	4	14	17	54	29	0.752271	1.27448	2.99091	6.0831	11.4218	11.5272	0.00228376	2.15045	up
ONT.16616.3	1	3	9	12	28	19	0.376135	0.955861	1.92272	4.29395	5.92241	7.5523	0.00168431	2.06746	up
ONT.1662.1	1	1	1	6	13	5	0.376135	0.31862	0.213636	2.14698	2.74969	1.98745	0.00602628	2.55748	up
ONT.16622.2	22	15	27	70	103	51	8.27498	4.7793	5.76817	25.0481	21.786	20.272	5.16e-06	1.46196	up
ONT.16641.8	1117	1393	1645	256	697	372	420.143	443.838	351.431	91.6044	147.426	147.866	2.17e-22	-2.01745	down
ONT.16641.9	16	21	28	7	10	2	6.01817	6.69102	5.98181	2.50481	2.11515	0.794979	3.49e-05	-2.15537	down
ONT.16649.9	41	44	84	27	33	31	15.4216	14.0193	17.9454	9.6614	6.97998	12.3222	0.000268138	-1.08448	down
ONT.16653.1	68	81	97	12	33	18	25.5772	25.8082	20.7227	4.29395	6.97998	7.15481	1.26e-13	-2.33445	down
ONT.16653.3	87	84	108	21	39	21	32.7238	26.7641	23.0727	7.51442	8.24907	8.34728	7.61e-13	-2.14367	down
ONT.16661.4	2	3	4	12	19	10	0.752271	0.955861	0.854544	4.29395	4.01878	3.97489	0.00830598	1.89299	up
ONT.16669.2	33	56	70	247	337	183	12.4125	17.8427	14.9545	88.3839	71.2805	72.7406	2.2e-15	1.99403	up
ONT.16674.6	13	8	16	7	1	4	4.88976	2.54896	3.41818	2.50481	0.211515	1.58996	0.00851295	-1.71127	down
ONT.1668.2	38	82	126	1624	3913	1659	14.2931	26.1269	26.9181	581.115	827.657	659.435	1.18e-32	4.57138	up
ONT.1668.3	2	0	0	28	28	27	0.752271	0	0	10.0192	5.92241	10.7322	1.47e-09	4.77723	up
ONT.16680.1	0	1	1	10	18	7	0	0.31862	0.213636	3.5783	3.80726	2.78243	5.24e-05	3.89375	up
ONT.16682.7	43	45	61	114	151	131	16.1738	14.3379	13.0318	40.7926	31.9387	52.0711	0.00148532	1.14949	up
ONT.16684.1	0	0	0	3	8	3	0	0	0	1.07349	1.69212	1.19247	0.00367416	Inf	up
ONT.16685.4	623	661	1003	247	414	264	234.332	210.608	214.277	88.3839	87.5671	104.937	1.06e-14	-1.60104	down
ONT.16687.2	25	48	70	130	142	85	9.40339	15.2938	14.9545	46.5178	30.0351	33.7866	0.00705398	1.10586	up
ONT.16688.3	508	545	949	258	580	308	191.077	173.648	202.741	92.32	122.679	122.427	1.52e-07	-1.12126	down
ONT.16688.7	138	144	262	50	119	74	51.9067	45.8813	55.9727	17.8915	25.1702	29.4142	2.18e-09	-1.45709	down
ONT.16692.1	0	0	0	9	51	9	0	0	0	3.22047	10.7872	3.57741	0.00467147	Inf	up
ONT.16693.1	0	0	0	6	15	15	0	0	0	2.14698	3.17272	5.96234	0.000651279	Inf	up
ONT.16694.1	12	12	21	2	4	4	4.51362	3.82344	4.48636	0.715659	0.846059	1.58996	6.19e-05	-2.39696	down
ONT.16698.3	7	10	20	40	63	36	2.63295	3.1862	4.27272	14.3132	13.3254	14.3096	5.3e-05	1.6811	up
ONT.16703.3	34	63	60	168	210	111	12.7886	20.0731	12.8182	60.1154	44.4181	44.1213	5.86e-06	1.33796	up
ONT.16713.1	20	24	35	0	0	1	7.52271	7.64688	7.47726	0	0	0.397489	1.54e-16	-6.20512	down
ONT.16721.1	0	0	1	6	8	4	0	0	0.213636	2.14698	1.69212	1.58996	0.00321725	4.25862	up
ONT.16727.2	48	43	81	25	53	24	18.0545	13.7007	17.3045	8.94574	11.2103	9.53975	0.00123872	-1.09631	down
ONT.1673.3	4	5	6	13	35	13	1.50454	1.5931	1.28182	4.65178	7.40301	5.16736	0.00330651	1.60975	up
ONT.16731.2	0	0	3	7	11	11	0	0	0.640908	2.50481	2.32666	4.37238	0.00194087	3.43479	up
ONT.1674.2	40	48	68	105	229	124	15.0454	15.2938	14.5273	37.5721	48.4369	49.2887	3.87e-06	1.2237	up
ONT.16741.1	209	216	273	84	207	130	78.6123	68.822	58.3227	30.0577	43.7835	51.6736	3.25e-05	-1.08046	down
ONT.16754.2	53	83	100	35	50	38	19.9352	26.4455	21.3636	12.524	10.5757	15.1046	2.52e-05	-1.19405	down
ONT.16757.1	32	35	46	15	34	11	12.0363	11.1517	9.82726	5.36744	7.1915	4.37238	0.00141626	-1.33051	down
ONT.16757.5	80	67	98	23	60	31	30.0908	21.3476	20.9363	8.23008	12.6909	12.3222	3.16e-05	-1.49114	down
ONT.16757.6	4	6	8	2	0	2	1.50454	1.91172	1.70909	0.715659	0	0.794979	0.00969524	-2.13549	down
ONT.16766.2	84	88	104	23	41	23	31.5954	28.0386	22.2182	8.23008	8.6721	9.14226	1.09e-11	-2.01906	down
ONT.16777.3	109	140	202	53	118	52	40.9988	44.6068	43.1545	18.965	24.9587	20.6695	1.83e-07	-1.36389	down
ONT.16787.1	1	1	2	24	33	23	0.376135	0.31862	0.427272	8.58791	6.97998	9.14226	9.97e-10	4.08663	up
ONT.16796.15	2	2	0	4	17	7	0.752271	0.63724	0	1.43132	3.59575	2.78243	0.00908851	2.1409	up
ONT.16796.8	125	176	277	949	1627	1022	47.0169	56.0772	59.1772	339.58	344.134	406.234	4.44e-29	2.37698	up
ONT.1680.3	9	10	19	21	51	33	3.38522	3.1862	4.05909	7.51442	10.7872	13.1172	0.00924735	1.19076	up
ONT.16810.1	11	13	10	2	5	2	4.13749	4.14206	2.13636	0.715659	1.05757	0.794979	0.00132411	-2.38113	down
ONT.16820.7	45	60	60	154	296	184	16.9261	19.1172	12.8182	55.1057	62.6083	73.1381	9.41e-11	1.6009	up
ONT.16831.1	35	50	75	18	31	13	13.1647	15.931	16.0227	6.44093	6.55696	5.16736	7.1e-07	-1.68222	down
ONT.1684.10	7946	8936	14066	3539	7619	4376	2988.77	2847.19	3005.01	1266.36	1611.53	1739.41	1.22e-10	-1.30734	down
ONT.1684.12	99	116	221	32	130	56	37.2374	36.9599	47.2136	11.4505	27.4969	22.2594	7.94e-05	-1.35941	down
ONT.1684.4	883	999	1749	414	1035	545	332.128	318.302	373.65	148.141	218.918	216.632	6.67e-09	-1.18226	down
ONT.1684.5	3232	3676	6065	1588	3863	2083	1215.67	1171.25	1295.7	568.233	817.081	827.971	4.16e-08	-1.10505	down
ONT.1684.6	15866	17509	28835	6575	14716	8011	5967.76	5578.72	6160.2	2352.73	3112.65	3184.29	1.48e-11	-1.4042	down
ONT.1684.7	403	472	821	198	549	250	151.583	150.389	175.395	70.8502	116.122	99.3724	5.7e-07	-1.1081	down
ONT.1684.9	180	240	496	87	254	122	67.7044	76.4688	105.964	31.1312	53.7247	48.4937	0.00204288	-1.28082	down
ONT.16843.10	79	111	138	37	89	43	29.7147	35.3668	29.4818	13.2397	18.8248	17.092	3.25e-06	-1.31055	down
ONT.16843.14	107	124	153	10	44	14	40.2465	39.5089	32.6863	3.5783	9.30665	5.56485	6.01e-23	-2.97243	down
ONT.16843.15	7	6	9	1	4	0	2.63295	1.91172	1.92272	0.35783	0.846059	0	0.00456424	-2.79057	down
ONT.16843.18	9	18	21	1	7	5	3.38522	5.73516	4.48636	0.35783	1.4806	1.98745	0.000178392	-2.19548	down
ONT.16843.20	11	16	17	2	3	1	4.13749	5.09792	3.63181	0.715659	0.634544	0.397489	2.41e-06	-3.24546	down
ONT.16843.21	142	178	218	30	52	32	53.4112	56.7144	46.5727	10.7349	10.9988	12.7197	9.78e-23	-2.55274	down
ONT.16843.24	32	26	43	0	3	0	12.0363	8.28413	9.18635	0	0.634544	0	1.6e-18	-5.9008	down
ONT.16843.27	41	37	50	12	17	2	15.4216	11.7889	10.6818	4.29395	3.59575	0.794979	1.47e-09	-2.49345	down
ONT.16843.29	43	58	57	10	23	12	16.1738	18.48	12.1773	3.5783	4.86484	4.76987	1.38e-09	-2.18951	down
ONT.16843.3	7	13	23	4	7	4	2.63295	4.14206	4.91363	1.43132	1.4806	1.58996	0.00237638	-1.74904	down
ONT.16843.31	20	26	54	22	15	13	7.52271	8.28413	11.5363	7.87225	3.17272	5.16736	0.00566489	-1.13078	down
ONT.16843.34	22	25	46	7	3	4	8.27498	7.9655	9.82726	2.50481	0.634544	1.58996	1.24e-10	-2.83829	down
ONT.16843.37	37	48	54	23	40	24	13.917	15.2938	11.5363	8.23008	8.46059	9.53975	0.0060173	-1.00182	down
ONT.16843.4	43	46	87	11	29	29	16.1738	14.6565	18.5863	3.93612	6.13393	11.5272	1.84e-06	-1.5673	down
ONT.16843.6	51	57	99	23	49	25	19.1829	18.1614	21.15	8.23008	10.3642	9.93724	5.18e-06	-1.40708	down
ONT.16843.8	5	6	5	0	0	0	1.88068	1.91172	1.06818	0	0	0	7.39e-05	#NAME?	down
ONT.16846.4	2457	2617	4694	836	1479	793	924.165	833.829	1002.81	299.145	312.83	315.209	9.71e-24	-1.94631	down
ONT.16865.8	52	77	94	14	26	8	19.559	24.5338	20.0818	5.00961	5.49938	3.17992	5.59e-15	-2.59541	down
ONT.16865.9	5	15	12	2	2	0	1.88068	4.7793	2.56363	0.715659	0.423029	0	0.00265463	-3.37894	down
ONT.16867.1	581	721	1075	1726	3284	1619	218.535	229.725	229.659	617.614	694.614	643.535	5.67e-09	1.15901	up
ONT.16873.6	84	119	140	41	89	55	31.5954	37.9158	29.9091	14.671	18.8248	21.8619	9.03e-06	-1.21123	down
ONT.16876.3	104	177	242	540	728	365	39.1181	56.3958	51.6999	193.228	153.983	145.084	1.09e-08	1.3725	up
ONT.16880.2	43	51	114	12	35	17	16.1738	16.2496	24.3545	4.29395	7.40301	6.75732	1.2e-05	-1.99566	down
ONT.16914.2	69	102	137	43	64	38	25.9533	32.4993	29.2681	15.3867	13.5369	15.1046	4.12e-07	-1.36333	down
ONT.16915.1	66	89	105	65	29	26	24.8249	28.3572	22.4318	23.2589	6.13393	10.3347	0.000889794	-1.29832	down
ONT.16915.2	34	52	84	29	22	26	12.7886	16.5683	17.9454	10.3771	4.65332	10.3347	1.88e-05	-1.27223	down
ONT.16918.3	179	170	230	47	224	79	67.3282	54.1654	49.1363	16.818	47.3793	31.4017	0.00831497	-1.20197	down
ONT.16919.1	93	96	182	377	597	328	34.9806	30.5875	38.8818	134.902	126.274	130.377	3.15e-11	1.53329	up
ONT.16919.5	9	10	19	43	93	49	3.38522	3.1862	4.05909	15.3867	19.6709	19.477	5.7e-08	1.9864	up
ONT.16920.1	0	0	0	7	6	5	0	0	0	2.50481	1.26909	1.98745	0.000470804	Inf	up
ONT.16923.1	14	14	30	59	131	75	5.2659	4.46068	6.40908	21.1119	27.7084	29.8117	3.53e-09	1.91075	up
ONT.16923.4	7	13	14	34	89	48	2.63295	4.14206	2.99091	12.1662	18.8248	19.0795	5.34e-07	1.99359	up
ONT.16923.6	1	6	3	12	30	17	0.376135	1.91172	0.640908	4.29395	6.34544	6.75732	0.000243199	2.21797	up
ONT.1694.6	15	18	24	3	20	3	5.64203	5.73516	5.12727	1.07349	4.23029	1.19247	0.00547848	-1.7091	down
ONT.16945.2	21	49	59	99	161	75	7.89884	15.6124	12.6045	35.4251	34.0539	29.8117	0.000267117	1.09235	up
ONT.1695.17	36	34	43	5	28	19	13.5409	10.8331	9.18635	1.78915	5.92241	7.5523	0.000952828	-1.50323	down
ONT.16962.1	41	46	152	271	699	312	15.4216	14.6565	32.4727	96.9718	147.849	124.017	9.56e-08	2.18	up
ONT.16963.1	18	19	53	98	311	161	6.77044	6.05378	11.3227	35.0673	65.7811	63.9958	4.38e-05	2.39402	up
ONT.16965.2	2446	2628	4146	1035	1900	1015	920.027	837.334	885.735	370.354	401.878	403.452	5.05e-15	-1.53913	down
ONT.16965.3	123	165	229	39	110	69	46.2647	52.5723	48.9227	13.9554	23.2666	27.4268	3.96e-10	-1.56081	down
ONT.16977.1	7	11	18	32	105	34	2.63295	3.50482	3.84545	11.4505	22.209	13.5146	0.00270151	1.87117	up
ONT.16979.7	293	343	480	75	99	62	110.208	109.287	102.545	26.8372	20.94	24.6443	3.23e-28	-2.52246	down
ONT.16979.9	240	314	419	114	292	132	90.2725	100.047	89.5135	40.7926	61.7623	52.4686	3.14e-07	-1.21947	down
ONT.16981.3	404	521	573	218	321	200	151.959	166.001	122.413	78.0068	67.8962	79.4979	1.08e-09	-1.33269	down
ONT.16985.1	27	25	23	3	5	1	10.1557	7.9655	4.91363	1.07349	1.05757	0.397489	3.35e-06	-3.55123	down
ONT.16987.1	95	90	156	39	66	23	35.7329	28.6758	33.3272	13.9554	13.96	9.14226	2.19e-10	-1.77037	down
ONT.1700.1	16	21	41	119	341	141	6.01817	6.69102	8.75908	42.5817	72.1265	56.046	3.18e-08	2.61937	up
ONT.17003.5	29	63	81	100	202	117	10.9079	20.0731	17.3045	35.783	42.726	46.5063	0.000538502	1.00495	up
ONT.17004.1	3	1	6	17	29	15	1.12841	0.31862	1.28182	6.0831	6.13393	5.96234	0.000149794	2.35258	up
ONT.17004.2	42	57	77	316	381	189	15.7977	18.1614	16.45	113.074	80.5871	75.1255	2.25e-08	2.04547	up
ONT.17004.3	85	76	134	738	979	506	31.9715	24.2151	28.6272	264.078	207.073	201.13	5.17e-24	2.61436	up
ONT.17012.2	2	0	4	25	23	18	0.752271	0	0.854544	8.94574	4.86484	7.15481	2.01e-06	3.31397	up
ONT.17012.4	3	1	3	54	56	36	1.12841	0.31862	0.640908	19.3228	11.8448	14.3096	2.92e-12	4.06816	up
ONT.17022.2	47	76	73	30	27	15	17.6784	24.2151	15.5954	10.7349	5.7109	5.96234	1.66e-06	-1.72473	down
ONT.17023.1	398	454	859	340	447	198	149.702	144.654	183.513	121.662	94.5471	78.7029	1.19e-05	-1.06974	down
ONT.17023.3	52	63	74	34	47	28	19.559	20.0731	15.8091	12.1662	9.94119	11.1297	0.000556087	-1.10555	down
ONT.17034.2	117	120	126	27	39	28	44.0078	38.2344	26.9181	9.6614	8.24907	11.1297	3.74e-09	-2.27673	down
ONT.17034.4	31	59	60	10	44	21	11.6602	18.7986	12.8182	3.5783	9.30665	8.34728	0.00336283	-1.3901	down
ONT.17046.1	1	2	2	13	17	9	0.376135	0.63724	0.427272	4.65178	3.59575	3.57741	0.000645437	2.67224	up
ONT.17048.2	7	3	10	60	46	33	2.63295	0.955861	2.13636	21.4698	9.72968	13.1172	0.00179336	2.57286	up
ONT.17057.10	48	68	69	12	62	33	18.0545	21.6662	14.7409	4.29395	13.1139	13.1172	0.00644806	-1.19841	down
ONT.17057.26	13	10	14	1	7	2	4.88976	3.1862	2.99091	0.35783	1.4806	0.794979	0.000927208	-2.43687	down
ONT.17057.3	179	175	204	55	151	73	67.3282	55.7585	43.5818	19.6806	31.9387	29.0167	6.55e-05	-1.4134	down
ONT.17076.1	230	298	284	48	285	102	86.5111	94.9488	60.6727	17.1758	60.2817	40.5439	0.0067536	-1.39856	down
ONT.17076.2	1757	2385	2063	331	1918	727	660.87	759.909	440.731	118.442	405.685	288.975	0.00428336	-1.55552	down
ONT.17078.5	18	34	46	18	21	16	6.77044	10.8331	9.82726	6.44093	4.44181	6.35983	0.00502624	-1.03941	down
ONT.17080.18	0	4	3	13	24	9	0	1.27448	0.640908	4.65178	5.07635	3.57741	0.000614268	2.4396	up
ONT.17083.2	15	18	32	43	76	49	5.64203	5.73516	6.83635	15.3867	16.0751	19.477	0.00369883	1.11139	up
ONT.1709.1	8	13	4	29	49	22	3.00908	4.14206	0.854544	10.3771	10.3642	8.74477	0.000205698	1.5273	up
ONT.17094.3	988	1026	1114	207	1033	453	371.622	326.904	237.991	74.0707	218.495	180.063	0.00481606	-1.35059	down
ONT.17096.2	34	35	87	170	429	183	12.7886	11.1517	18.5863	60.831	90.7398	72.7406	1.11e-08	2.02349	up
ONT.17096.3	197	210	283	485	992	506	74.0987	66.9102	60.459	173.547	209.823	201.13	2.39e-08	1.16849	up
ONT.17115.2	18	20	36	59	100	46	6.77044	6.3724	7.6909	21.1119	21.1515	18.2845	0.000642525	1.16699	up
ONT.17115.3	8	12	12	30	46	22	3.00908	3.82344	2.56363	10.7349	9.72968	8.74477	0.00413452	1.27152	up
ONT.17122.2	524	583	518	108	389	201	197.095	185.756	110.663	38.6456	82.2792	79.8954	0.0011614	-1.65971	down
ONT.17122.5	56	62	104	15	73	42	21.0636	19.7545	22.2182	5.36744	15.4406	16.6946	0.00157071	-1.11904	down
ONT.17122.6	31	28	43	9	31	10	11.6602	8.92137	9.18635	3.22047	6.55696	3.97489	0.000795949	-1.48214	down
ONT.17135.4	1211	1296	1510	529	1175	521	455.5	412.932	322.591	189.292	248.53	207.092	5.58e-07	-1.25113	down
ONT.1714.1	3	4	14	0	1	0	1.12841	1.27448	2.99091	0	0.211515	0	0.00810947	-5.04536	down
ONT.17140.1	9	10	29	114	194	89	3.38522	3.1862	6.19545	40.7926	41.0338	35.3766	2.27e-19	2.81967	up
ONT.17141.2	7	3	5	41	54	27	2.63295	0.955861	1.06818	14.671	11.4218	10.7322	3.54e-09	2.61215	up
ONT.17141.3	6	5	1	22	52	20	2.25681	1.5931	0.213636	7.87225	10.9988	7.94979	2.4e-07	2.36718	up
ONT.17153.1	0	0	1	73	112	18	0	0	0.213636	26.1216	23.6896	7.15481	1.37e-05	7.65109	up
ONT.1716.1	124	150	248	57	125	76	46.6408	47.793	52.9818	20.3963	26.4393	30.2092	8.57e-08	-1.30704	down
ONT.1716.12	403	401	640	116	219	141	151.583	127.767	136.727	41.5082	46.3217	56.046	2.54e-18	-1.90271	down
ONT.1716.13	20	23	38	6	11	7	7.52271	7.32826	8.11817	2.14698	2.32666	2.78243	5.6e-06	-2.03369	down
ONT.1716.14	486	590	655	169	309	191	182.802	187.986	139.932	60.4732	65.358	75.9205	4.95e-15	-1.70616	down
ONT.1716.16	39	52	103	25	47	30	14.6693	16.5683	22.0045	8.94574	9.94119	11.9247	0.000282308	-1.16297	down
ONT.1716.18	75	84	130	39	45	44	28.2102	26.7641	27.7727	13.9554	9.51816	17.4895	1.28e-07	-1.38601	down
ONT.1716.19	30	22	37	8	12	10	11.2841	7.00964	7.90454	2.86264	2.53818	3.97489	1.91e-05	-1.85429	down
ONT.1716.24	485	536	893	274	564	296	182.426	170.78	190.777	98.0453	119.294	117.657	6.46e-07	-1.0703	down
ONT.1716.4	10	11	13	0	5	6	3.76135	3.50482	2.77727	0	1.05757	2.38494	0.00439186	-1.91113	down
ONT.1716.5	158	181	265	49	116	56	59.4294	57.6703	56.6136	17.5336	24.5357	22.2594	4.99e-13	-1.80201	down
ONT.1716.7	104	98	196	32	110	47	39.1181	31.2248	41.8727	11.4505	23.2666	18.682	5.65e-06	-1.44327	down
ONT.17169.1	99	134	180	558	1172	586	37.2374	42.6951	38.4545	199.669	247.895	232.929	8.09e-24	2.15508	up
ONT.17169.2	4	4	9	21	44	17	1.50454	1.27448	1.92272	7.51442	9.30665	6.75732	0.000136402	1.95181	up
ONT.17169.6	1	3	5	20	42	15	0.376135	0.955861	1.06818	7.15659	8.88362	5.96234	1.32e-06	2.82554	up
ONT.17172.1	40	48	80	133	253	145	15.0454	15.2938	17.0909	47.5913	53.5132	57.636	2.17e-07	1.37159	up
ONT.1718.2	5	4	7	27	48	18	1.88068	1.27448	1.49545	9.6614	10.1527	7.15481	6.64e-06	2.16464	up
ONT.17180.2	14	20	27	6	9	11	5.2659	6.3724	5.76817	2.14698	1.90363	4.37238	0.00224567	-1.4169	down
ONT.17181.1	26	15	36	6	13	11	9.77952	4.7793	7.6909	2.14698	2.74969	4.37238	0.00646652	-1.63831	down
ONT.17181.12	2	6	6	46	70	49	0.752271	1.91172	1.28182	16.4602	14.806	19.477	6.79e-14	3.32053	up
ONT.17181.13	7	10	10	19	57	39	2.63295	3.1862	2.13636	6.79876	12.0563	15.5021	0.00753856	1.74645	up
ONT.17185.1	7	24	23	39	63	40	2.63295	7.64688	4.91363	13.9554	13.3254	15.8996	0.00540966	1.14363	up
ONT.17190.2	4	4	7	22	27	20	1.50454	1.27448	1.49545	7.87225	5.7109	7.94979	0.000565132	1.95992	up
ONT.17195.1	20	13	26	51	83	43	7.52271	4.14206	5.55454	18.2493	17.5557	17.092	0.000340111	1.24616	up
ONT.17210.1	105	110	152	51	33	43	39.4942	35.0482	32.4727	18.2493	6.97998	17.092	8.88e-12	-1.70967	down
ONT.17210.5	79	43	84	26	24	14	29.7147	13.7007	17.9454	9.30357	5.07635	5.56485	0.00765848	-1.99509	down
ONT.17229.1	91	79	123	54	69	41	34.2283	25.171	26.2772	19.3228	14.5945	16.2971	4.65e-05	-1.14179	down
ONT.1724.1	20	31	27	2	16	9	7.52271	9.87723	5.76817	0.715659	3.38424	3.57741	0.000136427	-1.95441	down
ONT.17242.2	0	7	2	22	41	21	0	2.23034	0.427272	7.87225	8.6721	8.34728	1.81e-07	2.88408	up
ONT.17245.5	325	400	704	126	314	133	122.244	127.448	150.4	45.0865	66.4156	52.8661	6.24e-14	-1.65445	down
ONT.17249.1	13	12	23	68	112	61	4.88976	3.82344	4.91363	24.3324	23.6896	24.2469	1.13e-09	2.03391	up
ONT.17266.1	105	109	259	83	83	63	39.4942	34.7296	55.3317	29.6998	17.5557	25.0418	0.00170054	-1.21896	down
ONT.17268.1	1	3	5	13	31	9	0.376135	0.955861	1.06818	4.65178	6.55696	3.57741	0.000535239	2.25265	up
ONT.17274.1	28	39	41	90	134	104	10.5318	12.4262	8.75908	32.2047	28.343	41.3389	7.46e-06	1.31761	up
ONT.17274.7	19	29	29	70	112	64	7.14657	9.23999	6.19545	25.0481	23.6896	25.4393	1.64e-05	1.35097	up
ONT.17282.4	51	74	84	184	235	130	19.1829	23.5779	17.9454	65.8406	49.706	51.6736	2.9e-05	1.09493	up
ONT.17283.2	2	1	2	40	133	15	0.752271	0.31862	0.427272	14.3132	28.1315	5.96234	0.00691412	4.64467	up
ONT.17293.7	11	16	18	26	68	39	4.13749	5.09792	3.84545	9.30357	14.383	15.5021	0.00172966	1.21751	up
ONT.17297.1	26	28	33	63	110	53	9.77952	8.92137	7.04999	22.5433	23.2666	21.0669	0.00114458	1.01006	up
ONT.1730.3	5	9	15	68	119	63	1.88068	2.86758	3.20454	24.3324	25.1702	25.0418	2.65e-15	2.85705	up
ONT.1730.9	1	2	2	16	20	8	0.376135	0.63724	0.427272	5.72527	4.23029	3.17992	0.000159779	2.82398	up
ONT.17311.8	7	15	15	27	51	27	2.63295	4.7793	3.20454	9.6614	10.7872	10.7322	0.00705398	1.19036	up
ONT.17327.1	1077	1254	1787	494	1419	517	405.098	399.55	381.768	176.768	300.139	205.502	1.21e-07	-1.16561	down
ONT.17332.1	8	5	8	37	46	20	3.00908	1.5931	1.70909	13.2397	9.72968	7.94979	2.07e-05	1.92155	up
ONT.17346.3	9	10	14	39	119	47	3.38522	3.1862	2.99091	13.9554	25.1702	18.682	8.24e-06	2.22833	up
ONT.17367.1	0	0	0	3	10	4	0	0	0	1.07349	2.11515	1.58996	0.000792928	Inf	up
ONT.17369.2	146	105	148	26	34	13	54.9158	33.4551	31.6181	9.30357	7.1915	5.16736	5.74e-06	-2.83908	down
ONT.17369.5	34	30	34	6	8	5	12.7886	9.55861	7.26363	2.14698	1.69212	1.98745	2.17e-07	-2.71282	down
ONT.17370.1	3	8	6	19	44	20	1.12841	2.54896	1.28182	6.79876	9.30665	7.94979	0.000106375	1.91898	up
ONT.17379.4	11	17	32	63	95	49	4.13749	5.41654	6.83635	22.5433	20.0939	19.477	1.31e-05	1.54858	up
ONT.17383.1	2	6	4	13	25	14	0.752271	1.91172	0.854544	4.65178	5.28787	5.56485	0.00411432	1.78156	up
ONT.17386.1	19	23	31	6	12	1	7.14657	7.32826	6.62272	2.14698	2.53818	0.397489	3.31e-06	-2.42013	down
ONT.1740.1	31	50	41	16	30	21	11.6602	15.931	8.75908	5.72527	6.34544	8.34728	0.00559079	-1.19447	down
ONT.17419.3	0	0	0	21	29	18	0	0	0	7.51442	6.13393	7.15481	9.09e-12	Inf	up
ONT.17425.1	16	28	42	12	21	15	6.01817	8.92137	8.97272	4.29395	4.44181	5.96234	0.00755811	-1.07242	down
ONT.17425.2	164	190	330	81	123	76	61.6862	60.5378	70.4999	28.9842	26.0163	30.2092	1.78e-11	-1.5497	down
ONT.17425.4	17	17	30	8	9	4	6.3943	5.41654	6.40908	2.86264	1.90363	1.58996	0.000130152	-1.89199	down
ONT.17425.7	39	59	85	22	23	18	14.6693	18.7986	18.1591	7.87225	4.86484	7.15481	1.49e-08	-1.74667	down
ONT.17427.2	2	1	1	51	91	39	0.752271	0.31862	0.213636	18.2493	19.2478	15.5021	6.53e-22	5.00054	up
ONT.17427.3	1	2	0	48	73	42	0.376135	0.63724	0	17.1758	15.4406	16.6946	6.28e-21	5.25913	up
ONT.17427.7	2	0	1	14	16	6	0.752271	0	0.213636	5.00961	3.38424	2.38494	0.000331521	3.10153	up
ONT.17432.1	19	27	37	2	25	14	7.14657	8.60275	7.90454	0.715659	5.28787	5.56485	0.00228679	-1.3983	down
ONT.17437.1	26	28	42	59	138	70	9.77952	8.92137	8.97272	21.1119	29.189	27.8243	0.000178388	1.12805	up
ONT.1744.1	55	55	120	25	73	22	20.6874	17.5241	25.6363	8.94574	15.4406	8.74477	0.000918376	-1.31938	down
ONT.1744.3	168	237	299	75	276	94	63.1907	75.513	63.8772	26.8372	58.3781	37.364	0.000474329	-1.0903	down
ONT.1744.6	21	44	73	6	19	16	7.89884	14.0193	15.5954	2.14698	4.01878	6.35983	0.00065512	-1.95384	down
ONT.1744.8	34	29	56	4	30	5	12.7886	9.23999	11.9636	1.43132	6.34544	1.98745	7.32e-06	-2.16802	down
ONT.17445.2	14	18	28	42	67	46	5.2659	5.73516	5.98181	15.0288	14.1715	18.2845	0.00482464	1.11255	up
ONT.17447.3	248	228	353	202	164	115	93.2816	72.6454	75.4135	72.2816	34.6884	45.7113	0.00070852	-1.03255	down
ONT.17447.6	31	37	63	21	20	15	11.6602	11.7889	13.4591	7.51442	4.23029	5.96234	2.25e-05	-1.4327	down
ONT.17447.8	645	728	1023	443	478	341	242.607	231.956	218.55	158.518	101.104	135.544	3.96e-09	-1.1809	down
ONT.17460.4	16	12	24	32	80	35	6.01817	3.82344	5.12727	11.4505	16.9212	13.9121	0.00208681	1.12599	up
ONT.17465.2	50	44	111	45	20	21	18.8068	14.0193	23.7136	16.1023	4.23029	8.34728	0.00762829	-1.35872	down
ONT.17472.1	23	31	39	4	13	2	8.65111	9.87723	8.33181	1.43132	2.74969	0.794979	7.52e-09	-2.79715	down
ONT.17474.1	9	7	13	30	84	41	3.38522	2.23034	2.77727	10.7349	17.7672	16.2971	1.14e-06	2.04498	up
ONT.17474.3	7	5	15	18	46	30	2.63295	1.5931	3.20454	6.44093	9.72968	11.9247	0.00391123	1.54101	up
ONT.17477.4	1337	1554	3702	554	1113	572	502.893	495.136	790.881	198.238	235.416	227.364	0.000165224	-1.81224	down
ONT.17482.1	10	15	14	1	4	1	3.76135	4.7793	2.99091	0.35783	0.846059	0.397489	1.71e-05	-3.20927	down
ONT.175.1	130	149	224	91	131	79	48.8976	47.4744	47.8545	32.5625	27.7084	31.4017	3.27e-05	-1.02419	down
ONT.17500.1	23	25	35	9	22	14	8.65111	7.9655	7.47726	3.22047	4.65332	5.56485	0.00638619	-1.21091	down
ONT.17507.3	29	37	53	19	24	15	10.9079	11.7889	11.3227	6.79876	5.07635	5.96234	0.000330447	-1.30155	down
ONT.17519.2	50	51	52	24	34	30	18.8068	16.2496	11.1091	8.58791	7.1915	11.9247	0.00512221	-1.10306	down
ONT.17526.1	79	67	114	30	63	43	29.7147	21.3476	24.3545	10.7349	13.3254	17.092	1.65e-05	-1.24518	down
ONT.17537.17	65	78	115	32	62	34	24.4488	24.8524	24.5682	11.4505	13.1139	13.5146	4.74e-06	-1.32546	down
ONT.17539.1	23	26	36	7	13	9	8.65111	8.28413	7.6909	2.50481	2.74969	3.57741	2.21e-05	-1.84845	down
ONT.17539.2	43	38	64	21	11	11	16.1738	12.1076	13.6727	7.51442	2.32666	4.37238	9.64e-09	-1.93552	down
ONT.17542.3	19	28	41	6	17	4	7.14657	8.92137	8.75908	2.14698	3.59575	1.58996	3.98e-06	-2.12704	down
ONT.17546.1	14	16	15	6	6	6	5.2659	5.09792	3.20454	2.14698	1.26909	2.38494	0.00542372	-1.59182	down
ONT.17546.2	11	18	23	4	7	9	4.13749	5.73516	4.91363	1.43132	1.4806	3.57741	0.00203478	-1.55689	down
ONT.17556.1	10	11	17	1	4	4	3.76135	3.50482	3.63181	0.35783	0.846059	1.58996	0.000330422	-2.33385	down
ONT.1756.2	60	77	109	262	372	212	22.5681	24.5338	23.2863	93.7513	78.6835	84.2678	7.56e-10	1.49708	up
ONT.1756.3	10	8	23	32	80	39	3.76135	2.54896	4.91363	11.4505	16.9212	15.5021	4.41e-05	1.58964	up
ONT.17570.2	22	27	47	2	32	8	8.27498	8.60275	10.0409	0.715659	6.76847	3.17992	0.00108206	-1.70324	down
ONT.17584.4	20	31	31	12	9	8	7.52271	9.87723	6.62272	4.29395	1.90363	3.17992	4.67e-05	-1.72374	down
ONT.17592.1	3	5	8	0	0	0	1.12841	1.5931	1.70909	0	0	0	6.22e-05	#NAME?	down
ONT.17595.1	0	1	1	6	7	6	0	0.31862	0.213636	2.14698	1.4806	2.38494	0.00994434	3.13411	up
ONT.17596.12	59	44	80	24	41	32	22.192	14.0193	17.0909	8.58791	8.6721	12.7197	0.00116613	-1.20266	down
ONT.17596.2	258	283	330	83	129	73	97.0429	90.1695	70.4999	29.6998	27.2854	29.0167	1.53e-16	-1.95042	down
ONT.17597.1	187	216	248	62	136	67	70.3373	68.822	52.9818	22.1854	28.766	26.6318	2.34e-11	-1.67437	down
ONT.17603.1	8	18	20	37	68	25	3.00908	5.73516	4.27272	13.2397	14.383	9.93724	0.00348461	1.16378	up
ONT.17606.2	7	17	18	4	3	1	2.63295	5.41654	3.84545	1.43132	0.634544	0.397489	7.13e-05	-2.63815	down
ONT.17622.2	494	573	1059	300	471	222	185.811	182.569	226.241	107.349	99.6234	88.2427	1.91e-11	-1.38296	down
ONT.17624.2	16	13	22	4	3	4	6.01817	4.14206	4.69999	1.43132	0.634544	1.58996	1.71e-05	-2.39664	down
ONT.17624.4	284	382	477	107	118	88	106.822	121.713	101.904	38.2878	24.9587	34.9791	7.47e-22	-2.11893	down
ONT.17624.7	9	14	11	4	1	1	3.38522	4.46068	2.35	1.43132	0.211515	0.397489	0.000122158	-2.68689	down
ONT.17624.9	12	16	19	3	2	6	4.51362	5.09792	4.05909	1.07349	0.423029	2.38494	6.61e-05	-2.18602	down
ONT.17627.3	24	31	35	3	13	4	9.02725	9.87723	7.47726	1.07349	2.74969	1.58996	3.75e-08	-2.64873	down
ONT.17628.1	77	102	119	2	42	17	28.9624	32.4993	25.4227	0.715659	8.88362	6.75732	2.8e-18	-2.77245	down
ONT.17628.12	5	6	18	0	4	1	1.88068	1.91172	3.84545	0	0.846059	0.397489	0.00588049	-2.99309	down
ONT.17628.14	12	14	15	0	5	4	4.51362	4.46068	3.20454	0	1.05757	1.58996	0.00011696	-2.56571	down
ONT.17628.17	25	30	38	1	12	6	9.40339	9.55861	8.11817	0.35783	2.53818	2.38494	7.49e-09	-2.72354	down
ONT.17628.18	8	14	19	0	8	0	3.00908	4.46068	4.05909	0	1.69212	0	4.95e-05	-3.12756	down
ONT.17628.19	15	19	17	0	8	2	5.64203	6.05378	3.63181	0	1.69212	0.794979	7.72e-06	-2.98196	down
ONT.17628.21	51	68	70	4	27	17	19.1829	21.6662	14.9545	1.43132	5.7109	6.75732	7.58e-12	-2.36887	down
ONT.17628.30	57	59	70	3	47	12	21.4397	18.7986	14.9545	1.07349	9.94119	4.76987	5.54e-06	-2.16858	down
ONT.17628.39	49	49	54	4	20	8	18.4306	15.6124	11.5363	1.43132	4.23029	3.17992	6.11e-10	-2.73002	down
ONT.17628.5	14	11	14	2	6	1	5.2659	3.50482	2.99091	0.715659	1.26909	0.397489	0.000236431	-2.66914	down
ONT.17633.11	54	77	108	310	395	298	20.3113	24.5338	23.0727	110.927	83.5483	118.452	1.78e-11	1.83401	up
ONT.17633.13	10	7	16	34	65	36	3.76135	2.23034	3.41818	12.1662	13.7485	14.3096	1.93e-05	1.72132	up
ONT.17633.7	81	104	156	475	905	495	30.467	33.1365	33.3272	169.969	191.421	196.757	2.02e-22	2.15587	up
ONT.17633.8	10	8	7	22	40	30	3.76135	2.54896	1.49545	7.87225	8.46059	11.9247	0.000786989	1.49126	up
ONT.17642.4	7	8	13	20	43	29	2.63295	2.54896	2.77727	7.15659	9.09513	11.5272	0.00270602	1.43246	up
ONT.17644.3	10972	13353	20807	4073	8335	4500	4126.96	4254.54	4445.13	1457.44	1762.97	1788.7	1.52e-17	-1.72661	down
ONT.17644.5	4252	4869	8977	2321	5417	2593	1599.33	1551.36	1917.81	830.522	1145.78	1030.69	1.78e-07	-1.12515	down
ONT.17650.1	1	1	0	42	50	40	0.376135	0.31862	0	15.0288	10.5757	15.8996	2.48e-18	5.54774	up
ONT.17659.1	20	34	60	85	144	80	7.52271	10.8331	12.8182	30.4155	30.4581	31.7992	0.000152562	1.19935	up
ONT.17659.7	5	3	5	24	33	22	1.88068	0.955861	1.06818	8.58791	6.97998	8.74477	1.68e-05	2.26693	up
ONT.17659.9	2	1	4	11	20	8	0.752271	0.31862	0.854544	3.93612	4.23029	3.17992	0.00355659	2.17887	up
ONT.1768.3	240	309	446	169	296	149	90.2725	98.4536	95.2817	60.4732	62.6083	59.2259	1.2e-05	-1.00887	down
ONT.17680.2	1	0	6	12	34	8	0.376135	0	1.28182	4.29395	7.1915	3.17992	0.00718305	2.74742	up
ONT.17683.1	0	0	1	55	44	27	0	0	0.213636	19.6806	9.30665	10.7322	4.25e-07	7.12843	up
ONT.17688.1	7	12	21	36	62	39	2.63295	3.82344	4.48636	12.8819	13.1139	15.5021	0.000211986	1.55062	up
ONT.17699.1	17	28	44	17	25	6	6.3943	8.92137	9.39999	6.0831	5.28787	2.38494	0.00450097	-1.21571	down
ONT.17713.11	6	11	8	0	1	2	2.25681	3.50482	1.70909	0	0.211515	0.794979	0.000183055	-3.25308	down
ONT.17713.12	44	58	87	5	8	10	16.55	18.48	18.5863	1.78915	1.69212	3.97489	2.07e-19	-3.21721	down
ONT.17713.13	6	7	9	1	2	2	2.25681	2.23034	1.92272	0.35783	0.423029	0.794979	0.00473431	-2.39269	down
ONT.17713.14	20	27	57	3	6	2	7.52271	8.60275	12.1773	1.07349	1.26909	0.794979	1.24e-09	-3.54716	down
ONT.17713.15	4	9	12	0	3	3	1.50454	2.86758	2.56363	0	0.634544	1.19247	0.00331089	-2.29172	down
ONT.17713.16	113	122	225	19	20	17	42.5033	38.8717	48.0681	6.79876	4.23029	6.75732	1.45e-31	-3.23744	down
ONT.1772.1	14	10	18	51	97	52	5.2659	3.1862	3.84545	18.2493	20.5169	20.6695	3.23e-08	1.90133	up
ONT.1772.10	17	21	23	65	169	60	6.3943	6.69102	4.91363	23.2589	35.746	23.8494	3.96e-06	1.83805	up
ONT.1772.5	30	30	59	109	268	102	11.2841	9.55861	12.6045	39.0034	56.6859	40.5439	1.01e-06	1.65392	up
ONT.17723.1	241	300	399	161	280	138	90.6486	95.5861	85.2408	57.6106	59.2241	54.8535	1.35e-05	-1.02927	down
ONT.17730.1	24	22	34	8	15	13	9.02725	7.00964	7.26363	2.86264	3.17272	5.16736	0.000978496	-1.42717	down
ONT.17733.1	0	0	1	19	27	32	0	0	0.213636	6.79876	5.7109	12.7197	1.78e-05	6.47422	up
ONT.17733.2	4	5	2	139	141	129	1.50454	1.5931	0.427272	49.7383	29.8236	51.2761	7.45e-15	4.85568	up
ONT.17734.1	28	43	38	16	31	16	10.5318	13.7007	8.11817	5.72527	6.55696	6.35983	0.00491495	-1.15809	down
ONT.17744.2	25	44	44	8	4	1	9.40339	14.0193	9.39999	2.86264	0.846059	0.397489	1.69e-12	-3.3659	down
ONT.17744.3	56	70	126	11	10	3	21.0636	22.3034	26.9181	3.93612	2.11515	1.19247	5.58e-26	-3.65196	down
ONT.17759.1	38	27	41	12	23	11	14.2931	8.60275	8.75908	4.29395	4.86484	4.37238	0.00225591	-1.59572	down
ONT.17759.2	25	37	35	6	12	7	9.40339	11.7889	7.47726	2.14698	2.53818	2.78243	1.21e-07	-2.30462	down
ONT.17765.2	63	60	118	240	422	230	23.6965	19.1172	25.2091	85.8791	89.2592	91.4226	3.61e-11	1.59711	up
ONT.17786.2	33	28	51	440	907	497	12.4125	8.92137	10.8954	157.445	191.844	197.552	1.27e-52	3.71284	up
ONT.17788.1	14	30	28	7	10	5	5.2659	9.55861	5.98181	2.50481	2.11515	1.98745	0.000115872	-2.01842	down
ONT.17796.4	6	4	8	0	3	0	2.25681	1.27448	1.70909	0	0.634544	0	0.00334367	-3.4095	down
ONT.17797.2	91	87	129	378	336	248	34.2283	27.72	27.5591	135.26	71.0689	98.5774	0.00581601	1.39695	up
ONT.17797.3	35	60	84	268	342	217	13.1647	19.1172	17.9454	95.8983	72.338	86.2552	5.53e-15	1.97131	up
ONT.17797.6	0	1	0	7	7	5	0	0.31862	0	2.50481	1.4806	1.98745	0.00237524	3.89632	up
ONT.17802.1	0	0	0	8	11	9	0	0	0	2.86264	2.32666	3.57741	1.04e-05	Inf	up
ONT.17804.3	118	148	184	26	95	41	44.384	47.1558	39.309	9.30357	20.0939	16.2971	3.9e-12	-1.88362	down
ONT.17808.1	37	52	66	14	20	17	13.917	16.5683	14.1	5.00961	4.23029	6.75732	3.55e-08	-1.8473	down
ONT.17817.5	18	25	20	71	123	57	6.77044	7.9655	4.27272	25.4059	26.0163	22.6569	1.33e-07	1.60032	up
ONT.17818.1	1	1	2	12	19	10	0.376135	0.31862	0.427272	4.29395	4.01878	3.97489	0.000125823	3.07929	up
ONT.17830.1	25	29	53	14	27	7	9.40339	9.23999	11.3227	5.00961	5.7109	2.78243	0.000178392	-1.5216	down
ONT.17833.1	20	12	35	2	6	4	7.52271	3.82344	7.47726	0.715659	1.26909	1.58996	6.67e-05	-2.77329	down
ONT.17833.2	6	7	13	3	2	2	2.25681	2.23034	2.77727	1.07349	0.423029	0.794979	0.00494437	-2.03963	down
ONT.17845.4	3491	3782	5073	869	1935	991	1313.09	1205.02	1083.78	310.954	409.281	393.912	1.22e-24	-2.06076	down
ONT.1785.2	0	1	8	11	30	14	0	0.31862	1.70909	3.93612	6.34544	5.56485	0.000329654	2.57083	up
ONT.17865.3	164	143	171	35	109	61	61.6862	45.5627	36.5318	12.524	23.0551	24.2469	0.000543768	-1.63136	down
ONT.17865.5	95	59	91	12	49	17	35.7329	18.7986	19.4409	4.29395	10.3642	6.75732	0.00723777	-2.15611	down
ONT.17880.1	21	21	21	4	7	8	7.89884	6.69102	4.48636	1.43132	1.4806	3.17992	6.19e-05	-2.013	down
ONT.17896.1	6	2	6	88	147	81	2.25681	0.63724	1.28182	31.489	31.0927	32.1966	1.12e-27	4.12869	up
ONT.17896.2	7	3	7	21	49	26	2.63295	0.955861	1.49545	7.51442	10.3642	10.3347	6.28e-06	2.09908	up
ONT.17907.2	39	43	57	7	11	5	14.6693	13.7007	12.1773	2.50481	2.32666	1.98745	2.36e-13	-2.94036	down
ONT.17908.7	258	256	282	95	256	124	97.0429	81.5668	60.2454	33.9938	54.1478	49.2887	0.00301803	-1.16276	down
ONT.17919.1	11	15	21	2	3	2	4.13749	4.7793	4.48636	0.715659	0.634544	0.794979	2.15e-06	-3.01291	down
ONT.17949.3	103	118	194	309	501	261	38.7419	37.5972	41.4454	110.569	105.969	103.745	6.62e-06	1.072	up
ONT.17949.4	9	9	28	41	53	29	3.38522	2.86758	5.98181	14.671	11.2103	11.5272	0.00766425	1.23206	up
ONT.17952.1	7	13	13	26	50	30	2.63295	4.14206	2.77727	9.30357	10.5757	11.9247	0.001784	1.37103	up
ONT.17954.1	16	13	31	0	0	0	6.01817	4.14206	6.62272	0	0	0	4.12e-14	#NAME?	down
ONT.17956.2	7	5	5	167	352	200	2.63295	1.5931	1.06818	59.7575	74.4532	79.4979	1.44e-46	4.96955	up
ONT.17956.4	0	3	3	47	116	46	0	0.955861	0.640908	16.818	24.5357	18.2845	5.13e-19	4.86165	up
ONT.17956.6	3	3	6	65	166	72	1.12841	0.955861	1.28182	23.2589	35.1114	28.6192	1.45e-19	4.31917	up
ONT.17961.1	353	409	542	119	284	148	132.776	130.316	115.791	42.5817	60.0702	58.8284	1.69e-12	-1.59806	down
ONT.17970.1	23	36	58	8	8	4	8.65111	11.4703	12.3909	2.86264	1.69212	1.58996	1.24e-11	-2.7757	down
ONT.17973.2	13	23	39	93	92	63	4.88976	7.32826	8.33181	33.2781	19.4594	25.0418	0.00118191	1.5471	up
ONT.17980.2	134	170	206	78	85	67	50.4021	54.1654	44.009	27.9107	17.9787	26.6318	5.47e-09	-1.40317	down
ONT.17988.2	29	42	70	22	33	23	10.9079	13.382	14.9545	7.87225	6.97998	9.14226	0.000938335	-1.08177	down
ONT.17988.3	141	173	234	52	89	54	53.0351	55.1213	49.9908	18.6071	18.8248	21.4644	4.15e-13	-1.79374	down
ONT.17988.4	414	412	604	122	217	143	155.72	131.272	129.036	43.6552	45.8987	56.841	1.02e-17	-1.87658	down
ONT.17988.6	10	9	10	1	1	1	3.76135	2.86758	2.13636	0.35783	0.211515	0.397489	3.31e-05	-3.54856	down
ONT.17988.8	11	9	13	2	4	4	4.13749	2.86758	2.77727	0.715659	0.846059	1.58996	0.00342096	-2.00401	down
ONT.17996.1	19	19	38	3	19	7	7.14657	6.05378	8.11817	1.07349	4.01878	2.78243	0.00019694	-1.80762	down
ONT.18020.2	78	115	117	35	106	46	29.3386	36.6413	24.9954	12.524	22.4206	18.2845	0.000386267	-1.13677	down
ONT.18024.6	11	9	25	46	60	38	4.13749	2.86758	5.3409	16.4602	12.6909	15.1046	0.000390613	1.46351	up
ONT.18024.8	22	28	48	73	107	74	8.27498	8.92137	10.2545	26.1216	22.6321	29.4142	0.000726226	1.13739	up
ONT.18032.2	15	16	37	11	8	6	5.64203	5.09792	7.90454	3.93612	1.69212	2.38494	0.000276528	-1.59601	down
ONT.18049.10	35	46	65	15	18	10	13.1647	14.6565	13.8863	5.36744	3.80726	3.97489	7.63e-09	-2.03522	down
ONT.18058.1	183	176	205	58	124	73	68.8328	56.0772	43.7954	20.7541	26.2278	29.0167	1.01e-05	-1.51711	down
ONT.18058.2	8	17	22	5	8	5	3.00908	5.41654	4.69999	1.78915	1.69212	1.98745	0.00316912	-1.63124	down
ONT.18063.1	153	243	380	169	133	77	57.5487	77.4247	81.1817	60.4732	28.1315	30.6067	0.000414717	-1.23087	down
ONT.18064.1	28	39	42	5	7	3	10.5318	12.4262	8.97272	1.78915	1.4806	1.19247	1.73e-12	-3.20499	down
ONT.18064.2	11	8	25	2	3	3	4.13749	2.54896	5.3409	0.715659	0.634544	1.19247	0.00016914	-2.62164	down
ONT.18064.3	236	248	327	48	49	37	88.768	79.0178	69.859	17.1758	10.3642	14.7071	9.8e-32	-2.86154	down
ONT.1807.2	12	25	36	61	72	55	4.51362	7.9655	7.6909	21.8276	15.2291	21.8619	0.00247866	1.17602	up
ONT.1807.4	14	20	43	110	119	80	5.2659	6.3724	9.18635	39.3612	25.1702	31.7992	4.49e-06	1.83341	up
ONT.18072.1	18	26	45	0	18	8	6.77044	8.28413	9.61362	0	3.80726	3.17992	3.47e-06	-2.18825	down
ONT.18080.3	255	270	392	91	296	167	95.9145	86.0275	83.7453	32.5625	62.6083	66.3807	1.4e-05	-1.08618	down
ONT.18083.2	1	1	1	13	16	10	0.376135	0.31862	0.213636	4.65178	3.38424	3.97489	6.54e-05	3.35878	up
ONT.18085.1	27	17	37	13	15	12	10.1557	5.41654	7.90454	4.65178	3.17272	4.76987	0.00747088	-1.27346	down
ONT.18093.2	46	59	77	252	428	255	17.3022	18.7986	16.45	90.173	90.5283	101.36	1.3e-17	2.05597	up
ONT.18094.4	253	311	543	803	1557	754	95.1623	99.0909	116.004	287.337	329.328	299.707	1.82e-08	1.19086	up
ONT.18094.5	3	2	0	19	49	28	1.12841	0.63724	0	6.79876	10.3642	11.1297	7.49e-11	3.64731	up
ONT.18101.1	44	42	80	22	56	26	16.55	13.382	17.0909	7.87225	11.8448	10.3347	0.00329407	-1.01784	down
ONT.18110.1	78	67	95	42	54	30	29.3386	21.3476	20.2954	15.0288	11.4218	11.9247	5.44e-05	-1.2571	down
ONT.18111.2	23	25	41	8	25	14	8.65111	7.9655	8.75908	2.86264	5.28787	5.56485	0.00361093	-1.25771	down
ONT.18118.3	287	264	484	109	156	93	107.951	84.1157	103.4	39.0034	32.9963	36.9665	4.4e-16	-1.81193	down
ONT.18118.4	15	10	33	4	6	3	5.64203	3.1862	7.04999	1.43132	1.26909	1.19247	0.000771065	-2.40758	down
ONT.18118.5	744	890	1507	284	614	326	279.845	283.572	321.95	101.624	129.87	129.582	2.14e-16	-1.66505	down
ONT.18133.7	2262	2585	4285	1367	2142	1329	850.818	823.633	915.431	489.153	453.064	528.263	5.33e-10	-1.18816	down
ONT.18138.2	16	55	58	84	226	93	6.01817	17.5241	12.3909	30.0577	47.8023	36.9665	0.00418277	1.31286	up
ONT.18162.6	26	38	39	88	138	103	9.77952	12.1076	8.33181	31.489	29.189	40.9414	2.28e-06	1.38412	up
ONT.18195.1	2	1	2	14	17	6	0.752271	0.31862	0.427272	5.00961	3.59575	2.38494	0.0011252	2.50202	up
ONT.1820.1	44	37	63	25	20	25	16.55	11.7889	13.4591	8.94574	4.23029	9.93724	0.000133689	-1.22813	down
ONT.18211.1	46	52	72	102	262	108	17.3022	16.5683	15.3818	36.4986	55.4168	42.9289	0.000135531	1.08528	up
ONT.18225.1	68	67	98	24	65	31	25.5772	21.3476	20.9363	8.58791	13.7485	12.3222	2.03e-05	-1.33792	down
ONT.18227.10	90	81	118	204	371	204	33.8522	25.8082	25.2091	72.9972	78.472	81.0878	4.38e-06	1.08484	up
ONT.18227.4	51	69	109	183	437	228	19.1829	21.9848	23.2863	65.4828	92.4319	90.6276	1.23e-08	1.57716	up
ONT.18239.1	138	175	352	38	155	80	51.9067	55.7585	75.1999	13.5975	32.7848	31.7992	8.41e-05	-1.59836	down
ONT.1824.2	74	67	72	17	58	22	27.834	21.3476	15.3818	6.0831	12.2679	8.74477	0.00313239	-1.61702	down
ONT.1824.4	1364	1641	1701	497	934	528	513.049	522.856	363.395	177.841	197.555	209.874	5.29e-10	-1.6228	down
ONT.1824.8	134	125	197	62	139	63	50.4021	39.8275	42.0863	22.1854	29.4005	25.0418	1.82e-05	-1.15777	down
ONT.18241.5	60	44	90	36	41	30	22.5681	14.0193	19.2272	12.8819	8.6721	11.9247	0.00156248	-1.1119	down
ONT.18242.10	42	51	83	15	33	25	15.7977	16.2496	17.7318	5.36744	6.97998	9.93724	1.31e-06	-1.53051	down
ONT.18242.13	23	19	45	14	12	8	8.65111	6.05378	9.61362	5.00961	2.53818	3.17992	0.00010652	-1.55783	down
ONT.18244.3	76	100	166	21	104	35	28.5863	31.862	35.4636	7.51442	21.9975	13.9121	8.21e-06	-1.51192	down
ONT.18244.4	119	139	216	30	120	41	44.7601	44.2882	46.1454	10.7349	25.3818	16.2971	1.33e-10	-1.73513	down
ONT.18256.10	48	57	45	114	238	123	18.0545	18.1614	9.61362	40.7926	50.3405	48.8912	3.57e-07	1.24922	up
ONT.18256.12	134	140	157	377	587	373	50.4021	44.6068	33.5409	134.902	124.159	148.264	3.56e-09	1.29703	up
ONT.18256.4	140	154	158	410	768	447	52.659	49.0675	33.7545	146.71	162.443	177.678	2.85e-12	1.48	up
ONT.18262.1	6	2	7	23	36	17	2.25681	0.63724	1.49545	8.23008	7.61453	6.75732	0.000135689	1.98701	up
ONT.18268.2	7	11	9	236	330	205	2.63295	3.50482	1.92272	84.4478	69.7998	81.4853	1.8e-48	4.50736	up
ONT.18279.1	3	7	26	42	121	45	1.12841	2.23034	5.55454	15.0288	25.5933	17.887	0.00015942	2.33174	up
ONT.18306.1	2	1	1	24	27	20	0.752271	0.31862	0.213636	8.58791	5.7109	7.94979	1.39e-08	3.74682	up
ONT.18306.3	1	2	0	14	13	10	0.376135	0.63724	0	5.00961	2.74969	3.97489	0.000120991	3.18672	up
ONT.18313.3	21	20	24	56	68	47	7.89884	6.3724	5.12727	20.0385	14.383	18.682	0.00246839	1.08464	up
ONT.18324.5	0	1	2	7	14	7	0	0.31862	0.427272	2.50481	2.96121	2.78243	0.00181331	3.0917	up
ONT.18327.2	12	12	32	43	74	32	4.51362	3.82344	6.83635	15.3867	15.6521	12.7197	0.00430204	1.1507	up
ONT.18333.2	352	412	580	158	329	147	132.4	131.272	123.909	56.5371	69.5883	58.431	1.97e-10	-1.43892	down
ONT.18336.2	25	33	43	376	414	185	9.40339	10.5145	9.18635	134.544	87.5671	73.5355	7.13e-07	2.97566	up
ONT.18354.2	33	38	45	12	29	20	12.4125	12.1076	9.61362	4.29395	6.13393	7.94979	0.00112143	-1.25996	down
ONT.18358.2	16	30	54	75	129	70	6.01817	9.55861	11.5363	26.8372	27.2854	27.8243	0.00021453	1.22292	up
ONT.18358.4	53	81	95	176	250	168	19.9352	25.8082	20.2954	62.978	52.8787	66.7782	2.99e-05	1.10034	up
ONT.18391.1	21	23	37	8	21	4	7.89884	7.32826	7.90454	2.86264	4.44181	1.58996	0.00027986	-1.74758	down
ONT.18392.1	1	2	1	17	23	18	0.376135	0.63724	0.213636	6.0831	4.86484	7.15481	7.34e-07	3.52572	up
ONT.18392.2	1	0	0	12	21	13	0.376135	0	0	4.29395	4.44181	5.16736	2.23e-07	4.83863	up
ONT.18396.2	260	279	290	49	252	119	97.7952	88.895	61.9545	17.5336	53.3017	47.3012	0.00251682	-1.43722	down
ONT.18396.3	146	145	196	21	172	68	54.9158	46.1999	41.8727	7.51442	36.3805	27.0293	0.00384304	-1.37727	down
ONT.18403.2	0	0	0	20	17	16	0	0	0	7.15659	3.59575	6.35983	1.84e-08	Inf	up
ONT.18404.5	1635	1934	2165	381	967	475	614.981	616.211	462.522	136.333	204.535	188.807	1.32e-18	-2.04244	down
ONT.18405.1	2	1	0	17	15	10	0.752271	0.31862	0	6.0831	3.17272	3.97489	3.9e-05	3.26751	up
ONT.18422.1	32	34	52	19	35	18	12.0363	10.8331	11.1091	6.79876	7.40301	7.15481	0.00721766	-1.03989	down
ONT.18443.3	197	233	336	93	117	73	74.0987	74.2385	71.7817	33.2781	24.7472	29.0167	1.16e-13	-1.70868	down
ONT.18451.3	42	59	53	12	16	9	15.7977	18.7986	11.3227	4.29395	3.38424	3.57741	6.53e-10	-2.39253	down
ONT.18451.4	112	152	155	28	33	25	42.1272	48.4303	33.1136	10.0192	6.97998	9.93724	3.01e-20	-2.56497	down
ONT.18451.5	25	24	29	7	9	2	9.40339	7.64688	6.19545	2.50481	1.90363	0.794979	3.7e-07	-2.52681	down
ONT.18452.2	341	362	528	128	290	141	128.262	115.341	112.8	45.8022	61.3393	56.046	5.71e-11	-1.49585	down
ONT.18452.3	9	16	21	3	9	5	3.38522	5.09792	4.48636	1.07349	1.90363	1.98745	0.00266696	-1.75251	down
ONT.18457.2	0	1	0	22	81	34	0	0.31862	0	7.87225	17.1327	13.5146	5.74e-09	6.58852	up
ONT.18458.2	32	37	54	116	179	103	12.0363	11.7889	11.5363	41.5082	37.8611	40.9414	5.61e-07	1.39666	up
ONT.18458.4	3	5	8	14	36	11	1.12841	1.5931	1.70909	5.00961	7.61453	4.37238	0.00544584	1.57028	up
ONT.18458.5	29	47	71	100	177	103	10.9079	14.9751	15.1682	35.783	37.4381	40.9414	0.000177734	1.10547	up
ONT.18461.2	3	6	10	33	47	35	1.12841	1.91172	2.13636	11.8084	9.94119	13.9121	3.57e-07	2.412	up
ONT.18461.5	84	70	139	339	816	299	31.5954	22.3034	29.6954	121.304	172.596	118.849	5.26e-08	1.93173	up
ONT.18466.3	8	3	8	77	111	64	3.00908	0.955861	1.70909	27.5529	23.4781	25.4393	1.29e-19	3.37722	up
ONT.18466.7	17	11	8	401	450	293	6.3943	3.50482	1.70909	143.49	95.1816	116.464	3.26e-27	4.57046	up
ONT.18470.4	27	43	59	88	147	82	10.1557	13.7007	12.6045	31.489	31.0927	32.5941	0.000910037	1.01542	up
ONT.18475.1	36	43	69	18	40	14	13.5409	13.7007	14.7409	6.44093	8.46059	5.56485	8.94e-05	-1.40629	down
ONT.1848.20	26	26	43	11	33	10	9.77952	8.28413	9.18635	3.93612	6.97998	3.97489	0.00643232	-1.24103	down
ONT.1848.5	232	248	403	136	143	124	87.2634	79.0178	86.0953	48.6648	30.2466	49.2887	3.8e-10	-1.34949	down
ONT.18505.3	27	26	44	91	108	75	10.1557	8.28413	9.39999	32.5625	22.8436	29.8117	9.6e-05	1.24165	up
ONT.18513.1	122	157	239	84	126	81	45.8885	50.0234	51.059	30.0577	26.6509	32.1966	4.95e-06	-1.09578	down
ONT.18517.2	64	88	145	16	64	37	24.0727	28.0386	30.9772	5.72527	13.5369	14.7071	8.64e-09	-1.6604	down
ONT.18517.4	29	27	81	8	24	6	10.9079	8.60275	17.3045	2.86264	5.07635	2.38494	0.00281403	-2.21117	down
ONT.18517.5	230	262	603	60	202	51	86.5111	83.4785	128.823	21.4698	42.726	20.272	2.21e-05	-2.19613	down
ONT.18522.1	7	10	16	2	5	1	2.63295	3.1862	3.41818	0.715659	1.05757	0.397489	0.000874137	-2.45822	down
ONT.18523.4	10	20	20	42	73	47	3.76135	6.3724	4.27272	15.0288	15.4406	18.682	0.000165638	1.40608	up
ONT.18529.3	54	44	75	139	210	128	20.3113	14.0193	16.0227	49.7383	44.4181	50.8787	1.44e-05	1.15453	up
ONT.18536.1	214	239	292	186	104	121	80.493	76.1502	62.3817	66.5563	21.9975	48.0962	0.0016694	-1.05062	down
ONT.18536.2	40	39	52	27	13	13	15.0454	12.4262	11.1091	9.6614	2.74969	5.16736	3.69e-05	-1.50542	down
ONT.18541.1	4	4	6	29	45	26	1.50454	1.27448	1.28182	10.3771	9.51816	10.3347	2.67e-07	2.52597	up
ONT.18541.2	0	2	1	17	23	10	0	0.63724	0.213636	6.0831	4.86484	3.97489	2.23e-06	3.78139	up
ONT.18541.4	0	5	1	14	27	13	0	1.5931	0.213636	5.00961	5.7109	5.16736	2.78e-05	2.79659	up
ONT.18541.5	19	23	72	110	222	126	7.14657	7.32826	15.3818	39.3612	46.9563	50.0837	4e-09	1.81163	up
ONT.18541.7	147	174	348	923	1871	986	55.2919	55.4399	74.3454	330.277	395.744	391.925	3.93e-26	2.22117	up
ONT.18548.1	5	5	12	0	2	1	1.88068	1.5931	2.56363	0	0.423029	0.397489	0.000572638	-3.25217	down
ONT.18549.1	13	30	47	78	167	61	4.88976	9.55861	10.0409	27.9107	35.323	24.2469	3.75e-05	1.467	up
ONT.18550.2	2	3	7	17	33	12	0.752271	0.955861	1.49545	6.0831	6.97998	4.76987	0.000503232	2.10104	up
ONT.18560.1	13	21	26	8	7	8	4.88976	6.69102	5.55454	2.86264	1.4806	3.17992	0.00091444	-1.55676	down
ONT.18564.1	38	54	88	138	230	140	14.2931	17.2055	18.8	49.3805	48.6484	55.6485	6.54e-06	1.24	up
ONT.18564.4	40	55	87	138	240	142	15.0454	17.5241	18.5863	49.3805	50.7635	56.4435	4.29e-06	1.24323	up
ONT.18573.1	69	103	129	51	72	45	25.9533	32.8179	27.5591	18.2493	15.2291	17.887	3.69e-05	-1.11713	down
ONT.18573.2	121	153	204	65	98	48	45.5124	48.7489	43.5818	23.2589	20.7284	19.0795	3.54e-09	-1.49664	down
ONT.18575.5	31	42	71	76	177	103	11.6602	13.382	15.1682	27.195	37.4381	40.9414	0.000874137	1.02148	up
ONT.18579.1	5	8	14	1	4	0	1.88068	2.54896	2.99091	0.35783	0.846059	0	0.000621622	-2.99128	down
ONT.18604.1	3	3	7	13	33	11	1.12841	0.955861	1.49545	4.65178	6.97998	4.37238	0.00269824	1.78624	up
ONT.18606.9	65	89	141	455	943	373	24.4488	28.3572	30.1227	162.812	199.458	148.264	3.04e-18	2.25211	up
ONT.18607.2	36	43	70	16	14	4	13.5409	13.7007	14.9545	5.72527	2.96121	1.58996	3.27e-11	-2.41	down
ONT.18613.2	1	3	3	24	48	16	0.376135	0.955861	0.640908	8.58791	10.1527	6.35983	8.09e-09	3.30641	up
ONT.18619.1	96	118	138	297	425	220	36.109	37.5972	29.4818	106.275	89.8937	87.4477	2.8e-06	1.09155	up
ONT.18619.11	22	22	46	84	221	77	8.27498	7.00964	9.82726	30.0577	46.7447	30.6067	5.67e-05	1.72391	up
ONT.18619.13	9	11	18	37	84	30	3.38522	3.50482	3.84545	13.2397	17.7672	11.9247	1.46e-05	1.62964	up
ONT.18619.2	119	186	242	572	764	407	44.7601	59.2634	51.6999	204.678	161.597	161.778	4.7e-10	1.39318	up
ONT.18619.8	15	12	22	55	124	42	5.64203	3.82344	4.69999	19.6806	26.2278	16.6946	1.76e-06	1.77279	up
ONT.18619.9	27	48	62	135	262	136	10.1557	15.2938	13.2454	48.307	55.4168	54.0586	3.11e-10	1.66015	up
ONT.18629.2	23	34	53	18	27	17	8.65111	10.8331	11.3227	6.44093	5.7109	6.75732	0.0034157	-1.07511	down
ONT.18633.5	881	1007	1498	369	854	460	331.375	320.851	320.027	132.039	180.634	182.845	8.66e-11	-1.34163	down
ONT.18634.1	22	29	25	7	12	4	8.27498	9.23999	5.3409	2.50481	2.53818	1.58996	1.31e-05	-2.14755	down
ONT.18645.4	79	101	106	44	65	42	29.7147	32.1806	22.6454	15.7445	13.7485	16.6946	1.33e-05	-1.23809	down
ONT.18652.2	158	154	214	34	55	35	59.4294	49.0675	45.7181	12.1662	11.6333	13.9121	1.8e-20	-2.40112	down
ONT.18652.3	12	26	28	4	8	5	4.51362	8.28413	5.98181	1.43132	1.69212	1.98745	8.07e-06	-2.24258	down
ONT.18652.6	170	198	331	77	118	59	63.943	63.0868	70.7135	27.5529	24.9587	23.4519	1.04e-13	-1.75176	down
ONT.18652.7	23	35	53	8	12	6	8.65111	11.1517	11.3227	2.86264	2.53818	2.38494	4.84e-09	-2.36951	down
ONT.18655.3	56	63	64	16	26	20	21.0636	20.0731	13.6727	5.72527	5.49938	7.94979	1.52e-08	-1.88101	down
ONT.18666.9	87	91	125	58	89	40	32.7238	28.9944	26.7045	20.7541	18.8248	15.8996	0.000349245	-1.04135	down
ONT.18671.1	738	838	1055	328	601	339	277.588	267.004	225.386	117.368	127.12	134.749	4.84e-11	-1.38937	down
ONT.18671.3	15	20	37	9	19	3	5.64203	6.3724	7.90454	3.22047	4.01878	1.19247	0.00103052	-1.61145	down
ONT.18681.1	58	79	100	16	47	22	21.8159	25.171	21.3636	5.72527	9.94119	8.74477	2.41e-09	-1.8519	down
ONT.18687.6	2452	2973	4761	1431	2467	1552	922.284	947.258	1017.12	512.054	521.807	616.904	8.66e-10	-1.17723	down
ONT.18689.1	6	2	6	23	25	14	2.25681	0.63724	1.28182	8.23008	5.28787	5.56485	0.00143548	1.81548	up
ONT.1871.2	37	30	39	6	20	11	13.917	9.55861	8.33181	2.14698	4.23029	4.37238	0.000140171	-1.93221	down
ONT.1871.3	23	26	53	9	18	5	8.65111	8.28413	11.3227	3.22047	3.80726	1.98745	1.32e-06	-2.02122	down
ONT.18713.4	95	111	146	33	110	39	35.7329	35.3668	31.1909	11.8084	23.2666	15.5021	2.43e-06	-1.3825	down
ONT.18721.1	27	26	41	6	12	5	10.1557	8.28413	8.75908	2.14698	2.53818	1.98745	8.29e-08	-2.3971	down
ONT.18726.2	6	6	10	24	33	20	2.25681	1.91172	2.13636	8.58791	6.97998	7.94979	0.00336143	1.52743	up
ONT.18783.1	0	3	1	10	15	9	0	0.955861	0.213636	3.5783	3.17272	3.57741	0.000967741	2.79694	up
ONT.18787.1	38	26	46	12	23	17	14.2931	8.28413	9.82726	4.29395	4.86484	6.75732	0.00352259	-1.39749	down
ONT.18787.13	30	42	50	14	31	28	11.2841	13.382	10.6818	5.00961	6.55696	11.1297	0.00510624	-1.00633	down
ONT.18787.4	116	83	141	28	37	15	43.6317	26.4455	30.1227	10.0192	7.82604	5.96234	8.86e-07	-2.44488	down
ONT.18787.6	10	13	19	2	4	1	3.76135	4.14206	4.05909	0.715659	0.846059	0.397489	1.43e-05	-2.97863	down
ONT.18792.3	26	26	38	58	111	66	9.77952	8.28413	8.11817	20.7541	23.4781	26.2343	0.000891294	1.0589	up
ONT.18807.4	26	28	46	17	22	11	9.77952	8.92137	9.82726	6.0831	4.65332	4.37238	0.00113885	-1.2886	down
ONT.18808.11	24	40	65	83	165	92	9.02725	12.7448	13.8863	29.6998	34.8999	36.569	0.000185402	1.13354	up
ONT.18808.12	0	1	3	6	16	8	0	0.31862	0.640908	2.14698	3.38424	3.17992	0.00295387	2.80029	up
ONT.18808.9	26	28	41	70	118	74	9.77952	8.92137	8.75908	25.0481	24.9587	29.4142	0.00020407	1.16239	up
ONT.18812.2	2265	2600	4428	925	1980	982	851.947	828.413	945.981	330.992	418.799	390.335	9.45e-16	-1.57491	down
ONT.18812.5	1305	1607	2979	472	979	557	490.857	512.023	636.422	168.896	207.073	221.402	5e-13	-1.8289	down
ONT.18817.1	32	24	62	11	22	8	12.0363	7.64688	13.2454	3.93612	4.65332	3.17992	0.00011736	-1.85993	down
ONT.18820.1	7887	9116	15644	3148	5241	3340	2966.58	2904.54	3342.12	1126.45	1108.55	1327.61	4.94e-19	-1.74272	down
ONT.18820.2	2799	3415	6163	1262	2421	1304	1052.8	1088.09	1316.64	451.581	512.077	518.326	3.84e-14	-1.59442	down
ONT.18820.3	20895	23754	41920	7716	12842	7946	7859.35	7568.5	8955.63	2761.01	2716.27	3158.45	4.24e-20	-1.86979	down
ONT.18821.1	107	145	260	49	141	71	40.2465	46.1999	55.5454	17.5336	29.8236	28.2218	1.64e-05	-1.28114	down
ONT.18825.3	135	168	372	91	190	75	50.7783	53.5282	79.4726	32.5625	40.1878	29.8117	0.00375136	-1.21607	down
ONT.18825.6	281	323	566	139	309	170	105.694	102.914	120.918	49.7383	65.358	67.5732	3.07e-08	-1.22267	down
ONT.18826.12	94	91	157	60	86	49	35.3567	28.9944	33.5409	21.4698	18.1903	19.477	3.65e-05	-1.09918	down
ONT.18826.2	126	126	170	65	81	69	47.3931	40.1461	36.3181	23.2589	17.1327	27.4268	7.86e-07	-1.2386	down
ONT.1883.8	14	16	32	56	79	31	5.2659	5.09792	6.83635	20.0385	16.7097	12.3222	0.00257702	1.13851	up
ONT.18836.1	5347	7543	10540	1803	1601	1057	2011.2	2403.35	2251.72	645.167	338.635	420.146	5.43e-41	-2.61792	down
ONT.18836.10	52	79	115	19	34	21	19.559	25.171	24.5682	6.79876	7.1915	8.34728	1.19e-11	-2.00298	down
ONT.18836.13	8	9	17	3	3	2	3.00908	2.86758	3.63181	1.07349	0.634544	0.794979	0.000626016	-2.29982	down
ONT.18836.14	10	21	23	4	8	6	3.76135	6.69102	4.91363	1.43132	1.69212	2.38494	0.00047879	-1.84562	down
ONT.18836.3	736	1067	1742	267	242	152	276.836	339.968	372.154	95.5405	51.1866	60.4184	6.23e-22	-2.62789	down
ONT.18836.4	233	337	562	84	97	59	87.6396	107.375	120.063	30.0577	20.5169	23.4519	7.15e-19	-2.46199	down
ONT.18836.6	51	70	145	18	24	9	19.1829	22.3034	30.9772	6.44093	5.07635	3.57741	6.22e-08	-2.638	down
ONT.18836.8	230	307	551	100	150	70	86.5111	97.8164	117.713	35.783	31.7272	27.8243	1.13e-13	-2.03626	down
ONT.18838.2	27	41	62	7711	14850	5688	10.1557	13.0634	13.2454	2759.22	3140.99	2260.92	3.46e-79	7.43667	up
ONT.18838.5	0	0	0	34	74	28	0	0	0	12.1662	15.6521	11.1297	4.43e-21	Inf	up
ONT.18839.2	0	4	4	25	27	17	0	1.27448	0.854544	8.94574	5.7109	6.75732	3.32e-06	2.96671	up
ONT.18845.19	24	37	68	11	16	10	9.02725	11.7889	14.5273	3.93612	3.38424	3.97489	1.96e-07	-2.01913	down
ONT.18845.21	882	1025	1309	259	479	272	331.751	326.586	279.65	92.6778	101.316	108.117	3.73e-22	-2.00229	down
ONT.18845.22	32	49	81	12	26	16	12.0363	15.6124	17.3045	4.29395	5.49938	6.35983	2.74e-08	-1.84771	down
ONT.18845.25	955	1054	1778	434	919	425	359.209	335.826	379.845	155.298	194.382	168.933	3.26e-12	-1.42227	down
[truncated: 4,051 more rows]

## Sheet: Sheet6
Table S6. NBCK_NBT differential expressed transcript
ID	P1CK1_Count	P1CK2_Count	P1CK3_Count	P1T1_Count	P1T2_Count	P1T3_Count	P1CK1_CPM	P1CK2_CPM	P1CK3_CPM	P1T1_CPM	P1T2_CPM	P1T3_CPM	FDR	log2FC	regulated
ONT.10.1	481	401	305	77	140	138	156.244	142.068	115.648	33.1738	32.4842	32.3479	1.43e-10	-2.28606	down
ONT.10.2	16	27	15	4	8	5	5.1973	9.56567	5.68759	1.72332	1.85624	1.17203	0.000714625	-2.31329	down
ONT.10006.3	3	4	4	65	144	110	0.974494	1.41714	1.51669	28.0039	33.4123	25.7846	8.15e-15	4.26496	up
ONT.10006.5	2	3	0	38	46	65	0.649663	1.06285	0	16.3715	10.6734	15.2363	6.66e-10	4.44176	up
ONT.10012.2	17	23	19	2	4	9	5.52213	8.14854	7.20428	0.861658	0.928119	2.10965	0.000244419	-2.62308	down
ONT.10013.1	1773	1658	1536	696	1381	1393	575.926	587.403	582.409	299.857	320.433	326.526	0.00344148	-1.09298	down
ONT.10013.10	773	690	625	298	668	540	251.095	244.456	236.983	128.387	154.996	126.579	0.00620078	-1.04697	down
ONT.10017.3	110	103	89	25	64	59	35.7315	36.4913	33.7464	10.7707	14.8499	13.8299	0.000237448	-1.63156	down
ONT.10019.2	72	51	32	5	28	19	23.3879	18.0685	12.1335	2.15415	6.49683	4.4537	0.000110118	-2.22368	down
ONT.10021.1	11	5	17	55	105	117	3.57315	1.77142	6.44593	23.6956	24.3631	27.4254	3.89e-07	2.44914	up
ONT.10026.2	12	8	8	40	80	91	3.89798	2.83427	3.03338	17.2332	18.5624	21.3309	8.74e-06	2.34034	up
ONT.10030.2	21	18	14	34	98	101	6.82146	6.37711	5.30842	14.6482	22.7389	23.6749	0.00213464	1.5211	up
ONT.10036.2	93	74	58	23	34	23	30.2093	26.217	21.992	9.90907	7.88901	5.39132	7.51e-06	-1.97207	down
ONT.10040.1	168	133	118	37	66	75	54.5717	47.1198	44.7424	15.9407	15.314	17.5804	9.95e-06	-1.79314	down
ONT.10040.3	250	218	145	69	155	99	81.2079	77.2339	54.98	29.7272	35.9646	23.2061	0.000132578	-1.46919	down
ONT.10040.5	23	24	24	5	9	14	7.47112	8.50282	9.10014	2.15415	2.08827	3.28167	0.00260086	-1.9465	down
ONT.10042.1	101	76	46	21	56	37	32.808	26.9256	17.4419	9.04741	12.9937	8.67299	0.000916185	-1.52987	down
ONT.10043.8	555	410	322	111	195	200	180.281	145.257	122.094	47.822	45.2458	46.881	1e-07	-1.88488	down
ONT.10062.3	13	13	7	105	136	194	4.22281	4.60569	2.65421	45.2371	31.556	45.4746	5.48e-12	3.20788	up
ONT.10062.6	7	7	4	53	100	96	2.27382	2.47999	1.51669	22.8339	23.203	22.5029	1.63e-09	3.24689	up
ONT.10065.2	21	24	9	42	81	115	6.82146	8.50282	3.41255	18.0948	18.7944	26.9566	0.00185136	1.5749	up
ONT.10065.6	27	34	30	68	120	180	8.77045	12.0457	11.3752	29.2964	27.8436	42.1929	0.00139665	1.41636	up
ONT.10066.1	48	47	34	107	179	197	15.5919	16.6514	12.8919	46.0987	41.5333	46.1778	0.0017786	1.35997	up
ONT.1007.2	213	171	114	67	133	119	69.1891	60.5826	43.2257	28.8655	30.86	27.8942	0.00326153	-1.18598	down
ONT.10071.2	37	26	25	9	10	13	12.0188	9.21139	9.47931	3.87746	2.3203	3.04727	0.000571298	-1.94783	down
ONT.10071.5	146	137	81	19	35	29	47.4254	48.5369	30.713	8.18575	8.12104	6.79775	1.66e-10	-2.66017	down
ONT.10071.6	36	36	22	3	4	5	11.6939	12.7542	8.3418	1.29249	0.928119	1.17203	1.97e-08	-3.48034	down
ONT.10071.8	5	9	3	0	0	0	1.62416	3.18856	1.13752	0	0	0	0.000801591	#NAME?	down
ONT.10074.3	123	132	139	281	371	582	39.9543	46.7655	52.705	121.063	86.083	136.424	0.00471464	1.08532	up
ONT.10075.1	0	0	4	7	24	19	0	0	1.51669	3.0158	5.56871	4.4537	0.00112186	2.84293	up
ONT.1008.2	98	99	79	14	32	29	31.8335	35.0741	29.9546	6.03161	7.42495	6.79775	3.32e-08	-2.4645	down
ONT.1008.3	48	38	28	5	11	17	15.5919	13.4628	10.6168	2.15415	2.55233	3.98489	1.7e-05	-2.39018	down
ONT.10081.1	111	68	53	39	22	37	36.0563	24.0913	20.0961	16.8023	5.10465	8.67299	0.00168864	-1.61221	down
ONT.10087.1	305	173	259	43	64	100	99.0736	61.2912	98.2057	18.5257	14.8499	23.4405	6.07e-07	-2.4018	down
ONT.10091.4	7511	5818	6786	1895	3064	5018	2439.81	2061.23	2573.06	816.421	710.939	1176.25	2.15e-05	-1.59941	down
ONT.10095.1	30	28	27	5	2	3	9.74494	9.91996	10.2377	2.15415	0.46406	0.703215	3.09e-08	-3.4047	down
ONT.10096.3	21	39	25	227	894	464	6.82146	13.8171	9.47931	97.7982	207.435	108.764	0.00011961	3.57883	up
ONT.101.1	39	23	33	169	265	361	12.6684	8.14854	12.5127	72.8101	61.4879	84.6203	1.97e-10	2.49974	up
ONT.10126.1	197	170	158	56	121	106	63.9918	60.2283	59.9093	24.1264	28.0756	24.8469	0.000265521	-1.46659	down
ONT.10126.7	76	107	75	33	17	57	24.6872	37.9084	28.4379	14.2174	3.94451	13.3611	4.13e-05	-1.74582	down
ONT.10140.3	249	206	207	883	1190	1978	80.883	72.9825	78.4887	380.422	276.115	463.653	1.18e-06	2.05732	up
ONT.10140.6	1	1	1	10	14	16	0.324831	0.354284	0.379173	4.30829	3.24842	3.75048	0.00216658	3.2008	up
ONT.10158.4	204	208	88	37	61	25	66.2656	73.6911	33.3672	15.9407	14.1538	5.86013	7.89e-05	-2.47679	down
ONT.1018.1	14	15	8	42	75	67	4.54764	5.31426	3.03338	18.0948	17.4022	15.7051	0.00107553	1.78525	up
ONT.10184.1	29	23	9	4	10	3	9.42011	8.14854	3.41255	1.72332	2.3203	0.703215	0.00586106	-2.34457	down
ONT.10185.2	74	80	43	241	376	286	24.0375	28.3427	16.3044	103.83	87.2432	67.0399	1.69e-05	1.70207	up
ONT.10188.1	83	92	92	506	651	879	26.961	32.5941	34.8839	218	151.051	206.042	1.42e-11	2.38932	up
ONT.1019.8	24	22	11	62	72	109	7.79595	7.79425	4.1709	26.7114	16.7061	25.5502	0.00201658	1.59893	up
ONT.10193.10	142	158	153	397	695	868	46.1261	55.9769	58.0134	171.039	161.261	203.464	1.51e-05	1.53022	up
ONT.10193.5	63	53	54	167	295	200	20.4644	18.7771	20.4753	71.9485	68.4488	46.881	0.000490101	1.43245	up
ONT.10193.6	69	73	59	167	281	370	22.4134	25.8627	22.3712	71.9485	65.2004	86.7299	0.000190306	1.45548	up
ONT.10193.8	119	109	113	314	608	605	38.6549	38.617	42.8465	135.28	141.074	141.815	1.06e-05	1.58681	up
ONT.10193.9	145	148	151	343	538	897	47.1006	52.4341	57.255	147.774	124.832	210.261	0.00145011	1.41134	up
ONT.10196.1	1	1	1	12	20	47	0.324831	0.354284	0.379173	5.16995	4.6406	11.017	0.00266941	4.09226	up
ONT.10201.5	51	71	39	2	5	8	16.5664	25.1542	14.7877	0.861658	1.16015	1.87524	1.14e-11	-4.05367	down
ONT.1022.4	85	44	60	1932	2131	2816	27.6107	15.5885	22.7504	832.362	494.455	660.085	1.01e-22	4.69333	up
ONT.10224.2	5	3	13	59	92	81	1.62416	1.06285	4.92924	25.4189	21.3467	18.9868	3.7e-08	2.86723	up
ONT.10238.4	292	211	237	49	93	189	94.8508	74.754	89.8639	21.1106	21.5788	44.3026	4.83e-06	-1.7826	down
ONT.10239.1	408	331	373	670	1271	1386	132.531	117.268	141.431	288.655	294.91	324.886	0.00587619	1.00236	up
ONT.10239.6	21	12	18	56	77	118	6.82146	4.25141	6.82511	24.1264	17.8663	27.6598	0.00041717	1.74319	up
ONT.10243.2	13	8	8	33	61	58	4.22281	2.83427	3.03338	14.2174	14.1538	13.5955	0.00130636	1.84604	up
ONT.10262.5	121	88	83	512	842	474	39.3046	31.177	31.4713	220.584	195.369	111.108	7.4e-05	2.1535	up
ONT.10262.7	18	6	5	75	90	162	5.84697	2.1257	1.89586	32.3122	20.8827	37.9736	6.05e-07	3.00447	up
ONT.10264.1	161	162	230	33	44	101	52.2979	57.394	87.2097	14.2174	10.2093	23.6749	0.00030711	-2.25041	down
ONT.10264.2	41	40	44	8	4	6	13.3181	14.1714	16.6836	3.44663	0.928119	1.40643	3.21e-09	-3.16719	down
ONT.10266.3	25	16	21	2	15	7	8.12079	5.66855	7.96262	0.861658	3.48045	1.64084	0.00366116	-2.06524	down
ONT.10268.1	35	32	21	94	168	194	11.3691	11.3371	7.96262	40.4979	38.981	45.4746	2.56e-05	1.8222	up
ONT.10273.2	1	2	1	23	51	16	0.324831	0.708568	0.379173	9.90907	11.8335	3.75048	0.00159648	3.96495	up
ONT.10280.1	0	0	0	8	8	11	0	0	0	3.44663	1.85624	2.57846	0.000310422	Inf	up
ONT.10293.2	1	4	8	60	172	148	0.324831	1.41714	3.03338	25.8497	39.9091	34.692	2.33e-15	4.16444	up
ONT.10294.1	63	62	70	370	553	604	20.4644	21.9656	26.5421	159.407	128.312	141.581	2.05e-11	2.41958	up
ONT.10294.2	10	9	12	60	81	127	3.24831	3.18856	4.55007	25.8497	18.7944	29.7695	3e-07	2.54082	up
ONT.10295.1	4	12	7	99	192	175	1.29933	4.25141	2.65421	42.6521	44.5497	41.0209	2.12e-15	3.75814	up
ONT.10295.4	1	2	0	12	15	17	0.324831	0.708568	0	5.16995	3.48045	3.98489	0.00106189	3.42718	up
ONT.10295.5	2	0	1	5	20	11	0.649663	0	0.379173	2.15415	4.6406	2.57846	0.0063756	2.97455	up
ONT.10297.11	296	189	256	99	140	264	96.1501	66.9597	97.0682	42.6521	32.4842	61.883	0.00550017	-1.13864	down
ONT.10297.15	206	143	167	66	89	146	66.9153	50.6626	63.3218	28.4347	20.6506	34.2232	0.000909495	-1.33231	down
ONT.10297.16	111	79	79	43	32	94	36.0563	27.9884	29.9546	18.5257	7.42495	22.0341	0.00699193	-1.18367	down
ONT.10297.4	3876	3639	3602	1072	1864	2073	1259.05	1289.24	1365.78	461.849	432.503	485.922	1.22e-06	-1.71646	down
ONT.10297.6	40	33	33	13	15	28	12.9933	11.6914	12.5127	5.60078	3.48045	6.56334	0.00825491	-1.46265	down
ONT.10297.8	740	611	798	262	317	685	240.375	216.468	302.58	112.877	73.5534	160.568	0.000939997	-1.34589	down
ONT.10304.3	255	174	224	106	164	183	82.832	61.6454	84.9346	45.6679	38.0529	42.8961	0.00728245	-1.07466	down
ONT.1031.3	74	86	69	25	33	51	24.0375	30.4684	26.1629	10.7707	7.65698	11.9547	0.000375089	-1.61989	down
ONT.10335.9	376	259	242	138	134	241	122.137	91.7596	91.7597	59.4544	31.092	56.4916	0.00045995	-1.26957	down
ONT.10341.2	15	9	18	44	98	78	4.87247	3.18856	6.82511	18.9565	22.7389	18.2836	0.000359547	1.78834	up
ONT.10350.2	13	21	16	105	137	145	4.22281	7.43997	6.06676	45.2371	31.7881	33.9887	8.68e-08	2.43052	up
ONT.10362.1	7	16	14	33	100	115	2.27382	5.66855	5.30842	14.2174	23.203	26.9566	0.000380295	2.07327	up
ONT.10366.2	27	25	14	47	92	143	8.77045	8.8571	5.30842	20.249	21.3467	33.5199	0.00404471	1.51382	up
ONT.10367.1	177	198	118	88	144	101	57.4952	70.1483	44.7424	37.913	33.4123	23.6749	0.00690256	-1.0692	down
ONT.10396.7	13	4	20	92	107	160	4.22281	1.41714	7.58345	39.6363	24.8272	37.5048	4.73e-09	2.70985	up
ONT.10399.2	40	35	24	11	17	23	12.9933	12.3999	9.10014	4.73912	3.94451	5.39132	0.00766023	-1.49874	down
ONT.10399.5	75	79	40	20	43	41	24.3624	27.9884	15.1669	8.61658	9.97728	9.61061	0.00221784	-1.45915	down
ONT.10406.3	20	20	14	61	103	94	6.49663	7.08568	5.30842	26.2806	23.8991	22.0341	0.000513302	1.72559	up
ONT.10406.5	3	2	2	14	13	32	0.974494	0.708568	0.758345	6.03161	3.01639	7.50096	0.00524018	2.54928	up
ONT.10407.1	15	29	37	74	171	255	4.87247	10.2742	14.0294	31.8814	39.6771	59.7733	0.00159831	1.95454	up
ONT.10411.10	377	359	290	116	175	225	122.461	127.188	109.96	49.9762	40.6052	52.7412	2.64e-05	-1.53699	down
ONT.10411.7	40	49	49	27	20	18	12.9933	17.3599	18.5795	11.6324	4.6406	4.21929	0.001606	-1.48713	down
ONT.10413.7	109	87	79	524	886	869	35.4066	30.8227	29.9546	225.754	205.578	203.698	1.17e-12	2.51139	up
ONT.1042.3	1931	1435	2253	414	926	922	627.249	508.398	854.276	178.363	214.86	216.122	0.000261307	-1.92473	down
ONT.10436.2	35	24	30	4	9	29	11.3691	8.50282	11.3752	1.72332	2.08827	6.79775	0.00486316	-1.7598	down
ONT.10447.1	151	106	72	43	92	65	49.0495	37.5541	27.3004	18.5257	21.3467	15.2363	0.00318425	-1.25229	down
ONT.10450.3	0	6	6	140	178	333	0	2.1257	2.27504	60.3161	41.3013	78.0569	2.48e-12	5.12859	up
ONT.10450.5	0	0	1	6	10	9	0	0	0.379173	2.58497	2.3203	2.10965	0.00322589	3.93925	up
ONT.10454.1	0	6	0	17	24	47	0	2.1257	0	7.32409	5.56871	11.017	0.00032847	3.31972	up
ONT.10457.2	10	6	11	57	91	113	3.24831	2.1257	4.1709	24.5573	21.1147	26.4878	8.88e-08	2.69685	up
ONT.10469.1	1	4	0	10	26	11	0.324831	1.41714	0	4.30829	6.03277	2.57846	0.00894753	2.71229	up
ONT.1049.4	149	130	126	39	59	108	48.3999	46.0569	47.7757	16.8023	13.6898	25.3158	0.000194143	-1.5586	down
ONT.10518.1	10	11	12	2	3	2	3.24831	3.89713	4.55007	0.861658	0.696089	0.46881	0.00131203	-2.75156	down
ONT.10532.2	6	13	5	24	79	55	1.94899	4.60569	1.89586	10.3399	18.3304	12.8923	0.000430557	2.10402	up
ONT.10538.1	1	0	1	11	24	18	0.324831	0	0.379173	4.73912	5.56871	4.21929	6.57e-05	4.13458	up
ONT.10538.3	0	0	0	4	6	10	0	0	0	1.72332	1.39218	2.34405	0.00122043	Inf	up
ONT.10549.1	22	14	15	74	100	146	7.14629	4.95998	5.68759	31.8814	23.203	34.2232	7.33e-06	2.11486	up
ONT.10549.2	6	14	5	34	53	32	1.94899	4.95998	1.89586	14.6482	12.2976	7.50096	0.00549061	1.76242	up
ONT.10556.1	147	121	215	523	897	1039	47.7502	42.8684	81.5221	225.324	208.131	243.547	3.17e-07	1.75205	up
ONT.10559.2	58	46	74	205	327	204	18.8402	16.2971	28.0588	88.32	75.8737	47.8186	0.00136489	1.51863	up
ONT.10560.2	11	15	7	51	125	112	3.57315	5.31426	2.65421	21.9723	29.0037	26.2534	2.06e-07	2.5442	up
ONT.10568.4	181	130	152	32	63	104	58.7945	46.0569	57.6342	13.7865	14.6179	24.3781	8.72e-06	-1.83046	down
ONT.10568.5	56	60	36	11	29	22	18.1906	21.257	13.6502	4.73912	6.72886	5.15691	0.000216513	-1.87674	down
ONT.10568.7	56	58	34	15	21	31	18.1906	20.5485	12.8919	6.46244	4.87262	7.26656	0.000761541	-1.6773	down
ONT.10577.1	72	57	78	24	45	49	23.3879	20.1942	29.5755	10.3399	10.4413	11.4859	0.00401487	-1.39786	down
ONT.10578.2	0	0	0	11	9	12	0	0	0	4.73912	2.08827	2.81286	0.000106822	Inf	up
ONT.10588.5	65	71	52	204	264	232	21.114	25.1542	19.717	87.8891	61.2559	54.382	0.000745151	1.4099	up
ONT.10601.1	14	11	11	1	2	7	4.54764	3.89713	4.1709	0.430829	0.46406	1.64084	0.00339405	-2.51342	down
ONT.10602.6	14	5	5	0	1	0	4.54764	1.77142	1.89586	0	0.23203	0	0.00304509	-5.33137	down
ONT.10628.1	56	65	87	152	275	234	18.1906	23.0285	32.988	65.486	63.8082	54.8508	0.00738205	1.08896	up
ONT.10628.4	95	85	98	293	768	398	30.859	30.1142	37.1589	126.233	178.199	93.2932	0.000957323	1.8039	up
ONT.10628.6	25	21	34	69	100	113	8.12079	7.43997	12.8919	29.7272	23.203	26.4878	0.00922467	1.25621	up
ONT.10635.2	437	426	361	158	220	315	141.951	150.925	136.881	68.071	51.0465	73.8376	0.000191414	-1.36629	down
ONT.10636.1	24	18	17	11	4	10	7.79595	6.37711	6.44593	4.73912	0.928119	2.34405	0.00827295	-1.59178	down
ONT.10664.1	14	12	6	60	80	44	4.54764	4.25141	2.27504	25.8497	18.5624	10.3138	0.00958534	2.09403	up
ONT.10664.3	30	24	16	61	103	95	9.74494	8.50282	6.06676	26.2806	23.8991	22.2685	0.00732247	1.36829	up
ONT.10692.2	827	780	708	114	221	203	268.636	276.342	268.454	49.1145	51.2786	47.5842	2.29e-14	-2.66978	down
ONT.10692.3	225	209	132	41	93	53	73.0871	74.0454	50.0508	17.664	21.5788	12.4235	2.55e-08	-2.13808	down
ONT.10692.7	38	26	24	3	8	6	12.3436	9.21139	9.10014	1.29249	1.85624	1.40643	1.71e-06	-2.9566	down
ONT.10692.9	184	119	140	26	41	50	59.769	42.1598	53.0842	11.2016	9.51322	11.7203	9.1e-10	-2.47056	down
ONT.10693.2	3	2	1	17	46	37	0.974494	0.708568	0.379173	7.32409	10.6734	8.67299	3.72e-06	3.49718	up
ONT.10693.4	7	15	15	56	142	165	2.27382	5.31426	5.68759	24.1264	32.9482	38.6768	2.2e-08	2.63855	up
ONT.10694.2	0	5	1	9	19	18	0	1.77142	0.379173	3.87746	4.40857	4.21929	0.0097731	2.34991	up
ONT.10696.1	63	59	33	17	17	26	20.4644	20.9028	12.5127	7.32409	3.94451	6.09453	0.000112345	-1.84226	down
ONT.10698.1	67	74	29	12	30	26	21.7637	26.217	10.996	5.16995	6.96089	6.09453	0.0043416	-1.88912	down
ONT.10709.2	6	11	13	31	76	89	1.94899	3.89713	4.92924	13.3557	17.6343	20.8621	6.39e-05	2.05146	up
ONT.10711.1	13	8	8	31	44	53	4.22281	2.83427	3.03338	13.3557	10.2093	12.4235	0.00831018	1.62232	up
ONT.10711.3	17	9	16	34	65	72	5.52213	3.18856	6.06676	14.6482	15.0819	16.8772	0.00809068	1.43926	up
ONT.10711.6	21	14	19	40	74	111	6.82146	4.95998	7.20428	17.2332	17.1702	26.019	0.00359572	1.4578	up
ONT.10727.1	19	14	21	6	4	11	6.1718	4.95998	7.96262	2.58497	0.928119	2.57846	0.00623617	-1.87292	down
ONT.10746.1	158	130	111	383	526	594	51.3234	46.0569	42.0881	165.008	122.048	139.237	0.000218315	1.39917	up
ONT.10769.2	196	255	165	47	152	118	63.667	90.3425	62.5635	20.249	35.2685	27.6598	8.74e-05	-1.58132	down
ONT.1077.2	34	53	39	122	187	219	11.0443	18.7771	14.7877	52.5611	43.3896	51.3347	0.000307481	1.51175	up
ONT.1078.5	107	102	66	34	91	53	34.757	36.137	25.0254	14.6482	21.1147	12.4235	0.00882525	-1.19692	down
ONT.10785.1	146	127	142	57	87	139	47.4254	44.9941	53.8425	24.5573	20.1866	32.5823	0.00940516	-1.1325	down
ONT.10792.3	51	42	42	133	242	171	16.5664	14.8799	15.9252	57.3003	56.1512	40.0833	0.000454436	1.48127	up
ONT.10795.11	104	91	57	176	430	286	33.7825	32.2399	21.6128	75.8259	99.7728	67.0399	0.00141023	1.26604	up
ONT.10795.13	18	22	11	36	103	106	5.84697	7.79425	4.1709	15.5098	23.8991	24.8469	0.00074449	1.65536	up
ONT.10800.1	77	63	47	21	48	39	25.012	22.3199	17.8211	9.04741	11.1374	9.1418	0.00537808	-1.3568	down
ONT.10800.7	161	159	103	53	123	76	52.2979	56.3312	39.0548	22.8339	28.5397	17.8148	0.00162741	-1.29958	down
ONT.10803.1	141	131	300	1448	4040	2417	45.8012	46.4112	113.752	623.841	937.4	566.557	1.08e-08	3.14094	up
ONT.10803.2	2	0	2	17	60	27	0.649663	0	0.758345	7.32409	13.9218	6.32894	0.000389196	4.06281	up
ONT.10803.5	3	5	7	60	167	130	0.974494	1.77142	2.65421	25.8497	38.749	30.4727	1.88e-14	3.91807	up
ONT.10804.2	6	3	16	26	56	56	1.94899	1.06285	6.06676	11.2016	12.9937	13.1267	0.00120257	1.80107	up
ONT.10816.4	10	26	10	88	194	126	3.24831	9.21139	3.79173	37.913	45.0138	29.535	9.3e-09	2.59007	up
ONT.10817.4	11	12	9	105	186	170	3.57315	4.25141	3.41255	45.2371	43.1575	39.8489	7.1e-13	3.3026	up
ONT.10823.3	17	15	19	65	153	125	5.52213	5.31426	7.20428	28.0039	35.5006	29.3006	2.26e-06	2.14768	up
ONT.10827.2	43	54	41	112	185	233	13.9678	19.1313	15.5461	48.2529	42.9255	54.6164	0.00106923	1.37452	up
ONT.10839.2	43	37	42	420	583	610	13.9678	13.1085	15.9252	180.948	135.273	142.987	6.11e-18	3.19763	up
ONT.10839.4	3	4	2	20	23	39	0.974494	1.41714	0.758345	8.61658	5.33668	9.1418	0.000407266	2.66952	up
ONT.10839.5	10	4	5	47	53	77	3.24831	1.41714	1.89586	20.249	12.2976	18.0492	2.14e-06	2.73275	up
ONT.10839.9	168	123	163	1434	1768	2624	54.5717	43.577	61.8051	617.809	410.229	615.079	1.41e-16	3.14153	up
ONT.10860.1	1	1	3	195	424	124	0.324831	0.354284	1.13752	84.0117	98.3806	29.0662	1.22e-06	6.62101	up
ONT.10870.4	124	90	106	211	373	401	40.2791	31.8856	40.1923	90.9049	86.5471	93.9965	0.00758654	1.05838	up
ONT.10877.2	37	21	15	2	10	12	12.0188	7.43997	5.68759	0.861658	2.3203	2.81286	0.00285299	-2.25875	down
ONT.10877.5	12	12	7	0	5	2	3.89798	4.25141	2.65421	0	1.16015	0.46881	0.00206108	-2.9114	down
ONT.10877.6	342	348	261	54	139	122	111.092	123.291	98.964	23.2648	32.2521	28.5974	3.71e-09	-2.19086	down
ONT.10877.8	162	148	107	33	77	58	52.6227	52.4341	40.5715	14.2174	17.8663	13.5955	3.97e-06	-1.87826	down
ONT.10892.2	490	517	390	165	274	286	159.167	183.165	147.877	71.0868	63.5762	67.0399	3.46e-05	-1.49085	down
ONT.10895.3	47	40	43	11	31	9	15.2671	14.1714	16.3044	4.73912	7.19292	2.10965	0.000260639	-1.91905	down
ONT.109.1	5	5	3	20	31	24	1.62416	1.77142	1.13752	8.61658	7.19292	5.62572	0.00767868	2.03218	up
ONT.1090.3	0	6	4	23	68	44	0	2.1257	1.51669	9.90907	15.778	10.3138	9.98e-07	3.09457	up
ONT.1090.4	0	0	1	20	32	15	0	0	0.379173	8.61658	7.42495	3.51608	1.44e-05	5.41282	up
ONT.10903.2	660	522	621	192	408	466	214.389	184.936	235.466	82.7192	94.6681	109.233	0.000297735	-1.35893	down
ONT.10906.1	91	73	63	32	34	52	29.5597	25.8627	23.8879	13.7865	7.88901	12.1891	0.00113153	-1.4416	down
ONT.10909.2	69	52	95	10	40	30	22.4134	18.4228	36.0214	4.30829	9.28119	7.03215	0.00870135	-2.11319	down
ONT.10910.5	12	9	18	31	67	88	3.89798	3.18856	6.82511	13.3557	15.546	20.6277	0.00169868	1.61145	up
ONT.10918.2	72	63	90	1278	1824	2073	23.3879	22.3199	34.1255	550.6	423.222	485.922	1.61e-29	3.96996	up
ONT.10919.11	1	2	0	12	18	20	0.324831	0.708568	0	5.16995	4.17654	4.6881	0.000381538	3.58157	up
ONT.10919.6	28	20	22	154	219	217	9.09528	7.08568	8.3418	66.3477	50.8145	50.8659	1.04e-09	2.55944	up
ONT.10921.2	16	33	16	2	9	8	5.1973	11.6914	6.06676	0.861658	2.08827	1.87524	0.00853218	-2.44284	down
ONT.10921.3	16	23	10	2	7	7	5.1973	8.14854	3.79173	0.861658	1.62421	1.64084	0.00277699	-2.24586	down
ONT.10923.4	147	77	113	353	559	511	47.7502	27.2799	42.8465	152.083	129.705	119.781	3.08e-05	1.54963	up
ONT.10933.1	60	50	75	20	42	48	19.4899	17.7142	28.4379	8.61658	9.74525	11.2514	0.00774083	-1.36551	down
ONT.10940.1	244	252	390	1209	2050	1779	79.2589	89.2796	147.877	520.872	475.661	417.007	7.46e-09	1.93407	up
ONT.10940.7	20	14	14	86	153	89	6.49663	4.95998	5.30842	37.0513	35.5006	20.8621	4.59e-06	2.26239	up
ONT.10976.2	66	31	44	7	14	26	21.4389	10.9828	16.6836	3.0158	3.24842	6.09453	0.000359895	-2.19704	down
ONT.11014.3	25	25	8	55	89	104	8.12079	8.8571	3.03338	23.6956	20.6506	24.3781	0.00202996	1.58387	up
ONT.11016.1	94	75	111	191	336	370	30.5342	26.5713	42.0881	82.2884	77.962	86.7299	0.00489934	1.09659	up
ONT.1102.1	9	16	8	39	62	61	2.92348	5.66855	3.03338	16.8023	14.3858	14.2987	0.00176197	1.76222	up
ONT.11024.2	35	42	31	89	193	172	11.3691	14.8799	11.7543	38.3438	44.7817	40.3177	0.000495307	1.4924	up
ONT.11042.1	136	98	73	48	93	54	44.1771	34.7198	27.6796	20.6798	21.5788	12.6579	0.00617943	-1.16605	down
ONT.11044.1	73	44	81	180	307	330	23.7127	15.5885	30.713	77.5492	71.2331	77.3537	0.000140863	1.46945	up
ONT.11052.3	313	313	253	84	146	156	101.672	110.891	95.9306	36.1896	33.8763	36.5672	2.45e-06	-1.74228	down
ONT.11052.5	148	128	166	56	73	149	48.075	45.3484	62.9426	24.1264	16.9382	34.9264	0.00329328	-1.25669	down
ONT.11054.1	92	79	71	33	21	50	29.8845	27.9884	26.9212	14.2174	4.87262	11.7203	8.39e-05	-1.67914	down
ONT.11054.2	137	78	78	31	14	54	44.5019	27.6342	29.5755	13.3557	3.24842	12.6579	2.83e-05	-2.0141	down
ONT.11054.5	73	54	57	21	17	46	23.7127	19.1313	21.6128	9.04741	3.94451	10.7826	0.000438986	-1.65349	down
ONT.11054.6	18	8	7	3	0	4	5.84697	2.83427	2.65421	1.29249	0	0.937621	0.00678756	-2.56666	down
ONT.11054.7	27	23	14	3	5	10	8.77045	8.14854	5.30842	1.29249	1.16015	2.34405	0.000324384	-2.4105	down
ONT.11068.7	813	539	538	172	223	280	264.088	190.959	203.995	74.1026	51.7426	65.6334	5.81e-09	-1.99705	down
ONT.11088.3	22	32	22	180	303	279	7.14629	11.3371	8.3418	77.5492	70.305	65.399	4.53e-12	2.78034	up
ONT.11088.4	3	8	2	39	48	63	0.974494	2.83427	0.758345	16.8023	11.1374	14.7675	1.01e-06	3.02736	up
ONT.11088.6	1	3	8	27	48	46	0.324831	1.06285	3.03338	11.6324	11.1374	10.7826	1.82e-05	2.68276	up
ONT.11094.1	126	86	109	31	56	54	40.9288	30.4684	41.3298	13.3557	12.9937	12.6579	4.24e-05	-1.74678	down
ONT.11098.2	72	45	57	15	29	23	23.3879	15.9428	21.6128	6.46244	6.72886	5.39132	6.75e-05	-1.92908	down
ONT.11099.1	555	500	516	67	194	210	180.281	177.142	195.653	28.8655	45.0138	49.2251	8.07e-11	-2.37387	down
ONT.11099.2	619	551	595	123	211	262	201.071	195.211	225.608	52.992	48.9583	61.4141	1.62e-09	-2.14179	down
ONT.11099.3	161	127	149	35	62	80	52.2979	44.9941	56.4967	15.079	14.3858	18.7524	3.91e-06	-1.88638	down
ONT.11099.4	464	384	367	74	154	216	150.722	136.045	139.156	31.8814	35.7326	50.6315	2.06e-08	-2.05513	down
ONT.11099.6	29	25	24	5	10	14	9.42011	8.8571	9.10014	2.15415	2.3203	3.28167	0.00113079	-2.02685	down
ONT.11115.2	4	4	6	64	90	125	1.29933	1.41714	2.27504	27.5731	20.8827	29.3006	4.32e-12	3.73848	up
ONT.11115.3	40	55	28	278	914	630	12.9933	19.4856	10.6168	119.77	212.075	147.675	4.85e-08	3.27855	up
ONT.11117.2	25	33	26	84	154	99	8.12079	11.6914	9.85849	36.1896	35.7326	23.2061	0.00161756	1.4666	up
ONT.11128.1	315	230	261	113	131	260	102.322	81.4854	98.964	48.6837	30.3959	60.9453	0.00140422	-1.22773	down
ONT.11131.1	24	20	24	2	14	3	7.79595	7.08568	9.10014	0.861658	3.24842	0.703215	0.000227672	-2.52355	down
ONT.11131.2	115	79	88	7	19	30	37.3556	27.9884	33.3672	3.0158	4.40857	7.03215	1.06e-10	-2.97481	down
ONT.11131.3	10	8	8	2	4	1	3.24831	2.83427	3.03338	0.861658	0.928119	0.234405	0.00832129	-2.39056	down
ONT.11133.3	189	178	140	81	130	137	61.3931	63.0626	53.0842	34.8972	30.1639	32.1135	0.00803536	-1.07972	down
ONT.11135.1	1	5	2	12	30	17	0.324831	1.77142	0.758345	5.16995	6.96089	3.98489	0.00522902	2.29568	up
ONT.11153.2	12	12	6	33	85	84	3.89798	4.25141	2.27504	14.2174	19.7225	19.69	4.18e-05	2.16653	up
ONT.11161.2	1020	744	1008	131	272	328	331.328	263.587	382.206	56.4386	63.1121	76.8849	3.34e-11	-2.52803	down
ONT.11172.2	149	105	95	35	56	94	48.3999	37.1998	36.0214	15.079	12.9937	22.0341	0.000481406	-1.48547	down
ONT.11172.6	62	57	22	4	22	12	20.1395	20.1942	8.3418	1.72332	5.10465	2.81286	0.00188698	-2.52348	down
ONT.11187.1	119	117	101	25	48	46	38.6549	41.4512	38.2964	10.7707	11.1374	10.7826	1.01e-06	-2.06699	down
ONT.11187.2	46	43	37	6	10	21	14.9422	15.2342	14.0294	2.58497	2.3203	4.92251	1.18e-05	-2.37356	down
ONT.11190.1	327	181	274	53	183	214	106.22	64.1254	103.893	22.8339	42.4614	50.1627	0.00659992	-1.45497	down
ONT.11195.5	175	123	87	49	94	118	56.8455	43.577	32.988	21.1106	21.8108	27.6598	0.00896709	-1.12072	down
ONT.11199.1	2	7	2	14	42	29	0.649663	2.47999	0.758345	6.03161	9.74525	6.79775	0.00104981	2.34595	up
ONT.11209.2	90	51	60	2	2	2	29.2348	18.0685	22.7504	0.861658	0.46406	0.46881	1.36e-19	-5.50915	down
ONT.11209.5	12	8	6	2	0	0	3.89798	2.83427	2.27504	0.861658	0	0	9.45e-05	-3.63899	down
ONT.1121.5	89	119	95	40	55	61	28.91	42.1598	36.0214	17.2332	12.7616	14.2987	0.000497291	-1.48827	down
ONT.1121.6	25	30	37	12	14	9	8.12079	10.6285	14.0294	5.16995	3.24842	2.10965	0.000753201	-1.86904	down
ONT.1121.8	39	38	37	5	14	24	12.6684	13.4628	14.0294	2.15415	3.24842	5.62572	0.000276403	-2.06691	down
ONT.11212.14	4	5	0	66	78	93	1.29933	1.77142	0	28.4347	18.0983	21.7997	1.73e-12	4.28892	up
ONT.11212.4	3	4	0	27	32	62	0.974494	1.41714	0	11.6324	7.42495	14.5331	3.34e-06	3.63069	up
ONT.11212.6	11	11	6	183	341	226	3.57315	3.89713	2.27504	78.8417	79.1221	52.9756	2.47e-21	4.23007	up
ONT.11212.9	2	3	2	55	82	82	0.649663	1.06285	0.758345	23.6956	19.0264	19.2212	1.41e-12	4.43649	up
ONT.11241.3	2460	2401	1833	427	885	879	799.085	850.636	695.023	183.964	205.346	206.042	1.87e-10	-2.18407	down
ONT.11243.5	13	12	19	102	167	128	4.22281	4.25141	7.20428	43.9446	38.749	30.0039	6.66e-09	2.61905	up
ONT.11245.1	0	0	0	3	6	7	0	0	0	1.29249	1.39218	1.64084	0.0048488	Inf	up
ONT.11255.3	150	127	125	431	581	477	48.7247	44.9941	47.3966	185.687	134.809	111.811	0.000259417	1.39629	up
ONT.11266.1	0	0	0	3	8	5	0	0	0	1.29249	1.85624	1.17203	0.0048488	Inf	up
ONT.1127.1	2	3	2	15	19	27	0.649663	1.06285	0.758345	6.46244	4.40857	6.32894	0.00200862	2.5888	up
ONT.11289.6	26	31	15	86	221	104	8.44562	10.9828	5.68759	37.0513	51.2786	24.3781	0.00288514	1.96391	up
ONT.11289.7	254	218	211	914	1462	1165	82.5072	77.2339	80.0054	393.778	339.228	273.082	1.06e-07	1.85315	up
ONT.11289.8	3	2	0	12	26	13	0.974494	0.708568	0	5.16995	6.03277	3.04727	0.00216197	2.89515	up
ONT.11295.2	24	20	11	188	427	293	7.79595	7.08568	4.1709	80.9959	99.0767	68.6807	1.04e-17	3.50484	up
ONT.11309.1	3	2	2	13	48	34	0.974494	0.708568	0.758345	5.60078	11.1374	7.96977	4.85e-05	3.13581	up
ONT.11316.2	37	25	26	5	10	26	12.0188	8.8571	9.85849	2.15415	2.3203	6.09453	0.00453596	-1.74098	down
ONT.11316.5	86	93	78	28	55	35	27.9355	32.9484	29.5755	12.0632	12.7616	8.20418	0.000164142	-1.66678	down
ONT.11317.1	496	602	321	103	159	180	161.116	213.279	121.714	44.3754	36.8927	42.1929	1.01e-07	-2.21139	down
ONT.11327.6	311	354	257	117	264	158	101.023	125.417	97.4473	50.407	61.2559	37.036	0.00041847	-1.33218	down
ONT.11332.4	58	97	94	172	276	321	18.8402	34.3656	35.6422	74.1026	64.0402	75.2441	0.00887641	1.0473	up
ONT.11333.1	3	1	1	18	79	30	0.974494	0.354284	0.379173	7.75492	18.3304	7.03215	0.00560442	4.07825	up
ONT.11342.1	91	70	63	23	45	61	29.5597	24.7999	23.8879	9.90907	10.4413	14.2987	0.00360381	-1.3811	down
ONT.11352.2	306	266	219	54	82	104	99.3984	94.2396	83.0388	23.2648	19.0264	24.3781	9.39e-10	-2.26273	down
ONT.11363.10	83	63	82	243	426	264	26.961	22.3199	31.0921	104.691	98.8447	61.883	0.000166151	1.50216	up
ONT.11372.2	54	71	43	0	1	2	17.5409	25.1542	16.3044	0	0.23203	0.46881	9.58e-20	-6.57671	down
ONT.11372.5	12	11	10	0	0	0	3.89798	3.89713	3.79173	0	0	0	1.91e-07	#NAME?	down
ONT.11374.1	17	32	21	67	128	96	5.52213	11.3371	7.96262	28.8655	29.6998	22.5029	0.00166467	1.49704	up
ONT.11389.5	23	19	20	56	73	107	7.47112	6.7314	7.58345	24.1264	16.9382	25.0814	0.00664112	1.38742	up
ONT.11391.1	0	1	2	7	13	15	0	0.354284	0.758345	3.0158	3.01639	3.51608	0.00533266	2.86401	up
ONT.11392.1	0	0	0	10	19	21	0	0	0	4.30829	4.40857	4.92251	2.71e-06	Inf	up
ONT.11397.2	239	224	89	42	66	58	77.6347	79.3597	33.7464	18.0948	15.314	13.5955	0.0010289	-2.22245	down
ONT.11404.10	135	84	122	238	302	486	43.8522	29.7599	46.259	102.537	70.073	113.921	0.00923913	1.03907	up
ONT.11404.4	158	84	106	267	317	453	51.3234	29.7599	40.1923	115.031	73.5534	106.186	0.00994479	1.06494	up
ONT.11404.5	39	30	38	87	127	158	12.6684	10.6285	14.4086	37.4821	29.4678	37.036	0.00657817	1.24576	up
ONT.11406.3	673	939	350	53	226	60	218.612	332.673	132.71	22.8339	52.4387	14.0643	0.00027116	-3.13085	down
ONT.11406.6	11	10	4	0	3	1	3.57315	3.54284	1.51669	0	0.696089	0.234405	0.00110527	-3.39013	down
ONT.11413.8	207	201	193	110	118	166	67.2401	71.2111	73.1803	47.3912	27.3795	38.9113	0.00399919	-1.11452	down
ONT.11415.1	2	8	9	28	69	49	0.649663	2.83427	3.41255	12.0632	16.0101	11.4859	5.57e-05	2.29883	up
ONT.11430.2	10	13	2	44	52	55	3.24831	4.60569	0.758345	18.9565	12.0655	12.8923	0.000329616	2.15433	up
ONT.11438.1	157	184	142	38	113	83	50.9985	65.1883	53.8425	16.3715	26.2194	19.4556	5.79e-05	-1.65929	down
ONT.11441.3	50	65	32	19	28	33	16.2416	23.0285	12.1335	8.18575	6.49683	7.73537	0.00512542	-1.40135	down
ONT.11443.2	151	149	108	32	83	70	49.0495	52.7883	40.9506	13.7865	19.2585	16.4084	3.07e-05	-1.73341	down
ONT.11453.1	108	137	92	29	58	70	35.0818	48.5369	34.8839	12.494	13.4577	16.4084	8.45e-05	-1.68848	down
ONT.11455.3	1212	1094	1125	374	646	820	393.696	387.587	426.569	161.13	149.891	192.212	3.63e-05	-1.47519	down
ONT.1147.1	1	1	1	14	39	30	0.324831	0.354284	0.379173	6.03161	9.04916	7.03215	1.69e-06	4.17558	up
ONT.1147.3	0	0	1	18	55	40	0	0	0.379173	7.75492	12.7616	9.37621	4.15e-10	6.03792	up
ONT.1147.6	0	0	0	4	9	6	0	0	0	1.72332	2.08827	1.40643	0.00154972	Inf	up
ONT.11473.3	28	54	29	9	17	19	9.09528	19.1313	10.996	3.87746	3.94451	4.4537	0.00730469	-1.87945	down
ONT.11480.1	120	81	70	37	42	20	38.9798	28.697	26.5421	15.9407	9.74525	4.6881	4.94e-06	-1.85519	down
ONT.11480.14	73	68	30	7	39	14	23.7127	24.0913	11.3752	3.0158	9.04916	3.28167	0.00224354	-2.13816	down
ONT.11480.19	27	20	15	6	6	6	8.77045	7.08568	5.68759	2.58497	1.39218	1.40643	0.000487984	-2.21713	down
ONT.11480.21	249	181	180	122	154	146	80.883	64.1254	68.2511	52.5611	35.7326	34.2232	0.00771195	-1.01739	down
ONT.11480.4	140	101	77	34	58	34	45.4764	35.7827	29.1963	14.6482	13.4577	7.96977	8.6e-06	-1.82627	down
ONT.11486.2	124	113	118	42	47	68	40.2791	40.0341	44.7424	18.0948	10.9054	15.9395	3.54e-05	-1.69462	down
ONT.11489.2	4	11	7	27	52	51	1.29933	3.89713	2.65421	11.6324	12.0655	11.9547	0.000875471	1.97429	up
ONT.11501.3	52	51	59	195	237	376	16.8912	18.0685	22.3712	84.0117	54.9911	88.1363	5.23e-06	1.76789	up
ONT.11501.5	56	48	49	148	226	318	18.1906	17.0056	18.5795	63.7627	52.4387	74.5408	5.08e-05	1.6142	up
ONT.11501.9	19	18	13	36	100	70	6.1718	6.37711	4.92924	15.5098	23.203	16.4084	0.0050676	1.45327	up
ONT.11504.4	911	450	897	210	395	355	295.921	159.428	340.118	90.4741	91.6518	83.2138	0.00711809	-1.80553	down
ONT.11504.7	21	22	14	2	9	9	6.82146	7.79425	5.30842	0.861658	2.08827	2.10965	0.00252981	-2.17138	down
ONT.11504.8	59	38	30	5	17	18	19.1651	13.4628	11.3752	2.15415	3.94451	4.21929	2.37e-05	-2.28973	down
ONT.11505.2	54	62	85	16	35	44	17.5409	21.9656	32.2297	6.89327	8.12104	10.3138	0.0080583	-1.71833	down
ONT.11505.4	116	86	116	26	37	69	37.6804	30.4684	43.984	11.2016	8.5851	16.174	1.87e-05	-1.85553	down
ONT.11507.14	53	63	39	23	34	22	17.2161	22.3199	14.7877	9.90907	7.88901	5.15691	0.00241932	-1.45562	down
ONT.11507.15	269	219	220	117	184	188	87.3796	77.5882	83.418	50.407	42.6935	44.0682	0.00635565	-1.07104	down
ONT.11507.17	241	182	198	109	120	170	78.2844	64.4797	75.0762	46.9604	27.8436	39.8489	0.00287961	-1.14399	down
ONT.11507.19	63	71	63	26	41	26	20.4644	25.1542	23.8879	11.2016	9.51322	6.09453	0.000542671	-1.59267	down
ONT.11507.36	101	102	93	49	54	67	32.808	36.137	35.263	21.1106	12.5296	15.7051	0.00216197	-1.2966	down
ONT.1151.35	10	21	12	4	6	6	3.24831	7.43997	4.55007	1.72332	1.39218	1.40643	0.00937504	-1.9624	down
ONT.1151.44	158	156	127	59	79	84	51.3234	55.2683	48.1549	25.4189	18.3304	19.69	0.000142366	-1.50053	down
ONT.11521.1	58	45	42	185	365	377	18.8402	15.9428	15.9252	79.7034	84.6909	88.3707	3.09e-08	2.10851	up
ONT.11521.2	12	17	14	59	101	149	3.89798	6.02283	5.30842	25.4189	23.435	34.9264	1.63e-06	2.25061	up
ONT.11532.1	64	39	15	4	8	5	20.7892	13.8171	5.68759	1.72332	1.85624	1.17203	0.00601441	-3.28292	down
ONT.11532.2	88	88	22	3	9	6	28.5852	31.177	8.3418	1.29249	2.08827	1.40643	0.00110465	-4.01952	down
ONT.11532.5	138	140	34	9	16	10	44.8267	49.5998	12.8919	3.87746	3.71248	2.34405	0.00211103	-3.63059	down
ONT.11533.3	646	475	595	165	337	362	209.841	168.285	225.608	71.0868	78.194	84.8547	1.6e-05	-1.5799	down
ONT.11533.4	1379	1147	1276	407	707	828	447.943	406.364	483.824	175.347	164.045	194.087	1.34e-05	-1.54037	down
ONT.11546.2	24	16	12	62	64	73	7.79595	5.66855	4.55007	26.7114	14.8499	17.1116	0.0081743	1.48958	up
ONT.11550.1	2634	2393	1698	467	1195	903	855.606	847.802	643.835	201.197	277.276	211.668	1.16e-08	-1.96986	down
ONT.11550.8	32	38	23	1	8	11	10.3946	13.4628	8.72097	0.430829	1.85624	2.57846	2.98e-06	-2.93078	down
ONT.11559.1	2	0	0	14	23	24	0.649663	0	0	6.03161	5.33668	5.62572	1.57e-05	4.51714	up
ONT.11559.3	10	2	2	78	70	90	3.24831	0.708568	0.758345	33.6047	16.2421	21.0965	4.38e-06	3.70072	up
ONT.11559.7	8	3	4	66	79	161	2.59865	1.06285	1.51669	28.4347	18.3304	37.7392	8.6e-07	3.8187	up
ONT.11559.8	0	0	1	7	19	14	0	0	0.379173	3.0158	4.40857	3.28167	0.000156021	4.55502	up
ONT.11568.1	4	3	3	21	25	31	1.29933	1.06285	1.13752	9.04741	5.80074	7.26656	0.00136727	2.44327	up
ONT.11571.1	747	517	581	97	206	225	242.649	183.165	220.299	41.7904	47.7981	52.7412	1.61e-11	-2.39254	down
ONT.11571.2	13	6	8	1	1	2	4.22281	2.1257	3.03338	0.430829	0.23203	0.46881	0.000642688	-3.26645	down
ONT.11577.12	155	72	90	36	23	63	50.3489	25.5085	34.1255	15.5098	5.33668	14.7675	0.00205549	-1.84435	down
ONT.11577.2	698	438	532	131	179	308	226.732	155.176	201.72	56.4386	41.5333	72.1968	1.75e-08	-1.99088	down
ONT.11577.4	256	210	207	41	88	118	83.1568	74.3997	78.4887	17.664	20.4186	27.6598	1.18e-07	-2.05099	down
ONT.11577.7	168	87	116	37	50	88	54.5717	30.8227	43.984	15.9407	11.6015	20.6277	0.000563395	-1.63811	down
ONT.11577.8	26	17	21	2	10	10	8.44562	6.02283	7.96262	0.861658	2.3203	2.34405	0.00140596	-2.22299	down
ONT.11589.1	44	24	39	5	11	13	14.2926	8.50282	14.7877	2.15415	2.55233	3.04727	1.26e-05	-2.49089	down
ONT.11596.3	13	12	14	55	83	73	4.22281	4.25141	5.30842	23.6956	19.2585	17.1116	0.000255423	1.90332	up
ONT.11598.1	14	17	11	2	5	7	4.54764	6.02283	4.1709	0.861658	1.16015	1.64084	0.00535203	-2.20798	down
ONT.116.1	1	1	1	17	12	23	0.324831	0.354284	0.379173	7.32409	2.78436	5.39132	0.000938157	3.64978	up
ONT.11617.4	48	51	23	14	16	11	15.5919	18.0685	8.72097	6.03161	3.71248	2.57846	0.000226338	-1.9935	down
ONT.11633.3	99	98	97	225	354	331	32.1583	34.7198	36.7797	96.9365	82.1385	77.5881	0.00698765	1.09171	up
ONT.1165.2	903	656	779	188	403	543	293.323	232.41	295.375	80.9959	93.508	127.282	5.36e-06	-1.65347	down
ONT.1165.3	11665	9428	10005	2329	6270	4847	3789.16	3340.19	3793.62	1003.4	1454.83	1136.16	2.36e-06	-1.81309	down
ONT.11663.2	16283	12414	14689	2155	6485	4520	5289.23	4398.08	5569.66	928.437	1504.71	1059.51	1.31e-09	-2.33747	down
ONT.11663.4	3843	2884	3238	371	1073	866	1248.33	1021.76	1227.76	159.838	248.968	202.995	8.07e-15	-2.72408	down
ONT.11664.1	1721	1519	1747	224	661	875	559.035	538.158	662.414	96.5057	153.372	205.105	1.56e-09	-2.1578	down
ONT.11669.1	12	9	13	29	64	56	3.89798	3.18856	4.92924	12.494	14.8499	13.1267	0.00626708	1.53496	up
ONT.11673.1	103	57	63	14	39	50	33.4576	20.1942	23.8879	6.03161	9.04916	11.7203	0.000254979	-1.73541	down
ONT.11673.4	64	40	48	13	9	25	20.7892	14.1714	18.2003	5.60078	2.08827	5.86013	8.26e-06	-2.1901	down
ONT.11675.1	286	278	197	84	155	148	92.9018	98.491	74.697	36.1896	35.9646	34.692	5.04e-05	-1.52362	down
ONT.11675.3	1073	998	724	319	658	560	348.544	353.576	274.521	137.434	152.676	131.267	6.04e-05	-1.41936	down
ONT.11675.4	1232	1165	925	372	860	862	400.192	412.741	350.735	160.268	199.546	202.057	0.000648286	-1.25566	down
ONT.11696.1	78	75	30	15	42	18	25.3369	26.5713	11.3752	6.46244	9.74525	4.21929	0.0078199	-1.82919	down
ONT.11700.3	31	25	11	7	13	7	10.0698	8.8571	4.1709	3.0158	3.01639	1.64084	0.007095	-1.79345	down
ONT.11706.2	29	16	22	4	11	5	9.42011	5.66855	8.3418	1.72332	2.55233	1.17203	0.000408651	-2.31907	down
ONT.11712.2	7	7	9	61	188	114	2.27382	2.47999	3.41255	26.2806	43.6216	26.7222	2.32e-07	3.34977	up
ONT.11730.3	281	327	183	57	99	57	91.2776	115.851	69.3886	24.5573	22.9709	13.3611	4.34e-10	-2.39229	down
ONT.11730.4	43	34	28	6	10	22	13.9678	12.0457	10.6168	2.58497	2.3203	5.15691	0.000253891	-2.06596	down
ONT.11730.6	31	24	19	2	13	6	10.0698	8.50282	7.20428	0.861658	3.01639	1.40643	0.000159002	-2.48273	down
ONT.1175.1	2	6	0	21	39	41	0.649663	2.1257	0	9.04741	9.04916	9.61061	1.66e-05	3.14174	up
ONT.11756.1	1	1	2	33	35	31	0.324831	0.354284	0.758345	14.2174	8.12104	7.26656	4.8e-06	4.12585	up
ONT.11756.2	0	0	0	13	24	9	0	0	0	5.60078	5.56871	2.10965	0.000100734	Inf	up
ONT.11787.1	23	18	8	1	2	0	7.47112	6.37711	3.03338	0.430829	0.46406	0	5.24e-06	-4.4486	down
ONT.1179.15	194	148	142	79	107	105	63.0173	52.4341	53.8425	34.0355	24.8272	24.6125	0.00158822	-1.23604	down
ONT.1179.4	213	153	167	61	124	97	69.1891	54.2055	63.3218	26.2806	28.7717	22.7373	0.000196361	-1.47642	down
ONT.11790.2	9	5	4	35	68	73	2.92348	1.77142	1.51669	15.079	15.778	17.1116	1.75e-06	2.74518	up
ONT.11790.3	30	30	18	151	340	159	9.74494	10.6285	6.82511	65.0552	78.8901	37.2704	0.000116202	2.52935	up
ONT.11790.4	32	16	19	146	190	198	10.3946	5.66855	7.20428	62.901	44.0857	46.4122	5.84e-09	2.50449	up
ONT.11792.1	1	1	0	7	10	24	0.324831	0.354284	0	3.0158	2.3203	5.62572	0.00538499	3.83556	up
ONT.11814.1	3	3	0	9	19	22	0.974494	1.06285	0	3.87746	4.40857	5.15691	0.00552622	2.54318	up
ONT.11820.2	29	25	11	5	11	13	9.42011	8.8571	4.1709	2.15415	2.55233	3.04727	0.0081482	-1.7285	down
ONT.11841.2	361	337	247	172	214	282	117.264	119.394	93.6556	74.1026	49.6544	66.1023	0.0069406	-1.00979	down
ONT.11845.2	67	80	80	26	27	45	21.7637	28.3427	30.3338	11.2016	6.2648	10.5482	0.000112616	-1.74052	down
ONT.11849.2	35	31	33	91	126	135	11.3691	10.9828	12.5127	39.2054	29.2357	31.6447	0.00546103	1.30359	up
ONT.11854.3	1191	1290	1382	3666	6776	6951	386.874	457.027	524.016	1579.42	1572.23	1629.35	3.68e-06	1.59021	up
ONT.11863.2	82	62	98	25	56	42	26.6362	21.9656	37.1589	10.7707	12.9937	9.84502	0.00285574	-1.57137	down
ONT.11863.6	29	18	20	6	4	12	9.42011	6.37711	7.58345	2.58497	0.928119	2.81286	0.000840118	-2.102	down
ONT.11867.10	16	16	6	0	0	0	5.1973	5.66855	2.27504	0	0	0	4.1e-07	#NAME?	down
ONT.11867.12	89	99	27	0	0	0	28.91	35.0741	10.2377	0	0	0	4.6e-08	#NAME?	down
ONT.11867.2	1056	1082	361	2	16	6	343.022	383.335	136.881	0.861658	3.71248	1.40643	8.3e-11	-7.35746	down
ONT.11867.4	91	82	31	1	2	4	29.5597	29.0513	11.7543	0.430829	0.46406	0.937621	1.18e-07	-5.45242	down
ONT.11867.7	59	82	22	0	3	0	19.1651	29.0513	8.3418	0	0.696089	0	1.7e-05	-6.51854	down
ONT.11868.1	104	61	93	24	46	74	33.7825	21.6113	35.263	10.3399	10.6734	17.346	0.00296162	-1.45311	down
ONT.11901.1	7	9	11	24	60	64	2.27382	3.18856	4.1709	10.3399	13.9218	15.0019	0.00107553	1.81279	up
ONT.1193.1	112	145	99	40	80	53	36.3811	51.3712	37.5381	17.2332	18.5624	12.4235	0.000140552	-1.5874	down
ONT.1193.6	91	140	77	21	57	28	29.5597	49.5998	29.1963	9.04741	13.2257	6.56334	0.000100218	-2.11378	down
ONT.1193.8	184	199	129	30	107	84	59.769	70.5025	48.9133	12.9249	24.8272	19.69	6.47e-06	-1.83983	down
ONT.11944.1	69	56	54	16	36	38	22.4134	19.8399	20.4753	6.89327	8.35307	8.9074	0.00138636	-1.58468	down
ONT.11944.12	59	58	57	10	18	27	19.1651	20.5485	21.6128	4.30829	4.17654	6.32894	5.27e-06	-2.25907	down
ONT.11944.13	31	20	18	7	5	18	10.0698	7.08568	6.82511	3.0158	1.16015	4.21929	0.00579268	-1.72309	down
ONT.11944.5	524	485	368	70	162	119	170.212	171.828	139.535	30.158	37.5888	27.8942	1.3e-12	-2.53888	down
ONT.11944.9	52	42	44	8	24	27	16.8912	14.8799	16.6836	3.44663	5.56871	6.32894	0.000508764	-1.86394	down
ONT.11966.3	96	82	73	13	23	27	31.1838	29.0513	27.6796	5.60078	5.33668	6.32894	1.69e-08	-2.55743	down
ONT.11966.4	791	751	651	50	145	129	256.942	266.067	246.841	21.5415	33.6443	30.2383	9.44e-21	-3.37664	down
ONT.11966.6	25	24	19	0	6	7	8.12079	8.50282	7.20428	0	1.39218	1.64084	1.22e-05	-3.15905	down
ONT.11968.2	303	198	322	48	196	130	98.4239	70.1483	122.094	20.6798	45.4778	30.4727	0.00184898	-1.80069	down
ONT.1197.2	80	49	76	1389	2064	1691	25.9865	17.3599	28.8171	598.422	478.909	396.379	4.3e-31	4.12862	up
ONT.1197.6	40	42	52	751	1206	855	12.9933	14.8799	19.717	323.553	279.828	200.416	1e-20	3.85475	up
ONT.12.3	56	50	40	19	24	38	18.1906	17.7142	15.1669	8.18575	5.56871	8.9074	0.00628513	-1.38217	down
ONT.12002.4	67	57	62	227	421	370	21.7637	20.1942	23.5087	97.7982	97.6845	86.7299	4.7e-07	1.89298	up
ONT.12003.1	4	2	0	17	21	21	1.29933	0.708568	0	7.32409	4.87262	4.92251	0.00128777	2.90027	up
ONT.12005.1	0	2	0	8	13	14	0	0.708568	0	3.44663	3.01639	3.28167	0.00174972	3.60576	up
ONT.12014.3	156	132	134	48	77	135	50.6737	46.7655	50.8091	20.6798	17.8663	31.6447	0.00257869	-1.2878	down
ONT.12027.5	79	63	50	20	33	60	25.6617	22.3199	18.9586	8.61658	7.65698	14.0643	0.00613695	-1.34517	down
ONT.12037.3	237	257	266	937	1544	1004	76.985	91.051	100.86	403.687	358.254	235.343	1.7e-05	1.67082	up
ONT.12037.6	81	68	101	237	276	543	26.3113	24.0913	38.2964	102.106	64.0402	127.282	0.00686539	1.50559	up
ONT.12052.5	481	369	422	166	159	344	156.244	130.731	160.011	71.5176	36.8927	80.6354	5.15e-05	-1.45794	down
ONT.12052.6	92	96	65	29	34	30	29.8845	34.0113	24.6462	12.494	7.88901	7.03215	7.35e-06	-1.90653	down
ONT.12083.4	15	39	23	92	229	157	4.87247	13.8171	8.72097	39.6363	53.1348	36.8016	1.3e-06	2.03482	up
ONT.12105.3	60	39	30	14	24	33	19.4899	13.8171	11.3752	6.03161	5.56871	7.73537	0.00731294	-1.41228	down
ONT.12120.3	112	82	90	232	317	442	36.3811	29.0513	34.1255	99.9524	73.5534	103.607	0.00129289	1.26241	up
ONT.12125.1	29	20	21	6	9	7	9.42011	7.08568	7.96262	2.58497	2.08827	1.64084	0.000489797	-2.17146	down
ONT.12126.3	38	36	39	72	177	143	12.3436	12.7542	14.7877	31.0197	41.0693	33.5199	0.00690463	1.19268	up
ONT.12136.2	0	0	3	34	101	62	0	0	1.13752	14.6482	23.435	14.5331	1.08e-10	5.26715	up
ONT.12136.3	0	0	2	41	82	67	0	0	0.758345	17.664	19.0264	15.7051	2.45e-14	5.84229	up
ONT.12136.6	0	0	5	21	28	55	0	0	1.89586	9.04741	6.49683	12.8923	2.27e-05	3.64098	up
ONT.12136.7	1	0	2	20	37	95	0.324831	0	0.758345	8.61658	8.5851	22.2685	0.00247413	4.95167	up
ONT.12144.1	4	1	3	15	34	34	1.29933	0.354284	1.13752	6.46244	7.88901	7.96977	0.000204689	2.78206	up
ONT.12153.1	89	82	75	22	32	21	28.91	29.0513	28.4379	9.47824	7.42495	4.92251	4.76e-07	-2.20363	down
ONT.12153.4	195	164	190	56	52	94	63.3421	58.1026	72.0428	24.1264	12.0655	22.0341	3e-07	-1.95269	down
ONT.12153.8	27	21	36	6	4	10	8.77045	7.43997	13.6502	2.58497	0.928119	2.34405	0.000336673	-2.5792	down
ONT.12155.2	7	3	6	23	25	52	2.27382	1.06285	2.27504	9.90907	5.80074	12.1891	0.00241041	2.09357	up
ONT.1216.2	35	35	30	0	7	11	11.3691	12.3999	11.3752	0	1.62421	2.57846	2.83e-07	-3.25038	down
ONT.12169.1	9	1	7	62	136	157	2.92348	0.354284	2.65421	26.7114	31.556	36.8016	1.2e-13	3.78159	up
ONT.12170.4	269	237	328	76	104	263	87.3796	83.9653	124.369	32.743	24.1311	61.6486	0.00493332	-1.53303	down
ONT.12173.1	0	0	1	15	33	45	0	0	0.379173	6.46244	7.65698	10.5482	1.18e-08	5.76135	up
ONT.12178.1	44	48	20	2	28	7	14.2926	17.0056	7.58345	0.861658	6.49683	1.64084	0.00476967	-2.29547	down
ONT.12178.3	83	80	38	5	23	13	26.961	28.3427	14.4086	2.15415	5.33668	3.04727	1.57e-06	-2.91795	down
ONT.12178.5	30	32	18	3	2	5	9.74494	11.3371	6.82511	1.29249	0.46406	1.17203	9.84e-08	-3.46255	down
ONT.12178.7	32	25	14	1	2	3	10.3946	8.8571	5.30842	0.430829	0.46406	0.703215	2.33e-08	-4.13881	down
ONT.12183.1	1378	952	1088	416	538	716	447.618	337.279	412.54	179.225	124.832	167.834	5.46e-06	-1.55957	down
ONT.12183.7	392	274	349	113	218	210	127.334	97.0739	132.331	48.6837	50.5825	49.2251	7.92e-05	-1.47954	down
ONT.12185.2	41	25	27	5	14	17	13.3181	8.8571	10.2377	2.15415	3.24842	3.98489	0.000770304	-1.99131	down
ONT.12190.3	75	67	147	236	511	519	24.3624	23.737	55.7384	101.676	118.567	121.656	2.27e-05	1.49286	up
ONT.12202.4	142	131	131	41	70	101	46.1261	46.4112	49.6716	17.664	16.2421	23.6749	0.000312512	-1.51491	down
ONT.12218.16	413	318	324	126	133	197	134.155	112.662	122.852	54.2845	30.86	46.1778	1.33e-06	-1.71024	down
ONT.12218.18	61	36	30	11	16	40	19.8147	12.7542	11.3752	4.73912	3.71248	9.37621	0.00958747	-1.50209	down
ONT.12218.2	4170	3115	2864	1081	1490	1446	1354.55	1103.6	1085.95	465.726	345.724	338.95	4.8e-08	-1.83809	down
ONT.12218.22	1269	704	735	398	298	717	412.211	249.416	278.692	171.47	69.1449	168.068	0.00233289	-1.4171	down
ONT.12218.24	646	341	295	152	115	299	209.841	120.811	111.856	65.486	26.6834	70.0871	0.0069402	-1.65761	down
ONT.12237.3	33	53	46	123	238	163	10.7194	18.7771	17.4419	52.992	55.2231	38.208	0.000647074	1.42545	up
ONT.12237.5	66	61	90	231	375	277	21.4389	21.6113	34.1255	99.5215	87.0112	64.9302	0.0001281	1.47862	up
ONT.12237.8	27	26	49	100	200	176	8.77045	9.21139	18.5795	43.0829	46.406	41.2553	9.27e-05	1.61213	up
ONT.12273.10	451	539	352	958	1757	1775	146.499	190.959	133.469	412.734	407.676	416.069	0.000937196	1.18618	up
ONT.12273.14	135	116	109	261	401	724	43.8522	41.097	41.3298	112.446	93.0439	169.709	0.0091469	1.36294	up
ONT.12281.1	33	37	20	3	26	15	10.7194	13.1085	7.58345	1.29249	6.03277	3.51608	0.00606272	-1.72357	down
ONT.12285.1	120	78	99	46	62	79	38.9798	27.6342	37.5381	19.8181	14.3858	18.518	0.0061498	-1.19963	down
ONT.12285.6	397	239	318	128	202	283	128.958	84.6739	120.577	55.1461	46.87	66.3367	0.00176565	-1.20337	down
ONT.12285.7	103	79	85	29	86	42	33.4576	27.9884	32.2297	12.494	19.9546	9.84502	0.00324938	-1.35828	down
ONT.12285.8	56	38	34	11	41	16	18.1906	13.4628	12.8919	4.73912	9.51322	3.75048	0.00537808	-1.5118	down
ONT.12286.3	512	531	353	80	203	157	166.314	188.125	133.848	34.4663	47.102	36.8016	3.75e-10	-2.24783	down
ONT.12286.6	25	18	11	4	3	8	8.12079	6.37711	4.1709	1.72332	0.696089	1.87524	0.00067417	-2.32663	down
ONT.1229.1	3	3	3	18	22	20	0.974494	1.06285	1.13752	7.75492	5.10465	4.6881	0.00713478	2.24535	up
ONT.12293.1	20	14	19	52	106	123	6.49663	4.95998	7.20428	22.4031	24.5952	28.8318	0.000130636	1.80892	up
ONT.123.2	38	16	45	82	200	215	12.3436	5.66855	17.0628	35.328	46.406	50.3971	3.35e-05	1.6921	up
ONT.12317.1	246	363	189	74	178	160	79.9085	128.605	71.6636	31.8814	41.3013	37.5048	0.00231155	-1.54025	down
ONT.1232.4	3	7	2	44	123	120	0.974494	2.47999	0.758345	18.9565	28.5397	28.1286	6.23e-13	3.97633	up
ONT.12326.2	101	83	63	25	24	52	32.808	29.4056	23.8879	10.7707	5.56871	12.1891	3.68e-05	-1.80296	down
ONT.12335.2	48	84	49	251	604	466	15.5919	29.7599	18.5795	108.138	140.146	109.233	3.35e-10	2.2792	up
ONT.12337.1	30	37	22	6	10	5	9.74494	13.1085	8.3418	2.58497	2.3203	1.17203	1.03e-05	-2.57194	down
ONT.12346.2	6	15	13	34	56	65	1.94899	5.31426	4.92924	14.6482	12.9937	15.2363	0.00386685	1.59842	up
ONT.12375.3	721	687	575	2752	5149	4604	234.203	243.393	218.024	1185.64	1194.72	1079.2	4.66e-10	2.10375	up
ONT.12375.4	2	2	0	6	25	18	0.649663	0.708568	0	2.58497	5.80074	4.21929	0.00157392	3.04051	up
ONT.12375.7	50	40	73	364	709	1122	16.2416	14.1714	27.6796	156.822	164.509	263.003	3.09e-07	3.11146	up
ONT.12375.8	111	71	136	413	721	1242	36.0563	25.1542	51.5675	177.932	167.293	291.131	0.000162697	2.27791	up
ONT.12376.2	35	31	16	144	220	260	11.3691	10.9828	6.06676	62.0394	51.0465	60.9453	6.53e-09	2.41172	up
ONT.12376.4	9	7	6	44	82	51	2.92348	2.47999	2.27504	18.9565	19.0264	11.9547	1.02e-05	2.48871	up
ONT.12379.4	333	264	320	77	180	240	108.169	93.531	121.335	33.1738	41.7654	56.2572	0.000114507	-1.50944	down
ONT.12381.4	89	86	67	29	18	40	28.91	30.4684	25.4046	12.494	4.17654	9.37621	6.54e-06	-1.92077	down
ONT.12381.5	128	141	87	44	48	40	41.5784	49.9541	32.988	18.9565	11.1374	9.37621	1.92e-06	-1.87315	down
ONT.12385.1	0	4	5	20	24	20	0	1.41714	1.89586	8.61658	5.56871	4.6881	0.00404733	2.27273	up
ONT.12386.1	1	0	0	9	15	12	0.324831	0	0	3.87746	3.48045	2.81286	0.000339816	4.77441	up
ONT.12393.2	25	34	36	71	105	180	8.12079	12.0457	13.6502	30.5889	24.3631	42.1929	0.00598769	1.3077	up
ONT.12396.1	48	36	36	10	21	15	15.5919	12.7542	13.6502	4.30829	4.87262	3.51608	0.000272229	-1.93789	down
ONT.12423.3	1542	1150	1456	504	1047	1317	500.89	407.427	552.075	217.138	242.935	308.712	0.00291863	-1.13769	down
ONT.12425.1	19	11	17	47	156	77	6.1718	3.89713	6.44593	20.249	36.1966	18.0492	0.00833603	1.95938	up
ONT.12431.12	286	217	213	36	60	87	92.9018	76.8797	80.7637	15.5098	13.9218	20.3932	2.4e-11	-2.53921	down
ONT.12431.9	140	109	65	20	61	18	45.4764	38.617	24.6462	8.61658	14.1538	4.21929	1.44e-05	-2.21349	down
ONT.12432.1	11	19	28	53	97	93	3.57315	6.7314	10.6168	22.8339	22.5069	21.7997	0.00243731	1.45648	up
ONT.12432.2	13	10	19	39	72	91	4.22281	3.54284	7.20428	16.8023	16.7061	21.3309	0.00114308	1.65081	up
ONT.12434.3	109	60	101	17	53	38	35.4066	21.257	38.2964	7.32409	12.2976	8.9074	0.000637435	-1.9486	down
ONT.12437.2	36	12	35	4	9	0	11.6939	4.25141	13.271	1.72332	2.08827	0	0.00558901	-3.17242	down
ONT.12439.3	94	83	89	33	48	47	30.5342	29.4056	33.7464	14.2174	11.1374	11.017	0.000283476	-1.58299	down
ONT.12455.2	96	102	86	28	85	56	31.1838	36.137	32.6088	12.0632	19.7225	13.1267	0.00329004	-1.36028	down
ONT.12460.13	322	210	294	117	169	251	104.596	74.3997	111.477	50.407	39.213	58.8357	0.00242166	-1.185	down
ONT.12460.3	24	18	14	5	9	7	7.79595	6.37711	5.30842	2.15415	2.08827	1.64084	0.00428502	-1.93684	down
ONT.12460.4	886	604	751	306	499	557	287.801	213.988	284.759	131.834	115.783	130.564	0.000443145	-1.27211	down
ONT.12460.6	1993	1431	1585	617	1037	921	647.389	506.981	600.988	265.822	240.615	215.887	1.48e-05	-1.49652	down
ONT.12460.9	244	167	185	67	108	107	79.2589	59.1655	70.1469	28.8655	25.0592	25.0814	2.43e-05	-1.61528	down
ONT.12462.2	103	69	64	12	30	26	33.4576	24.4456	24.267	5.16995	6.96089	6.09453	2.29e-07	-2.37846	down
ONT.12492.12	50	34	33	12	15	25	16.2416	12.0457	12.5127	5.16995	3.48045	5.86013	0.00131097	-1.70255	down
ONT.125.2	5	4	8	97	220	304	1.62416	1.41714	3.03338	41.7904	51.0465	71.2592	4.09e-12	4.53555	up
ONT.125.4	19	9	20	758	1251	771	6.1718	3.18856	7.58345	326.568	290.269	180.726	1.68e-19	5.32828	up
ONT.125.5	1	1	1	34	66	30	0.324831	0.354284	0.379173	14.6482	15.314	7.03215	6.25e-07	4.90889	up
ONT.125.7	0	2	0	32	84	35	0	0.708568	0	13.7865	19.4905	8.20418	1.7e-06	5.696	up
ONT.12525.1	7	6	5	2	0	0	2.27382	2.1257	1.89586	0.861658	0	0	0.00159223	-3.12563	down
ONT.12525.3	13	9	7	2	2	2	4.22281	3.18856	2.65421	0.861658	0.46406	0.46881	0.00188397	-2.70442	down
ONT.12542.2	29	17	30	1	13	16	9.42011	6.02283	11.3752	0.430829	3.01639	3.75048	0.0056444	-2.09846	down
ONT.12542.3	43	34	31	5	13	11	13.9678	12.0457	11.7543	2.15415	3.01639	2.57846	1.05e-05	-2.4914	down
ONT.12556.2	0	4	1	21	36	48	0	1.41714	0.379173	9.04741	8.35307	11.2514	5.55e-07	3.80239	up
ONT.12556.3	18	54	44	208	482	504	5.84697	19.1313	16.6836	89.6125	111.838	118.14	1.24e-13	2.72844	up
ONT.12558.1	70	82	94	37	55	52	22.7382	29.0513	35.6422	15.9407	12.7616	12.1891	0.00395935	-1.3177	down
ONT.12570.1	13	12	5	0	0	0	4.22281	4.25141	1.89586	0	0	0	5.02e-07	#NAME?	down
ONT.12584.2	125	139	139	401	604	607	40.6039	49.2455	52.705	172.762	140.146	142.284	6.9e-05	1.45757	up
ONT.12584.8	70	41	42	189	261	436	22.7382	14.5257	15.9252	81.4267	60.5598	102.201	1.06e-05	1.98955	up
ONT.12595.3	214	136	212	657	756	726	69.5139	48.1826	80.3846	283.055	175.414	170.178	0.00209333	1.43933	up
ONT.12595.7	7	4	2	32	29	59	2.27382	1.41714	0.758345	13.7865	6.72886	13.8299	0.000278055	2.7454	up
ONT.12597.1	402	380	305	1160	2351	2327	130.582	134.628	115.648	499.762	545.502	545.461	3.91e-08	1.85483	up
ONT.12597.3	70	80	59	223	451	409	22.7382	28.3427	22.3712	96.0749	104.645	95.8717	1.28e-06	1.80572	up
ONT.12597.5	7	13	11	26	87	58	2.27382	4.60569	4.1709	11.2016	20.1866	13.5955	0.00143448	1.81707	up
ONT.126.3	645	407	570	7774	16673	11982	209.516	144.194	216.128	3349.27	3868.63	2808.64	1.73e-27	3.92036	up
ONT.12604.1	4	6	7	28	79	73	1.29933	2.1257	2.65421	12.0632	18.3304	17.1116	7.53e-07	2.7523	up
ONT.12604.2	0	1	4	9	25	26	0	0.354284	1.51669	3.87746	5.80074	6.09453	0.000560938	2.83127	up
ONT.12604.4	0	0	0	10	16	10	0	0	0	4.30829	3.71248	2.34405	4.46e-05	Inf	up
ONT.12604.6	0	1	3	8	18	18	0	0.354284	1.13752	3.44663	4.17654	4.21929	0.00292347	2.74573	up
ONT.12616.1	97	63	135	169	377	404	31.5086	22.3199	51.1883	72.8101	87.4752	94.6997	0.0046535	1.05787	up
ONT.12626.3	421	221	333	87	191	153	136.754	78.2968	126.264	37.4821	44.3177	35.864	0.000249147	-1.75164	down
ONT.12626.4	557	447	438	110	141	237	180.931	158.365	166.078	47.3912	32.7162	55.554	2.4e-09	-2.10935	down
ONT.12638.3	1	3	6	11	38	23	0.324831	1.06285	2.27504	4.73912	8.81713	5.39132	0.00475283	2.14177	up
ONT.12646.1	17	23	20	158	239	104	5.52213	8.14854	7.58345	68.071	55.4551	24.3781	0.00301392	2.57663	up
ONT.12646.7	4	2	3	23	26	48	1.29933	0.708568	1.13752	9.90907	6.03277	11.2514	5.42e-05	2.89499	up
ONT.12657.1	327	342	179	87	169	145	106.22	121.165	67.8719	37.4821	39.213	33.9887	2.92e-05	-1.61826	down
ONT.12657.4	308	265	186	78	148	122	100.048	93.8853	70.5261	33.6047	34.3404	28.5974	7.49e-06	-1.66101	down
ONT.12664.3	40	14	35	1734	3194	3028	12.9933	4.95998	13.271	747.058	741.103	709.779	7.42e-54	5.91545	up
ONT.12664.4	4	0	2	99	170	237	1.29933	0	0.758345	42.6521	39.4451	55.554	1.45e-24	5.84643	up
ONT.12665.4	1119	1245	999	2838	5335	4575	363.486	441.084	378.793	1222.69	1237.88	1072.4	9.91e-05	1.36708	up
ONT.12665.6	1	2	2	10	20	22	0.324831	0.708568	0.758345	4.30829	4.6406	5.15691	0.00189251	2.7614	up
ONT.12702.1	82	73	54	15	27	29	26.6362	25.8627	20.4753	6.46244	6.2648	6.79775	5.37e-06	-2.10886	down
ONT.12712.2	75	40	86	310	1162	718	24.3624	14.1714	32.6088	133.557	269.619	168.303	0.000119529	2.78896	up
ONT.12713.1	27	28	32	384	756	423	8.77045	9.91996	12.1335	165.438	175.414	99.1534	2.14e-11	3.61542	up
ONT.12713.13	4	1	1	12	33	29	1.29933	0.354284	0.379173	5.16995	7.65698	6.79775	0.000164373	3.07336	up
ONT.12713.14	4	2	5	50	79	93	1.29933	0.708568	1.89586	21.5415	18.3304	21.7997	8.18e-11	3.75502	up
ONT.12713.15	3	2	1	86	229	97	0.974494	0.708568	0.379173	37.0513	53.1348	22.7373	7.98e-08	5.5748	up
ONT.12713.16	0	1	0	17	25	36	0	0.354284	0	7.32409	5.80074	8.43859	1.33e-07	5.75297	up
ONT.12713.2	2	3	2	58	105	54	0.649663	1.06285	0.758345	24.9881	24.3631	12.6579	1.4e-08	4.43592	up
ONT.12713.7	1	2	4	41	63	81	0.324831	0.708568	1.51669	17.664	14.6179	18.9868	8.2e-11	4.09633	up
ONT.12716.2	266	228	169	101	108	73	86.4052	80.7768	64.0802	43.5137	25.0592	17.1116	2.81e-06	-1.65191	down
ONT.12716.6	47	45	38	10	32	11	15.2671	15.9428	14.4086	4.30829	7.42495	2.57846	0.000385252	-1.88121	down
ONT.12716.7	298	253	274	105	154	213	96.7998	89.6339	103.893	45.2371	35.7326	49.9283	0.000347416	-1.36354	down
ONT.12721.6	38	32	30	71	173	108	12.3436	11.3371	11.3752	30.5889	40.1411	25.3158	0.00699404	1.2436	up
ONT.12723.1	14	13	9	110	168	144	4.54764	4.60569	3.41255	47.3912	38.981	33.7543	5e-11	3.04636	up
ONT.12733.2	25	20	13	4	6	9	8.12079	7.08568	4.92924	1.72332	1.39218	2.10965	0.00150704	-2.14979	down
ONT.12740.1	16	14	7	1	3	1	5.1973	4.95998	2.65421	0.430829	0.696089	0.234405	8.43e-05	-3.43511	down
ONT.12742.2	15	13	6	2	3	4	4.87247	4.60569	2.27504	0.861658	0.696089	0.937621	0.00321412	-2.43587	down
ONT.12753.1	52	32	33	12	19	26	16.8912	11.3371	12.5127	5.16995	4.40857	6.09453	0.00310573	-1.58792	down
ONT.12753.3	78	70	85	28	26	47	25.3369	24.7999	32.2297	12.0632	6.03277	11.017	0.000109064	-1.72204	down
ONT.12756.1	4	7	7	25	61	38	1.29933	2.47999	2.65421	10.7707	14.1538	8.9074	0.000328934	2.17836	up
ONT.12756.10	4	4	8	34	38	70	1.29933	1.41714	3.03338	14.6482	8.81713	16.4084	2.16e-05	2.56416	up
ONT.12756.3	72	69	57	453	760	547	23.3879	24.4456	21.6128	195.166	176.343	128.22	3.55e-13	2.63333	up
ONT.12756.4	19	26	14	83	147	104	6.1718	9.21139	5.30842	35.7588	34.1084	24.3781	2.27e-05	1.98004	up
ONT.12756.5	2	1	0	7	13	17	0.649663	0.354284	0	3.0158	3.01639	3.98489	0.00376447	3.13635	up
ONT.12756.9	4	3	9	23	47	60	1.29933	1.06285	3.41255	9.90907	10.9054	14.0643	7.1e-05	2.36449	up
ONT.12772.1	461	390	398	174	249	349	149.747	138.171	150.911	74.9643	57.7754	81.8074	0.000820351	-1.24574	down
ONT.12772.5	274	307	293	127	203	223	89.0038	108.765	111.098	54.7153	47.102	52.2723	0.00159155	-1.2179	down
ONT.12772.6	5	8	5	2	0	1	1.62416	2.83427	1.89586	0.861658	0	0.234405	0.0048488	-2.77381	down
ONT.12778.2	14	14	9	3	5	3	4.54764	4.95998	3.41255	1.29249	1.16015	0.703215	0.00446879	-2.24469	down
ONT.12779.3	40	51	41	96	142	198	12.9933	18.0685	15.5461	41.3596	32.9482	46.4122	0.00903364	1.16208	up
ONT.12788.1	333	237	261	102	138	168	108.169	83.9653	98.964	43.9446	32.0201	39.3801	2.43e-05	-1.55142	down
ONT.12796.2	171	123	172	75	117	118	55.5462	43.577	65.2177	32.3122	27.1475	27.6598	0.00631304	-1.13577	down
ONT.12797.1	44	41	48	158	261	345	14.2926	14.5257	18.2003	68.071	60.5598	80.8698	5.57e-07	1.94049	up
ONT.12797.4	91	75	79	324	601	452	29.5597	26.5713	29.9546	139.589	139.45	105.951	9.84e-08	1.94558	up
ONT.12798.2	469	322	317	82	159	195	152.346	114.08	120.198	35.328	36.8927	45.709	1.34e-07	-1.92074	down
ONT.12802.5	368	232	277	51	28	73	119.538	82.1939	105.031	21.9723	6.49683	17.1116	2.79e-16	-2.97355	down
ONT.12819.5	8	10	12	5	1	2	2.59865	3.54284	4.55007	2.15415	0.23203	0.46881	0.00563945	-2.15324	down
ONT.12821.3	93	85	61	15	39	37	30.2093	30.1142	23.1295	6.46244	9.04916	8.67299	1.48e-05	-1.98898	down
ONT.12831.2	18	16	13	52	89	82	5.84697	5.66855	4.92924	22.4031	20.6506	19.2212	0.000900744	1.71038	up
ONT.12839.5	158	118	126	23	18	81	51.3234	41.8055	47.7757	9.90907	4.17654	18.9868	2.59e-08	-2.29966	down
ONT.12850.3	244	183	201	75	138	204	79.2589	64.834	76.2137	32.3122	32.0201	47.8186	0.00405937	-1.18353	down
ONT.12850.4	191	154	179	55	84	158	62.0428	54.5598	67.8719	23.6956	19.4905	37.036	0.000573425	-1.41274	down
ONT.12856.2	50	50	37	3	11	2	16.2416	17.7142	14.0294	1.29249	2.55233	0.46881	9.35e-11	-3.68265	down
ONT.12860.1	0	0	1	16	24	26	0	0	0.379173	6.89327	5.56871	6.09453	1.13e-06	5.34267	up
ONT.12876.1	7	1	1	35	63	23	2.27382	0.354284	0.379173	15.079	14.6179	5.39132	0.00244627	3.33809	up
ONT.12878.2	54	40	36	15	24	26	17.5409	14.1714	13.6502	6.46244	5.56871	6.09453	0.00304982	-1.5343	down
ONT.12889.8	2941	2802	2237	1115	1931	1443	955.329	992.704	848.209	480.374	448.049	338.247	9.74e-05	-1.3548	down
ONT.12891.2	39	30	26	7	16	16	12.6684	10.6285	9.85849	3.0158	3.71248	3.75048	0.00121866	-1.86747	down
ONT.12898.7	90	119	66	33	62	49	29.2348	42.1598	25.0254	14.2174	14.3858	11.4859	0.000747527	-1.47197	down
ONT.129.3	72	61	57	151	238	356	23.3879	21.6113	21.6128	65.0552	55.2231	83.4482	0.0004101	1.40328	up
ONT.12901.2	17	24	15	52	121	75	5.52213	8.50282	5.68759	22.4031	28.0756	17.5804	0.00141459	1.58097	up
ONT.12904.2	49	43	29	143	205	131	15.9167	15.2342	10.996	61.6086	47.5661	30.7071	0.00441389	1.51735	up
ONT.12915.6	98	78	61	15	25	41	31.8335	27.6342	23.1295	6.46244	5.80074	9.61061	3.12e-06	-2.12096	down
ONT.12915.9	32	47	27	0	17	7	10.3946	16.6514	10.2377	0	3.94451	1.64084	4.34e-06	-2.92213	down
ONT.12921.1	119	42	58	5	16	18	38.6549	14.8799	21.992	2.15415	3.71248	4.21929	0.00229055	-3.10646	down
ONT.12943.2	31	54	28	121	168	147	10.0698	19.1313	10.6168	52.1303	38.981	34.4576	0.0012985	1.44713	up
ONT.12943.4	1	1	0	8	8	15	0.324831	0.354284	0	3.44663	1.85624	3.51608	0.00378446	3.51324	up
ONT.12943.5	27	24	15	59	111	165	8.77045	8.50282	5.68759	25.4189	25.7553	38.6768	0.000121232	1.76816	up
ONT.12962.3	130	105	125	41	62	78	42.2281	37.1998	47.3966	17.664	14.3858	18.2836	0.000229002	-1.5495	down
ONT.12969.1	14	7	16	117	196	177	4.54764	2.47999	6.06676	50.407	45.4778	41.4897	1.32e-12	3.16477	up
ONT.12969.2	8	5	12	77	124	131	2.59865	1.77142	4.55007	33.1738	28.7717	30.7071	1.04e-10	3.14769	up
ONT.12977.3	50	56	28	329	767	741	16.2416	19.8399	10.6168	141.743	177.967	173.694	1.7e-18	3.20276	up
ONT.12989.2	1415	1209	1207	374	654	868	459.636	428.33	457.661	161.13	151.747	203.464	6.52e-06	-1.59232	down
ONT.12996.5	9	16	6	1	1	2	2.92348	5.66855	2.27504	0.430829	0.23203	0.46881	0.00189289	-3.46487	down
ONT.13003.1	12	5	14	0	1	0	3.89798	1.77142	5.30842	0	0.23203	0	0.000648276	-5.77016	down
ONT.13006.1	13	12	5	0	0	0	4.22281	4.25141	1.89586	0	0	0	5.02e-07	#NAME?	down
ONT.13017.4	32	17	34	76	164	228	10.3946	6.02283	12.8919	32.743	38.0529	53.4444	0.000119437	1.86722	up
ONT.13019.1	71	62	22	3	21	8	23.063	21.9656	8.3418	1.29249	4.87262	1.87524	0.00206755	-2.9163	down
ONT.13021.10	12	7	10	43	81	132	3.89798	2.47999	3.79173	18.5257	18.7944	30.9415	4.36e-05	2.53575	up
ONT.13021.15	8	4	11	34	55	92	2.59865	1.41714	4.1709	14.6482	12.7616	21.5653	4.59e-05	2.35603	up
ONT.13021.4	69	57	92	447	549	1022	22.4134	20.1942	34.8839	192.581	127.384	239.562	2.53e-06	2.63029	up
ONT.13021.5	85	59	90	532	628	901	27.6107	20.9028	34.1255	229.201	145.715	211.199	2.51e-12	2.60364	up
ONT.13021.7	7	2	6	40	59	91	2.27382	0.708568	2.27504	17.2332	13.6898	21.3309	6.12e-08	3.0915	up
ONT.13051.1	1	0	2	17	32	15	0.324831	0	0.758345	7.32409	7.42495	3.51608	4.07e-05	3.82527	up
ONT.13053.1	0	1	0	5	6	13	0	0.354284	0	2.15415	1.39218	3.04727	0.0038504	4.04487	up
ONT.13081.4	29	24	55	100	131	204	9.42011	8.50282	20.8545	43.0829	30.3959	47.8186	0.00281417	1.41506	up
ONT.13090.3	245	188	202	62	71	79	79.5837	66.6054	76.5928	26.7114	16.4741	18.518	2.24e-08	-2.07197	down
ONT.13107.2	6	13	5	0	0	0	1.94899	4.60569	1.89586	0	0	0	0.000414821	#NAME?	down
ONT.13107.3	88	102	37	4	6	1	28.5852	36.137	14.0294	1.72332	1.39218	0.234405	2.64e-07	-4.76644	down
ONT.13107.5	23	31	11	1	2	1	7.47112	10.9828	4.1709	0.430829	0.46406	0.234405	2.01e-05	-4.52592	down
ONT.13119.2	1	3	1	13	10	20	0.324831	1.06285	0.379173	5.60078	2.3203	4.6881	0.00727902	2.63009	up
ONT.13149.2	1	2	2	9	19	20	0.324831	0.708568	0.758345	3.87746	4.40857	4.6881	0.00355038	2.64115	up
ONT.13149.3	16	12	11	40	58	81	5.1973	4.25141	4.1709	17.2332	13.4577	18.9868	0.00244879	1.65661	up
ONT.13157.1	43	53	29	22	18	24	13.9678	18.7771	10.996	9.47824	4.17654	5.62572	0.00440983	-1.39632	down
ONT.13157.2	93	89	58	29	54	51	30.2093	31.5313	21.992	12.494	12.5296	11.9547	0.00220461	-1.38479	down
ONT.13169.2	1194	879	1201	351	503	909	387.849	311.416	455.386	151.221	116.711	213.074	0.000142113	-1.47858	down
ONT.13169.4	3064	2827	2239	812	1632	1169	995.283	1001.56	848.967	349.833	378.673	274.02	6.27e-07	-1.71514	down
ONT.13174.1	6	21	26	50	147	111	1.94899	7.43997	9.85849	21.5415	34.1084	26.019	0.000168768	1.86508	up
ONT.13174.4	44	52	49	133	416	244	14.2926	18.4228	18.5795	57.3003	96.5244	57.1949	0.000987298	1.83083	up
ONT.13174.5	185	231	254	772	1874	1330	60.0938	81.8396	96.3098	332.6	434.824	311.759	4.22e-09	1.96393	up
ONT.13186.2	2	2	6	15	53	31	0.649663	0.708568	2.27504	6.46244	12.2976	7.26656	0.000972437	2.60962	up
ONT.13195.1	7	17	6	85	92	174	2.27382	6.02283	2.27504	36.6205	21.3467	40.7865	1.71e-06	3.02315	up
ONT.13207.6	97	96	57	37	84	24	31.5086	34.0113	21.6128	15.9407	19.4905	5.62572	0.00320034	-1.29455	down
ONT.13215.1	21	11	16	3	8	5	6.82146	3.89713	6.06676	1.29249	1.85624	1.17203	0.00345811	-2.17128	down
ONT.13218.3	164	159	129	265	680	591	53.2724	56.3312	48.9133	114.17	157.78	138.533	0.00146772	1.16717	up
ONT.13220.1	822	592	842	36	79	67	267.011	209.736	319.263	15.5098	18.3304	15.7051	1e-17	-4.22261	down
ONT.13222.3	28	35	17	2	9	20	9.09528	12.3999	6.44593	0.861658	2.08827	4.6881	0.00179096	-2.0563	down
ONT.13251.2	8	7	7	42	51	71	2.59865	2.47999	2.65421	18.0948	11.8335	16.6428	3.24e-05	2.37435	up
ONT.13258.2	269	228	225	95	164	193	87.3796	80.7768	85.3138	40.9288	38.0529	45.2402	0.00157565	-1.24043	down
ONT.13261.3	276	178	112	72	80	109	89.6535	63.0626	42.4673	31.0197	18.5624	25.5502	0.00410717	-1.58522	down
ONT.13281.1	74	45	53	253	529	425	24.0375	15.9428	20.0961	109	122.744	99.6222	1.14e-09	2.25095	up
ONT.13281.2	3	0	0	9	25	10	0.974494	0	0	3.87746	5.80074	2.34405	0.00522209	3.43409	up
ONT.13281.3	14	11	16	47	74	150	4.54764	3.89713	6.06676	20.249	17.1702	35.1608	0.00544218	2.10791	up
ONT.13313.3	89	67	35	2	12	8	28.91	23.737	13.271	0.861658	2.78436	1.87524	3.98e-07	-3.76652	down
ONT.13324.3	7	6	12	139	211	192	2.27382	2.1257	4.55007	59.8852	48.9583	45.0058	3.81e-17	3.87293	up
ONT.13342.1	17	7	8	2	0	4	5.52213	2.47999	3.03338	0.861658	0	0.937621	0.0021998	-2.83378	down
ONT.13344.1	9	6	12	29	172	154	2.92348	2.1257	4.55007	12.494	39.9091	36.0984	0.00457583	2.9938	up
ONT.13354.1	68	57	20	4	14	5	22.0885	20.1942	7.58345	1.72332	3.24842	1.17203	0.000906962	-3.21448	down
ONT.13354.2	46	35	10	2	6	4	14.9422	12.3999	3.79173	0.861658	1.39218	0.937621	0.00537808	-3.47612	down
ONT.13354.3	8	8	3	0	0	0	2.59865	2.83427	1.13752	0	0	0	2.75e-05	#NAME?	down
ONT.13354.6	110	74	24	11	9	7	35.7315	26.217	9.10014	4.73912	2.08827	1.64084	0.00456071	-3.27968	down
ONT.13354.9	9	7	3	0	0	0	2.92348	2.47999	1.13752	0	0	0	2.71e-05	#NAME?	down
ONT.13355.4	34	62	19	0	1	0	11.0443	21.9656	7.20428	0	0.23203	0	2.14e-05	-7.61345	down
ONT.13355.5	58	80	13	0	0	0	18.8402	28.3427	4.92924	0	0	0	7.97e-05	#NAME?	down
ONT.13355.8	14	22	5	1	0	0	4.54764	7.79425	1.89586	0.430829	0	0	0.00169722	-5.28645	down
ONT.13365.1	35	14	19	5	8	10	11.3691	4.95998	7.20428	2.15415	1.85624	2.34405	0.00541003	-2.10032	down
ONT.13376.1	11	11	16	1	1	0	3.57315	3.89713	6.06676	0.430829	0.23203	0	2.04e-06	-4.59685	down
ONT.1338.2	698	641	592	1375	1960	2470	226.732	227.096	224.47	592.39	454.778	578.981	0.00449978	1.04825	up
ONT.1340.1	67	95	53	21	60	40	21.7637	33.657	20.0961	9.04741	13.9218	9.37621	0.003049	-1.42444	down
ONT.13403.2	20	21	11	2	12	3	6.49663	7.43997	4.1709	0.861658	2.78436	0.703215	0.00223372	-2.25214	down
ONT.13403.3	179	184	102	27	104	23	58.1448	65.1883	38.6756	11.6324	24.1311	5.39132	4.06e-06	-2.17796	down
ONT.13403.5	26	20	19	7	6	11	8.44562	7.08568	7.20428	3.0158	1.39218	2.57846	0.00225522	-1.91923	down
ONT.13412.1	244	224	199	432	635	947	79.2589	79.3597	75.4553	186.118	147.339	221.982	0.00612101	1.03644	up
ONT.13416.3	61	68	33	3	14	16	19.8147	24.0913	12.5127	1.29249	3.24842	3.75048	2.61e-07	-2.95517	down
ONT.13416.4	43	56	34	5	3	7	13.9678	19.8399	12.8919	2.15415	0.696089	1.64084	9.19e-11	-3.59345	down
ONT.13418.3	67	60	21	3	6	11	21.7637	21.257	7.96262	1.29249	1.39218	2.57846	0.000277048	-3.46541	down
ONT.13434.1	0	0	0	8	6	13	0	0	0	3.44663	1.39218	3.04727	0.000310673	Inf	up
ONT.13434.2	0	1	0	34	40	43	0	0.354284	0	14.6482	9.28119	10.0794	1.1e-10	6.40354	up
ONT.13434.3	1	0	0	11	12	17	0.324831	0	0	4.73912	2.78436	3.98489	0.000154134	4.95109	up
ONT.13434.4	0	0	0	12	20	17	0	0	0	5.16995	4.6406	3.98489	3.21e-06	Inf	up
ONT.13434.5	0	0	0	22	34	24	0	0	0	9.47824	7.88901	5.62572	7.5e-09	Inf	up
ONT.13434.6	0	0	0	54	82	75	0	0	0	23.2648	19.0264	17.5804	6.86e-18	Inf	up
ONT.13449.2	57	49	48	19	27	41	18.5154	17.3599	18.2003	8.18575	6.2648	9.61061	0.00670625	-1.38024	down
ONT.13450.3	67	63	50	20	36	26	21.7637	22.3199	18.9586	8.61658	8.35307	6.09453	0.000453868	-1.66247	down
ONT.1347.1	30	19	15	3	7	13	9.74494	6.7314	5.68759	1.29249	1.62421	3.04727	0.00191371	-2.09087	down
ONT.13470.1	6	5	5	21	34	41	1.94899	1.77142	1.89586	9.04741	7.88901	9.61061	0.00269666	2.02844	up
ONT.13471.5	217	214	201	91	158	102	70.4884	75.8168	76.2137	39.2054	36.6607	23.9093	0.000328149	-1.37391	down
ONT.13473.4	28	21	32	63	89	146	9.09528	7.43997	12.1335	27.1422	20.6506	34.2232	0.00584827	1.29749	up
ONT.1348.6	153	134	110	272	442	476	49.6992	47.4741	41.709	117.186	102.557	111.577	0.00890492	1.04422	up
ONT.1348.7	295	243	231	519	789	1174	95.8253	86.0911	87.5888	223.6	183.071	275.192	0.00213421	1.12893	up
ONT.13490.2	20	9	19	48	84	132	6.49663	3.18856	7.20428	20.6798	19.4905	30.9415	0.000237456	1.85647	up
ONT.13491.2	189	168	181	381	579	759	61.3931	59.5197	68.6302	164.146	134.345	177.914	0.00289498	1.11513	up
ONT.13494.1	17	21	11	1	6	2	5.52213	7.43997	4.1709	0.430829	1.39218	0.46881	8.01e-05	-3.0963	down
ONT.13494.3	13	7	4	0	0	3	4.22281	2.47999	1.51669	0	0	0.703215	0.00441671	-3.72078	down
ONT.13494.4	8	5	3	1	0	0	2.59865	1.77142	1.13752	0.430829	0	0	0.000728263	-3.92559	down
ONT.13495.3	280	155	238	76	122	94	90.9528	54.914	90.2431	32.743	28.3076	22.0341	0.000147788	-1.72824	down
ONT.13495.5	130	100	116	33	34	93	42.2281	35.4284	43.984	14.2174	7.88901	21.7997	7.25e-05	-1.68276	down
ONT.13507.1	33	24	31	84	168	216	10.7194	8.50282	11.7543	36.1896	38.981	50.6315	1.72e-05	1.80939	up
ONT.13514.2	198	291	104	16	40	40	64.3166	103.097	39.4339	6.89327	9.28119	9.37621	0.000434819	-3.21038	down
ONT.13521.1	13	8	9	40	90	108	4.22281	2.83427	3.41255	17.2332	20.8827	25.3158	2.54e-06	2.39163	up
ONT.13521.2	4	2	6	21	38	63	1.29933	0.708568	2.27504	9.04741	8.81713	14.7675	5.64e-05	2.70469	up
ONT.13534.6	16	17	10	2	5	4	5.1973	6.02283	3.79173	0.861658	1.16015	0.937621	0.00110176	-2.54414	down
ONT.13543.1	14371	12322	14772	2910	8431	6728	4668.15	4365.49	5601.14	1253.71	1956.24	1577.08	4.33e-06	-1.82337	down
ONT.13550.3	0	0	0	30	56	53	0	0	0	12.9249	12.9937	12.4235	3.15e-13	Inf	up
ONT.13550.4	0	0	0	129	687	118	0	0	0	55.577	159.404	27.6598	0.000579331	Inf	up
ONT.13551.3	477	400	440	178	308	311	154.945	141.714	166.836	76.6876	71.4652	72.9	0.000565208	-1.28311	down
ONT.13563.1	29	59	10	611	1955	643	9.42011	20.9028	3.79173	263.237	453.618	150.723	0.000272507	4.47982	up
ONT.13563.3	1	1	0	50	147	45	0.324831	0.354284	0	21.5415	34.1084	10.5482	4.49e-05	6.42408	up
ONT.13563.5	1	4	2	31	82	72	0.324831	1.41714	0.758345	13.3557	19.0264	16.8772	1.11e-10	4.09894	up
ONT.13568.1	4	3	5	0	1	0	1.29933	1.06285	1.89586	0	0.23203	0	0.00385355	-4.39949	down
ONT.13579.1	89	55	64	20	39	36	28.91	19.4856	24.267	8.61658	9.04916	8.43859	0.000289999	-1.68936	down
ONT.13579.7	114	101	93	34	13	123	37.0308	35.7827	35.263	14.6482	3.01639	28.8318	0.00559071	-1.42468	down
ONT.13579.8	45	33	26	12	7	17	14.6174	11.6914	9.85849	5.16995	1.62421	3.98489	0.00017663	-1.96293	down
ONT.13594.4	108	87	98	28	20	78	35.0818	30.8227	37.1589	12.0632	4.6406	18.2836	4.23e-05	-1.77227	down
ONT.13598.3	33	33	24	135	223	265	10.7194	11.6914	9.10014	58.1619	51.7426	62.1174	4.2e-08	2.2411	up
ONT.13598.4	4	3	3	13	22	33	1.29933	1.06285	1.13752	5.60078	5.10465	7.73537	0.00485678	2.18883	up
ONT.13599.2	24	16	27	99	258	299	7.79595	5.66855	10.2377	42.6521	59.8637	70.0871	2.67e-08	2.64995	up
ONT.13620.2	43	79	47	143	277	324	13.9678	27.9884	17.8211	61.6086	64.2722	75.9473	7.04e-05	1.55099	up
ONT.13623.3	18	10	17	57	78	92	5.84697	3.54284	6.44593	24.5573	18.0983	21.5653	0.000418797	1.79762	up
ONT.13644.1	187	161	134	88	165	66	60.7435	57.0398	50.8091	37.913	38.2849	15.4707	0.00561159	-1.09448	down
ONT.13652.1	0	0	0	4	11	12	0	0	0	1.72332	2.55233	2.81286	0.000257573	Inf	up
ONT.13660.11	39	68	44	8	16	34	12.6684	24.0913	16.6836	3.44663	3.71248	7.96977	0.00101231	-2.02037	down
ONT.13660.7	154	150	90	38	84	41	50.024	53.1426	34.1255	16.3715	19.4905	9.61061	7.72e-06	-1.80083	down
ONT.13660.9	100	87	70	21	44	49	32.4831	30.8227	26.5421	9.04741	10.2093	11.4859	9.66e-05	-1.75276	down
ONT.13662.1	1	0	0	18	29	14	0.324831	0	0	7.75492	6.72886	3.28167	1.32e-05	5.57472	up
ONT.13671.1	109	117	79	11	20	18	35.4066	41.4512	29.9546	4.73912	4.6406	4.21929	1.04e-12	-3.18119	down
ONT.13683.1	6	4	2	41	53	77	1.94899	1.41714	0.758345	17.664	12.2976	18.0492	4.75e-08	3.33942	up
ONT.13687.7	1054	1013	925	492	824	781	342.372	358.89	350.735	211.968	191.193	183.07	0.00397774	-1.05702	down
ONT.1369.1	16	16	17	1	7	6	5.1973	5.66855	6.44593	0.430829	1.62421	1.40643	0.00123801	-2.52256	down
ONT.13706.1	74	155	110	14	45	69	24.0375	54.914	41.709	6.03161	10.4413	16.174	0.00655609	-2.0855	down
ONT.13713.3	32	24	27	6	5	14	10.3946	8.50282	10.2377	2.58497	1.16015	3.28167	0.000145158	-2.26678	down
ONT.13716.1	9	4	10	0	1	1	2.92348	1.41714	3.79173	0	0.23203	0.234405	0.00144161	-4.32502	down
ONT.13717.1	32	23	11	3	3	7	10.3946	8.14854	4.1709	1.29249	0.696089	1.64084	0.000377632	-2.84586	down
ONT.13720.2	34	34	23	8	23	13	11.0443	12.0457	8.72097	3.44663	5.33668	3.04727	0.00560417	-1.63089	down
ONT.13727.2	950	567	1001	59	364	158	308.59	200.879	379.552	25.4189	84.4588	37.036	4.72e-05	-2.80761	down
ONT.13727.3	92	69	82	8	26	22	29.8845	24.4456	31.0921	3.44663	6.03277	5.15691	5.23e-09	-2.75305	down
ONT.13727.5	2752	1771	2603	198	846	639	893.936	627.437	986.986	85.3042	196.297	149.785	1.2e-08	-2.74807	down
ONT.13727.7	106	45	111	6	38	11	34.4321	15.9428	42.0881	2.58497	8.81713	2.57846	0.00407948	-2.94009	down
ONT.13738.5	5652	3648	4096	507	1135	890	1835.95	1292.43	1553.09	218.43	263.354	208.621	1.75e-17	-2.97282	down
ONT.13738.8	261	157	198	34	67	61	84.781	55.6226	75.0762	14.6482	15.546	14.2987	1.09e-10	-2.48958	down
ONT.13744.1	0	0	1	7	8	6	0	0	0.379173	3.0158	1.85624	1.40643	0.00836109	3.77121	up
ONT.13750.3	1174	1019	1014	336	854	565	381.352	361.016	384.481	144.759	198.153	132.439	5.34e-05	-1.45601	down
ONT.13769.6	62	57	51	160	245	338	20.1395	20.1942	19.3378	68.9327	56.8473	79.2289	7.3e-05	1.57003	up
ONT.13772.3	74	67	70	30	40	33	24.0375	23.737	26.5421	12.9249	9.28119	7.73537	0.000668316	-1.53223	down
ONT.13785.4	93	68	78	320	515	441	30.2093	24.0913	29.5755	137.865	119.495	103.373	3.44e-07	1.88727	up
ONT.13793.2	47	26	45	4	8	23	15.2671	9.21139	17.0628	1.72332	1.85624	5.39132	0.000382683	-2.41929	down
ONT.13794.4	16	25	18	1	11	7	5.1973	8.8571	6.82511	0.430829	2.55233	1.64084	0.00124866	-2.36836	down
ONT.1380.1	11	4	14	27	44	62	3.57315	1.41714	5.30842	11.6324	10.2093	14.5331	0.00582417	1.59313	up
ONT.13801.2	12	17	18	51	75	82	3.89798	6.02283	6.82511	21.9723	17.4022	19.2212	0.00209385	1.58728	up
ONT.13801.3	132	108	152	339	478	499	42.8777	38.2627	57.6342	146.051	110.91	116.968	0.00151183	1.20725	up
ONT.13801.5	42	43	33	99	166	147	13.6429	15.2342	12.5127	42.6521	38.5169	34.4576	0.00524018	1.27096	up
ONT.13801.9	18	14	10	46	52	99	5.84697	4.95998	3.79173	19.8181	12.0655	23.2061	0.00195385	1.70913	up
ONT.13802.1	139	96	89	190	379	415	45.1516	34.0113	33.7464	81.8575	87.9393	97.2781	0.00963487	1.03476	up
ONT.13802.2	48	29	37	75	137	192	15.5919	10.2742	14.0294	32.3122	31.7881	45.0058	0.00522209	1.24032	up
ONT.13834.7	783	597	566	302	351	529	254.343	211.508	214.612	130.11	81.4424	124	0.000475463	-1.23383	down
ONT.13848.4	51	39	37	124	187	222	16.5664	13.8171	14.0294	53.4228	43.3896	52.0379	0.000298288	1.53271	up
ONT.13862.2	32	20	37	8	16	17	10.3946	7.08568	14.0294	3.44663	3.71248	3.98489	0.00864225	-1.71967	down
ONT.13891.1	0	1	0	11	17	25	0	0.354284	0	4.73912	3.94451	5.86013	1.35e-05	5.18578	up
ONT.13913.10	1303	1179	999	146	286	291	423.255	417.701	378.793	62.901	66.3605	68.2119	2.53e-16	-2.83537	down
ONT.13913.8	1966	1323	1496	281	431	539	638.619	468.718	567.242	121.063	100.005	126.344	2.79e-13	-2.48266	down
ONT.1392.1	231	235	154	94	160	120	75.0361	83.2568	58.3926	40.4979	37.1248	28.1286	0.00111785	-1.24442	down
ONT.1392.5	88	93	94	30	61	81	28.5852	32.9484	35.6422	12.9249	14.1538	18.9868	0.00627805	-1.28688	down
ONT.13924.13	48	60	52	161	327	383	15.5919	21.257	19.717	69.3635	75.8737	89.7772	1.07e-06	1.84559	up
ONT.13927.1	13	55	14	499	1446	559	4.22281	19.4856	5.30842	214.984	335.515	131.032	1.69e-05	4.35969	up
ONT.13927.9	14	43	17	286	855	324	4.54764	15.2342	6.44593	123.217	198.385	75.9473	0.000234983	3.72181	up
ONT.13930.1	5	24	6	91	293	121	1.62416	8.50282	2.27504	39.2054	67.9847	28.363	0.000934708	3.25814	up
ONT.13930.3	17	30	8	191	597	191	5.52213	10.6285	3.03338	82.2884	138.522	44.7714	0.00257277	3.59735	up
ONT.13951.3	56	63	46	16	44	25	18.1906	22.3199	17.4419	6.89327	10.2093	5.86013	0.0022218	-1.54207	down
ONT.13959.4	38	26	25	164	191	168	12.3436	9.21139	9.47931	70.656	44.3177	39.3801	8.18e-05	2.09552	up
ONT.13959.5	22	12	8	53	84	65	7.14629	4.25141	3.03338	22.8339	19.4905	15.2363	0.00103081	1.78871	up
ONT.13982.1	69	62	31	11	26	18	22.4134	21.9656	11.7543	4.73912	6.03277	4.21929	4.34e-05	-2.10484	down
ONT.13983.1	161	136	64	35	72	27	52.2979	48.1826	24.267	15.079	16.7061	6.32894	0.00141834	-1.91573	down
ONT.14.2	55	46	36	13	43	19	17.8657	16.2971	13.6502	5.60078	9.97728	4.4537	0.00614685	-1.45994	down
ONT.14006.3	26	24	19	44	110	103	8.44562	8.50282	7.20428	18.9565	25.5233	24.1437	0.00793623	1.30197	up
ONT.14015.5	50	27	60	781	1087	1610	16.2416	9.56567	22.7504	336.478	252.216	377.392	5.78e-25	4.08962	up
ONT.14023.12	166	99	135	552	573	651	53.922	35.0741	51.1883	237.818	132.953	152.598	0.000761541	1.67681	up
ONT.14031.2	4	6	3	16	47	80	1.29933	2.1257	1.13752	6.89327	10.9054	18.7524	0.00946402	2.81002	up
ONT.14061.5	204	228	181	99	121	177	66.2656	80.7768	68.6302	42.6521	28.0756	41.4897	0.00318715	-1.15511	down
ONT.14067.12	3	2	0	22	18	34	0.974494	0.708568	0	9.47824	4.17654	7.96977	0.000149239	3.49286	up
ONT.14067.4	63	37	33	187	277	278	20.4644	13.1085	12.5127	80.565	64.2722	65.1646	9.1e-07	1.97704	up
ONT.14067.8	3	6	2	23	22	36	0.974494	2.1257	0.758345	9.90907	5.10465	8.43859	0.00139317	2.40047	up
ONT.14069.4	29	33	31	81	131	132	9.42011	11.6914	11.7543	34.8972	30.3959	30.9415	0.00394866	1.33487	up
ONT.14085.3	49	41	43	90	213	158	15.9167	14.5257	16.3044	38.7746	49.4223	37.036	0.0051743	1.20993	up
ONT.14088.3	68	126	101	467	1003	428	22.0885	44.6398	38.2964	201.197	232.726	100.325	0.00229995	2.13038	up
ONT.14094.1	141	114	105	43	62	66	45.8012	40.3884	39.8131	18.5257	14.3858	15.4707	9.67e-05	-1.59467	down
ONT.14094.5	48	39	53	24	21	35	15.5919	13.8171	20.0961	10.3399	4.87262	8.20418	0.00957593	-1.30519	down
ONT.14094.8	57	51	54	21	15	42	18.5154	18.0685	20.4753	9.04741	3.48045	9.84502	0.00120257	-1.56849	down
ONT.14095.4	23	16	16	77	80	191	7.47112	5.66855	6.06676	33.1738	18.5624	44.7714	0.00632494	2.1185	up
ONT.14103.1	1	0	1	10	17	20	0.324831	0	0.379173	4.30829	3.94451	4.6881	0.000192101	3.96782	up
ONT.14120.1	184	144	137	49	115	99	59.769	51.0169	51.9466	21.1106	26.6834	23.2061	0.000667955	-1.40497	down
ONT.14131.2	12	18	8	37	68	72	3.89798	6.37711	3.03338	15.9407	15.778	16.8772	0.00229802	1.66798	up
ONT.14133.4	67	70	115	510	658	1016	21.7637	24.7999	43.6048	219.723	152.676	238.156	1.19e-10	2.53394	up
ONT.14153.1	235	158	165	51	76	59	76.3354	55.9769	62.5635	21.9723	17.6343	13.8299	3.52e-08	-2.08366	down
ONT.14166.2	147	223	207	68	117	118	47.7502	79.0054	78.4887	29.2964	27.1475	27.6598	0.000577344	-1.50266	down
ONT.14180.2	31	26	17	64	109	103	10.0698	9.21139	6.44593	27.5731	25.2912	24.1437	0.00597019	1.37528	up
ONT.14185.1	61	39	36	23	22	24	19.8147	13.8171	13.6502	9.90907	5.10465	5.62572	0.00324533	-1.41482	down
ONT.14185.8	53	36	41	16	25	21	17.2161	12.7542	15.5461	6.89327	5.80074	4.92251	0.00196961	-1.58669	down
ONT.1419.3	20	13	19	148	180	198	6.49663	4.60569	7.20428	63.7627	41.7654	46.4122	6.9e-11	2.82962	up
ONT.14194.3	133	193	67	23	50	23	43.2026	68.3768	25.4046	9.90907	11.6015	5.39132	0.00338725	-2.54878	down
ONT.14197.2	39	29	32	86	182	178	12.6684	10.2742	12.1335	37.0513	42.2294	41.7241	0.000239785	1.57526	up
ONT.142.2	53	86	39	799	882	1142	17.2161	30.4684	14.7877	344.232	204.65	267.691	7.53e-15	3.50084	up
ONT.142.5	2	0	0	15	21	26	0.649663	0	0	6.46244	4.87262	6.09453	1.28e-05	4.55272	up
ONT.14208.1	222	238	236	68	100	144	72.1126	84.3196	89.4847	29.2964	23.203	33.7543	6.52e-06	-1.72528	down
ONT.14216.2	690	614	346	1125	2563	1559	224.134	217.53	131.194	484.683	594.692	365.438	0.00460269	1.13133	up
ONT.14216.3	407	301	281	749	1451	1988	132.206	106.64	106.547	322.691	336.675	465.997	1.6e-05	1.49778	up
ONT.14222.6	47	34	15	7	8	17	15.2671	12.0457	5.68759	3.0158	1.85624	3.98489	0.00801798	-2.09567	down
ONT.14224.3	129	137	106	272	442	431	41.9033	48.5369	40.1923	117.186	102.557	101.029	0.00630133	1.08486	up
ONT.14224.4	1	6	4	13	29	36	0.324831	2.1257	1.51669	5.60078	6.72886	8.43859	0.00238974	2.18077	up
ONT.14247.3	21	43	22	1	2	2	6.82146	15.2342	8.3418	0.430829	0.46406	0.46881	8.66e-06	-4.68138	down
ONT.14247.4	4	7	3	1	0	0	1.29933	2.47999	1.13752	0.430829	0	0	0.00172031	-3.76096	down
ONT.14247.5	6	8	3	0	0	0	1.94899	2.83427	1.13752	0	0	0	6.2e-05	#NAME?	down
ONT.14247.6	13	19	6	1	0	0	4.22281	6.7314	2.27504	0.430829	0	0	0.000104671	-5.18414	down
ONT.14249.3	1	0	2	7	8	17	0.324831	0	0.758345	3.0158	1.85624	3.98489	0.00913515	2.78687	up
ONT.14263.3	22	31	21	2	8	14	7.14629	10.9828	7.96262	0.861658	1.85624	3.28167	0.000471087	-2.31453	down
ONT.14269.2	8	8	4	33	58	48	2.59865	2.83427	1.51669	14.2174	13.4577	11.2514	0.000159865	2.28199	up
ONT.1427.2	6	3	10	36	57	91	1.94899	1.06285	3.79173	15.5098	13.2257	21.3309	1.34e-06	2.65005	up
ONT.14277.3	30	20	10	156	217	183	9.74494	7.08568	3.79173	67.2093	50.3505	42.8961	2.39e-10	2.75408	up
ONT.14277.6	20	6	8	69	86	107	6.49663	2.1257	3.03338	29.7272	19.9546	25.0814	1.39e-06	2.46882	up
ONT.14277.8	3	5	0	21	31	59	0.974494	1.77142	0	9.04741	7.19292	13.8299	7.93e-05	3.27575	up
ONT.14277.9	4	4	3	44	52	94	1.29933	1.41714	1.13752	18.9565	12.0655	22.0341	2.46e-08	3.57407	up
ONT.14280.3	4	11	11	31	50	79	1.29933	3.89713	4.1709	13.3557	11.6015	18.518	0.000259417	1.99793	up
ONT.14280.5	14	10	4	33	64	79	4.54764	3.54284	1.51669	14.2174	14.8499	18.518	0.000151201	2.11383	up
ONT.14296.2	55	57	44	5	31	31	17.8657	20.1942	16.6836	2.15415	7.19292	7.26656	0.000344243	-1.9148	down
ONT.14298.2	214	180	174	70	166	130	69.5139	63.7711	65.976	30.158	38.5169	30.4727	0.00306686	-1.21679	down
ONT.14301.2	13	22	39	75	126	132	4.22281	7.79425	14.7877	32.3122	29.2357	30.9415	0.000433238	1.55662	up
ONT.14302.10	86	62	64	2	4	2	27.9355	21.9656	24.267	0.861658	0.928119	0.46881	1.39e-19	-5.25301	down
ONT.14302.15	26	20	11	0	2	3	8.44562	7.08568	4.1709	0	0.46406	0.703215	3.18e-07	-4.2548	down
ONT.14302.5	124	120	54	6	9	1	40.2791	42.5141	20.4753	2.58497	2.08827	0.234405	1.57e-10	-4.60987	down
ONT.14312.2	44	39	23	10	17	3	14.2926	13.8171	8.72097	4.30829	3.94451	0.703215	2.07e-05	-2.25493	down
ONT.14324.1	59	59	55	10	24	20	19.1651	20.9028	20.8545	4.30829	5.56871	4.6881	4.61e-06	-2.27409	down
ONT.14332.2	122	93	67	20	34	44	39.6294	32.9484	25.4046	8.61658	7.88901	10.3138	1.71e-06	-2.07376	down
ONT.14338.1	9	6	13	41	61	58	2.92348	2.1257	4.92924	17.664	14.1538	13.5955	0.000440412	1.95641	up
ONT.14353.2	121	52	62	17	17	25	39.3046	18.4228	23.5087	7.32409	3.94451	5.86013	0.000668316	-2.46171	down
ONT.14353.6	80	60	50	6	10	20	25.9865	21.257	18.9586	2.58497	2.3203	4.6881	1.88e-09	-2.98948	down
ONT.14353.9	53	46	44	19	16	17	17.2161	16.2971	16.6836	8.18575	3.71248	3.98489	8.01e-05	-1.88445	down
ONT.14359.1	11	16	15	48	85	57	3.57315	5.66855	5.68759	20.6798	19.7225	13.3611	0.0021829	1.62997	up
ONT.1437.2	34	44	21	74	160	105	11.0443	15.5885	7.96262	31.8814	37.1248	24.6125	0.00972045	1.23367	up
ONT.14383.1	35	45	35	129	186	139	11.3691	15.9428	13.271	55.577	43.1575	32.5823	0.000858598	1.47742	up
ONT.14389.4	400	366	318	174	296	313	129.933	129.668	120.577	74.9643	68.6808	73.3688	0.00842926	-1.01979	down
ONT.14394.1	31	18	32	7	5	10	10.0698	6.37711	12.1335	3.0158	1.16015	2.34405	0.00016804	-2.3609	down
ONT.14394.12	67	36	48	14	16	27	21.7637	12.7542	18.2003	6.03161	3.71248	6.32894	9.37e-05	-1.92993	down
ONT.14394.3	573	517	428	110	259	175	186.128	183.165	162.286	47.3912	60.0957	41.0209	8.72e-09	-2.04833	down
ONT.14406.1	12	4	11	31	55	54	3.89798	1.41714	4.1709	13.3557	12.7616	12.6579	0.00185627	1.80781	up
ONT.14406.5	49	24	35	147	181	153	15.9167	8.50282	13.271	63.3319	41.9974	35.864	0.000671691	1.68246	up
ONT.14406.7	0	2	1	20	15	19	0	0.708568	0.379173	8.61658	3.48045	4.4537	0.00282767	3.70678	up
ONT.1441.10	30	43	37	11	13	13	9.74494	15.2342	14.0294	4.73912	3.01639	3.04727	0.000106187	-2.07246	down
ONT.1441.12	12	9	16	2	7	2	3.89798	3.18856	6.06676	0.861658	1.62421	0.46881	0.00454908	-2.37564	down
ONT.1441.3	887	922	791	221	342	335	288.125	326.65	299.925	95.2132	79.3542	78.5257	1.62e-09	-2.06737	down
ONT.1441.5	193	153	200	58	74	93	62.6925	54.2055	75.8345	24.9881	17.1702	21.7997	2.71e-06	-1.8122	down
ONT.14415.9	58	66	57	215	387	386	18.8402	23.3828	21.6128	92.6283	89.7955	90.4804	5.59e-07	1.88414	up
ONT.14431.1	7	7	5	48	131	135	2.27382	2.47999	1.89586	20.6798	30.3959	31.6447	1.74e-11	3.43566	up
ONT.14431.3	6	3	4	95	134	123	1.94899	1.06285	1.51669	40.9288	31.092	28.8318	2.05e-15	4.2587	up
ONT.14453.1	359	355	264	110	198	177	116.614	125.771	100.102	47.3912	45.9419	41.4897	2.16e-05	-1.55415	down
ONT.14456.2	63	39	36	15	26	19	20.4644	13.8171	13.6502	6.46244	6.03277	4.4537	0.000619747	-1.71191	down
ONT.14456.3	56	38	36	9	13	24	18.1906	13.4628	13.6502	3.87746	3.01639	5.62572	8.15e-05	-2.06265	down
ONT.14456.4	151	124	138	48	72	89	49.0495	43.9312	52.3258	20.6798	16.7061	20.8621	0.000178381	-1.53419	down
ONT.14482.3	401	394	323	1731	2360	1739	130.257	139.588	122.473	745.765	547.59	407.631	2.79e-05	1.89909	up
ONT.14482.5	21	5	11	46	61	64	6.82146	1.77142	4.1709	19.8181	14.1538	15.0019	0.00241635	1.72094	up
ONT.14482.6	7	3	10	23	34	44	2.27382	1.06285	3.79173	9.90907	7.88901	10.3138	0.00661708	1.74869	up
ONT.14490.4	44	56	88	187	388	488	14.2926	19.8399	33.3672	80.565	90.0275	114.39	6.41e-07	1.85713	up
ONT.14502.1	23	20	24	103	125	126	7.47112	7.08568	9.10014	44.3754	29.0037	29.535	3.75e-05	1.89819	up
ONT.14503.1	0	0	0	11	16	38	0	0	0	4.73912	3.71248	8.9074	0.00011134	Inf	up
ONT.14504.9	16	12	11	51	52	66	5.1973	4.25141	4.1709	21.9723	12.0655	15.4707	0.00412612	1.64472	up
ONT.14506.1	0	0	0	5	9	9	0	0	0	2.15415	2.08827	2.10965	0.000663203	Inf	up
ONT.14510.1	38	34	34	4	4	9	12.3436	12.0457	12.8919	1.72332	0.928119	2.10965	5.16e-08	-3.18289	down
ONT.14535.2	8	16	11	99	163	94	2.59865	5.66855	4.1709	42.6521	37.8209	22.0341	1.22e-06	2.82679	up
ONT.14535.6	27	34	25	322	420	228	8.77045	12.0457	9.47931	138.727	97.4525	53.4444	0.00032847	3.03732	up
ONT.14538.2	1237	850	1046	95	123	196	401.816	301.142	396.614	40.9288	28.5397	45.9434	4.61e-23	-3.46764	down
ONT.14550.1	128	161	74	45	75	46	41.5784	57.0398	28.0588	19.3873	17.4022	10.7826	0.00171271	-1.61957	down
ONT.14550.2	55	40	38	11	24	24	17.8657	14.1714	14.4086	4.73912	5.56871	5.62572	0.000852762	-1.7511	down
ONT.14563.1	5	3	4	0	1	0	1.62416	1.06285	1.51669	0	0.23203	0	0.00365034	-4.37435	down
ONT.14570.1	64	60	39	7	18	11	20.7892	21.257	14.7877	3.0158	4.17654	2.57846	6.01e-08	-2.74418	down
ONT.14575.3	30	25	10	48	117	77	9.74494	8.8571	3.79173	20.6798	27.1475	18.0492	0.00879119	1.35989	up
ONT.1458.1	0	0	1	21	52	28	0	0	0.379173	9.04741	12.0655	6.56334	2.54e-09	5.92175	up
ONT.14599.1	31	21	13	106	163	125	10.0698	7.43997	4.92924	45.6679	37.8209	29.3006	3.7e-06	2.12162	up
ONT.14599.2	65	39	17	155	280	221	21.114	13.8171	6.44593	66.7785	64.9683	51.8035	2.79e-06	1.9493	up
ONT.14602.3	405	396	377	95	203	201	131.557	140.297	142.948	40.9288	47.102	47.1154	6.64e-07	-1.82808	down
ONT.14607.2	34	23	19	3	4	6	11.0443	8.14854	7.20428	1.29249	0.928119	1.40643	2.07e-06	-3.07186	down
ONT.14611.2	604	561	404	174	283	316	196.198	198.753	153.186	74.9643	65.6644	74.072	1.09e-05	-1.56003	down
ONT.14611.4	171	157	121	40	114	64	55.5462	55.6226	45.8799	17.2332	26.4514	15.0019	7.09e-05	-1.62596	down
ONT.14613.3	54	75	61	144	188	280	17.5409	26.5713	23.1295	62.0394	43.6216	65.6334	0.00699622	1.13609	up
ONT.14622.1	43	62	56	7	23	12	13.9678	21.9656	21.2337	3.0158	5.33668	2.81286	6.55e-07	-2.56618	down
ONT.14625.1	209	158	120	72	102	93	67.8898	55.9769	45.5007	31.0197	23.667	21.7997	0.000407266	-1.35855	down
ONT.14627.1	62	56	32	2	11	1	20.1395	19.8399	12.1335	0.861658	2.55233	0.234405	2.07e-12	-4.03457	down
ONT.14629.2	88	135	126	256	536	553	28.5852	47.8284	47.7757	110.292	124.368	129.626	0.000203258	1.34002	up
ONT.14636.2	107	66	106	193	445	405	34.757	23.3828	40.1923	83.15	103.253	94.9341	0.000490101	1.30024	up
ONT.14637.8	140	163	107	47	72	88	45.4764	57.7483	40.5715	20.249	16.7061	20.6277	0.000169887	-1.52781	down
ONT.14644.1	356	300	332	12	125	20	115.64	106.285	125.885	5.16995	29.0037	4.6881	8.66e-18	-3.36418	down
ONT.14644.2	24	17	26	2	10	0	7.79595	6.02283	9.85849	0.861658	2.3203	0	8.47e-06	-3.11284	down
ONT.14646.3	740	535	548	135	171	248	240.375	189.542	207.787	58.1619	39.6771	58.1325	8.84e-11	-2.24548	down
ONT.14651.1	379	323	294	118	176	157	123.111	114.434	111.477	50.8378	40.8372	36.8016	3.76e-06	-1.65681	down
ONT.14651.3	23	17	16	3	7	12	7.47112	6.02283	6.06676	1.29249	1.62421	2.81286	0.00567973	-1.97331	down
ONT.14669.2	43	34	30	128	235	238	13.9678	12.0457	11.3752	55.1461	54.527	55.7884	2.26e-06	1.93644	up
ONT.14669.3	52	44	38	136	349	223	16.8912	15.5885	14.4086	58.5928	80.9784	52.2723	3.87e-06	1.82458	up
ONT.14677.2	234	183	232	53	110	170	76.0106	64.834	87.968	22.8339	25.5233	39.8489	7.95e-05	-1.58572	down
ONT.14686.4	67	77	20	199	294	444	21.7637	27.2799	7.58345	85.735	68.2167	104.076	2.48e-06	1.99501	up
ONT.1469.2	6	10	6	23	61	62	1.94899	3.54284	2.27504	9.90907	14.1538	14.5331	0.000228165	2.11203	up
ONT.14699.2	28	10	13	1	4	1	9.09528	3.54284	4.92924	0.430829	0.928119	0.234405	0.00139053	-3.6693	down
ONT.14708.14	577	462	540	97	115	248	187.428	163.679	204.753	41.7904	26.6834	58.1325	4.08e-11	-2.34815	down
ONT.14709.2	238	137	248	47	88	112	77.3099	48.5369	94.0348	20.249	20.4186	26.2534	0.00169696	-1.93436	down
ONT.14709.5	193	131	196	21	44	116	62.6925	46.4112	74.3178	9.04741	10.2093	27.191	6.73e-05	-2.18891	down
ONT.14710.3	694	583	686	234	493	681	225.433	206.548	260.112	100.814	114.391	159.63	0.00582631	-1.09516	down
ONT.14713.1	119	77	52	19	15	11	38.6549	27.2799	19.717	8.18575	3.48045	2.57846	1.29e-06	-2.809	down
ONT.14717.8	5673	4092	4958	1192	2157	2551	1842.77	1449.73	1879.94	513.548	500.488	597.968	1.13e-07	-1.89544	down
ONT.14719.2	247	64	123	1364	2084	1193	80.2334	22.6742	46.6382	587.651	483.55	279.645	4.32e-06	2.95483	up
ONT.14755.1	29	16	26	3	9	15	9.42011	5.66855	9.85849	1.29249	2.08827	3.51608	0.00196393	-2.06195	down
ONT.14755.2	54	49	71	12	26	39	17.5409	17.3599	26.9212	5.16995	6.03277	9.1418	0.00131062	-1.81769	down
ONT.14780.1	8	8	15	82	78	150	2.59865	2.83427	5.68759	35.328	18.0983	35.1608	1.82e-05	2.76336	up
ONT.14786.2	44	42	40	259	527	586	14.2926	14.8799	15.1669	111.585	122.28	137.361	9.24e-15	2.85591	up
ONT.14814.1	69	62	70	394	496	450	22.4134	21.9656	26.5421	169.747	115.087	105.482	3.01e-08	2.23805	up
ONT.14814.3	2	0	10	17	31	50	0.649663	0	3.79173	7.32409	7.19292	11.7203	0.00317835	2.31027	up
ONT.14838.2	273	270	189	31	102	87	88.679	95.6567	71.6636	13.3557	23.667	20.3932	9.64e-10	-2.35646	down
ONT.14862.2	32	30	43	81	163	167	10.3946	10.6285	16.3044	34.8972	37.8209	39.1457	0.00150324	1.36465	up
ONT.14864.2	65	128	184	504	1034	1648	21.114	45.3484	69.7677	217.138	239.919	386.3	0.000118028	2.4106	up
ONT.14866.1	43	57	37	15	28	16	13.9678	20.1942	14.0294	6.46244	6.49683	3.75048	0.000586654	-1.73927	down
ONT.14867.6	251	174	158	76	143	132	81.5327	61.6454	59.9093	32.743	33.1803	30.9415	0.0011435	-1.27745	down
ONT.14870.2	150	99	110	67	78	95	48.7247	35.0741	41.709	28.8655	18.0983	22.2685	0.00931108	-1.07622	down
ONT.149.1	65	71	59	458	632	662	21.114	25.1542	22.3712	197.32	146.643	155.176	2.57e-13	2.64762	up
ONT.149.2	20	15	21	130	206	161	6.49663	5.31426	7.96262	56.0078	47.7981	37.7392	1.44e-09	2.61707	up
ONT.14905.2	16	18	2	58	138	94	5.1973	6.37711	0.758345	24.9881	32.0201	22.0341	5.41e-07	2.4937	up
ONT.14914.1	132	132	110	45	61	85	42.8777	46.7655	41.709	19.3873	14.1538	19.9244	0.000257573	-1.50837	down
ONT.14914.2	1711	1724	1426	413	805	948	555.787	610.786	540.7	177.932	186.784	222.216	5.76e-07	-1.74793	down
ONT.14919.5	32	45	17	75	161	120	10.3946	15.9428	6.44593	32.3122	37.3568	28.1286	0.0031157	1.37834	up
ONT.14919.8	52	75	38	137	236	182	16.8912	26.5713	14.4086	59.0236	54.759	42.6617	0.00485321	1.22845	up
ONT.14926.10	554	460	405	139	342	226	179.957	162.971	153.565	59.8852	79.3542	52.9756	1.48e-05	-1.57771	down
ONT.14946.1	659	764	456	219	375	354	214.064	270.673	172.903	94.3516	87.0112	82.9794	1.51e-05	-1.52137	down
ONT.14946.2	313	324	221	85	158	181	101.672	114.788	83.7971	36.6205	36.6607	42.4273	2.4e-05	-1.58085	down
ONT.14946.4	256	249	175	90	198	195	83.1568	88.2168	66.3552	38.7746	45.9419	45.709	0.00874243	-1.07025	down
ONT.14959.3	3448	3857	2577	1226	2483	1978	1120.02	1366.47	977.128	528.196	576.13	463.653	0.00015982	-1.35041	down
ONT.14959.6	263	241	236	82	130	201	85.4307	85.3825	89.4847	35.328	30.1639	47.1154	0.000261209	-1.41938	down
ONT.14959.7	145	148	191	44	69	132	47.1006	52.4341	72.4219	18.9565	16.0101	30.9415	0.00139665	-1.59833	down
ONT.14969.1	0	0	0	6	22	9	0	0	0	2.58497	5.10465	2.10965	0.000960193	Inf	up
ONT.14986.6	266	266	182	472	813	912	86.4052	94.2396	69.0094	203.351	188.64	213.777	0.00459926	1.07245	up
ONT.15003.2	3438	2792	2749	1296	1823	2661	1116.77	989.161	1042.35	558.355	422.99	623.752	0.00111156	-1.18413	down
ONT.15004.2	24	19	17	7	11	7	7.79595	6.7314	6.44593	3.0158	2.55233	1.64084	0.0068392	-1.75678	down
ONT.15004.4	115	107	86	34	49	38	37.3556	37.9084	32.6088	14.6482	11.3695	8.9074	8.86e-06	-1.8421	down
ONT.15008.5	45	38	42	105	140	182	14.6174	13.4628	15.9252	45.2371	32.4842	42.6617	0.00609354	1.23501	up
ONT.15013.1	264	566	240	23	110	61	85.7555	200.525	91.0014	9.90907	25.5233	14.2987	0.00356581	-3.11598	down
ONT.15013.4	495	876	445	58	198	146	160.792	310.353	168.732	24.9881	45.9419	34.2232	0.000137558	-2.80265	down
ONT.15015.6	17	16	15	55	140	155	5.52213	5.66855	5.68759	23.6956	32.4842	36.3328	7.37e-07	2.24828	up
ONT.15022.2	155	161	153	59	129	115	50.3489	57.0398	58.0134	25.4189	29.9318	26.9566	0.00416234	-1.21798	down
ONT.15029.1	460	393	375	170	226	324	149.422	139.234	142.19	73.2409	52.4387	75.9473	0.000350876	-1.3086	down
ONT.15030.1	2	0	2	15	34	22	0.649663	0	0.758345	6.46244	7.88901	5.15691	3.53e-05	3.55941	up
ONT.15033.1	41	32	23	75	119	161	13.3181	11.3371	8.72097	32.3122	27.6115	37.7392	0.00404151	1.34374	up
ONT.15040.2	62	64	36	5	24	20	20.1395	22.6742	13.6502	2.15415	5.56871	4.6881	4.06e-06	-2.37805	down
ONT.15064.2	1	2	1	59	70	70	0.324831	0.708568	0.379173	25.4189	16.2421	16.4084	1.84e-13	5.15026	up
ONT.15075.1	16	6	7	45	47	67	5.1973	2.1257	2.65421	19.3873	10.9054	15.7051	0.000644375	1.99086	up
ONT.15075.3	0	1	0	11	8	16	0	0.354284	0	4.73912	1.85624	3.75048	0.000500385	4.6853	up
ONT.15076.1	439	379	444	2262	3182	4478	142.601	134.274	168.353	974.535	738.319	1049.67	5.03e-13	2.41689	up
ONT.15076.3	32	34	26	164	221	467	10.3946	12.0457	9.85849	70.656	51.2786	109.467	0.000451125	2.63498	up
ONT.15087.2	21	16	18	1	9	3	6.82146	5.66855	6.82511	0.430829	2.08827	0.703215	0.000211759	-2.78477	down
ONT.15087.3	44	25	27	7	13	11	14.2926	8.8571	10.2377	3.0158	3.01639	2.57846	0.000127174	-2.16697	down
ONT.15098.1	4	7	0	18	36	54	1.29933	2.47999	0	7.75492	8.35307	12.6579	6.15e-05	2.75306	up
ONT.15099.1	0	0	1	4	12	13	0	0	0.379173	1.72332	2.78436	3.04727	0.00130263	4.05631	up
ONT.15103.1	181	178	135	73	130	112	58.7945	63.0626	51.1883	31.4505	30.1639	26.2534	0.0032773	-1.18772	down
ONT.15106.3	20	23	16	66	107	111	6.49663	8.14854	6.06676	28.4347	24.8272	26.019	0.000343791	1.72738	up
ONT.15106.6	26	38	26	80	191	143	8.44562	13.4628	9.85849	34.4663	44.3177	33.5199	0.000197601	1.61505	up
ONT.15112.27	225	280	109	66	131	54	73.0871	99.1996	41.3298	28.4347	30.3959	12.6579	0.00797894	-1.7831	down
ONT.15112.3	111	112	82	17	31	20	36.0563	39.6798	31.0921	7.32409	7.19292	4.6881	4.73e-10	-2.68716	down
ONT.15120.2	374	434	156	20	49	18	121.487	153.759	59.1509	8.61658	11.3695	4.21929	4.06e-06	-3.98801	down
ONT.15131.1	31	29	30	74	110	173	10.0698	10.2742	11.3752	31.8814	25.5233	40.5521	0.00177529	1.41423	up
ONT.15131.4	223	198	190	488	701	884	72.4374	70.1483	72.0428	210.245	162.653	207.214	0.000996556	1.22091	up
ONT.15131.7	202	168	233	450	583	808	65.6159	59.5197	88.3472	193.873	135.273	189.399	0.00494607	1.05922	up
ONT.15137.1	229	368	304	1719	3060	2827	74.3864	130.377	115.268	740.595	710.011	662.663	5.61e-14	2.50947	up
ONT.15137.2	185	299	250	1343	2305	2205	60.0938	105.931	94.7931	578.603	534.829	516.863	4.2e-13	2.42975	up
ONT.15137.5	821	1476	1174	6486	12392	11404	266.687	522.923	445.149	2794.36	2875.31	2673.16	2.44e-13	2.5439	up
ONT.15137.6	94	159	121	752	1521	1370	30.5342	56.3312	45.8799	323.983	352.917	321.135	2.41e-15	2.69989	up
ONT.15137.8	5	11	11	42	168	109	1.62416	3.89713	4.1709	18.0948	38.981	25.5502	0.000237708	2.88117	up
ONT.15153.1	331	393	302	44	97	137	107.519	139.234	114.51	18.9565	22.5069	32.1135	1.92e-11	-2.49939	down
ONT.15160.7	379	244	281	100	84	200	123.111	86.4453	106.547	43.0829	19.4905	46.881	1.23e-06	-1.74619	down
ONT.15181.2	209	188	182	68	112	116	67.8898	66.6054	69.0094	29.2964	25.9873	27.191	9.73e-05	-1.51658	down
ONT.15191.3	77	71	37	26	42	41	25.012	25.1542	14.0294	11.2016	9.74525	9.61061	0.00677325	-1.2749	down
ONT.15200.1	36	30	38	109	128	126	11.6939	10.6285	14.4086	46.9604	29.6998	29.535	0.00567973	1.30718	up
ONT.15203.1	403	401	354	115	272	192	130.907	142.068	134.227	49.5453	63.1121	45.0058	2.03e-05	-1.57893	down
ONT.15203.2	64	49	59	15	37	25	20.7892	17.3599	22.3712	6.46244	8.5851	5.86013	0.000428565	-1.74721	down
ONT.1521.8	32	34	18	7	16	12	10.3946	12.0457	6.82511	3.0158	3.71248	2.81286	0.00213014	-1.81851	down
ONT.1523.3	23	23	29	108	116	167	7.47112	8.14854	10.996	46.5295	26.9155	39.1457	3.12e-05	1.85734	up
ONT.15251.2	95	70	70	3	4	13	30.859	24.7999	26.5421	1.29249	0.928119	3.04727	7.33e-16	-4.16752	down
ONT.15251.3	385	270	371	27	46	57	125.06	95.6567	140.673	11.6324	10.6734	13.3611	1.1e-16	-3.55708	down
ONT.15251.4	22	7	10	0	3	3	7.14629	2.47999	3.79173	0	0.696089	0.703215	0.00930487	-3.44804	down
ONT.15262.1	9	22	14	61	75	111	2.92348	7.79425	5.30842	26.2806	17.4022	26.019	0.000119109	1.90918	up
ONT.15262.12	201	198	242	912	1080	1231	65.2911	70.1483	91.7597	392.916	250.592	288.553	2.13e-07	1.81301	up
ONT.15262.8	11	6	12	43	50	79	3.57315	2.1257	4.55007	18.5257	11.6015	18.518	0.00023619	2.02188	up
ONT.15263.15	642	432	424	126	150	231	208.542	153.051	160.769	54.2845	34.8045	54.1476	2.18e-09	-2.07955	down
ONT.15284.2	18	18	18	190	297	327	5.84697	6.37711	6.82511	81.8575	68.9128	76.6505	2.56e-16	3.36237	up
ONT.15284.3	0	1	1	21	41	29	0	0.354284	0.379173	9.04741	9.51322	6.79775	8.37e-08	4.88615	up
ONT.15299.1	1	0	0	11	12	20	0.324831	0	0	4.73912	2.78436	4.6881	8.6e-05	5.03851	up
ONT.15306.6	368	336	157	76	172	202	119.538	119.039	59.5301	32.743	39.9091	47.3498	0.00519469	-1.50832	down
ONT.15309.9	129	145	89	244	473	579	41.9033	51.3712	33.7464	105.122	109.75	135.721	0.000771485	1.26223	up
ONT.15340.1	26	18	16	5	9	7	8.44562	6.37711	6.06676	2.15415	2.08827	1.64084	0.00209053	-2.03926	down
ONT.15340.12	1366	1437	1116	411	861	945	443.72	509.106	423.157	177.071	199.778	221.513	9.22e-05	-1.40755	down
ONT.15340.5	51	49	50	12	22	23	16.5664	17.3599	18.9586	5.16995	5.10465	5.39132	0.000105192	-1.96849	down
ONT.15340.8	764	872	617	258	497	477	248.171	308.936	233.949	111.154	115.319	111.811	6.3e-05	-1.43292	down
ONT.15341.1	7	8	9	0	0	1	2.27382	2.83427	3.41255	0	0	0.234405	4.06e-05	-5.37406	down
ONT.15341.4	5	9	4	0	0	3	1.62416	3.18856	1.51669	0	0	0.703215	0.00431561	-3.34493	down
ONT.15356.3	288	332	129	16	58	74	93.5514	117.622	48.9133	6.89327	13.4577	17.346	9.66e-05	-2.97384	down
ONT.15361.3	309	322	125	6	43	41	100.373	114.08	47.3966	2.58497	9.97728	9.61061	4.71e-06	-3.74474	down
ONT.15372.1	26	22	21	153	171	315	8.44562	7.79425	7.96262	65.9169	39.6771	73.8376	1.26e-06	2.67712	up
ONT.15372.3	4	4	8	21	57	76	1.29933	1.41714	3.03338	9.04741	13.2257	17.8148	0.000156598	2.58156	up
ONT.15373.5	40	43	36	87	201	138	12.9933	15.2342	13.6502	37.4821	46.638	32.3479	0.00405318	1.26561	up
ONT.15395.3	4217	6121	5422	1478	3138	4593	1369.81	2168.57	2055.87	636.765	728.109	1076.62	0.0012437	-1.40393	down
ONT.15401.1	0	2	0	19	41	45	0	0.708568	0	8.18575	9.51322	10.5482	9.91e-09	5.14569	up
ONT.15402.1	1	0	0	46	83	65	0.324831	0	0	19.8181	19.2585	15.2363	1.4e-15	7.1924	up
ONT.15403.1	0	0	0	93	239	143	0	0	0	40.0671	55.4551	33.5199	5.78e-21	Inf	up
ONT.1541.1	1	2	3	17	23	27	0.324831	0.708568	1.13752	7.32409	5.33668	6.32894	0.000388237	2.89892	up
ONT.15411.2	48	46	42	99	214	323	15.5919	16.2971	15.9252	42.6521	49.6544	75.7129	0.0022913	1.60784	up
ONT.15418.1	124	181	66	1717	3269	1896	40.2791	64.1254	25.0254	739.734	758.505	444.432	6.87e-13	3.70593	up
ONT.15418.5	0	1	1	16	21	30	0	0.354284	0.379173	6.89327	4.87262	7.03215	5.12e-06	4.45434	up
ONT.15420.2	57	61	30	1	8	5	18.5154	21.6113	11.3752	0.430829	1.85624	1.17203	9.21e-11	-4.08359	down
ONT.15420.6	48	46	15	3	4	4	15.5919	16.2971	5.68759	1.29249	0.928119	0.937621	0.00015685	-3.77362	down
ONT.15456.1	8	6	9	30	33	48	2.59865	2.1257	3.41255	12.9249	7.65698	11.2514	0.00622805	1.74392	up
ONT.15460.1	15	8	5	1	4	0	4.87247	2.83427	1.89586	0.430829	0.928119	0	0.00460479	-3.0236	down
ONT.15461.6	35	52	36	8	15	33	11.3691	18.4228	13.6502	3.44663	3.48045	7.73537	0.00141177	-1.76769	down
ONT.15467.1	690	657	498	220	361	593	224.134	232.765	188.828	94.7824	83.7627	139.002	0.000963734	-1.2288	down
ONT.15467.5	89	90	62	21	61	49	28.91	31.8856	23.5087	9.04741	14.1538	11.4859	0.00155577	-1.48293	down
ONT.15471.3	199	161	110	42	77	76	64.6415	57.0398	41.709	18.0948	17.8663	17.8148	4.34e-06	-1.80867	down
ONT.15471.4	45	46	22	12	26	14	14.6174	16.2971	8.3418	5.16995	6.03277	3.28167	0.00199009	-1.64149	down
ONT.15485.1	24	4	23	41	92	68	7.79595	1.41714	8.72097	17.664	21.3467	15.9395	0.00731183	1.38856	up
ONT.15498.1	21	20	29	144	254	516	6.82146	7.08568	10.996	62.0394	58.9356	120.953	0.000612996	3.06575	up
ONT.15498.2	213	181	271	937	1742	3547	69.1891	64.1254	102.756	403.687	404.196	831.435	0.00375792	2.58239	up
ONT.15498.3	947	557	478	2368	4962	4348	307.615	197.336	181.244	1020.2	1151.33	1019.19	3.36e-09	2.01118	up
ONT.15498.4	71	50	29	275	694	579	23.063	17.7142	10.996	118.478	161.029	135.721	2.13e-14	2.80488	up
ONT.15498.7	51	34	54	189	444	581	16.5664	12.0457	20.4753	81.4267	103.021	136.189	3.94e-07	2.49402	up
ONT.15500.3	27	9	12	52	107	122	8.77045	3.18856	4.55007	22.4031	24.8272	28.5974	4.13e-05	1.99308	up
ONT.15500.4	8	2	7	33	52	69	2.59865	0.708568	2.65421	14.2174	12.0655	16.174	8.6e-06	2.60892	up
ONT.15504.1	12	12	10	51	72	98	3.89798	4.25141	3.79173	21.9723	16.7061	22.9717	3.08e-05	2.15697	up
ONT.15504.2	6	5	6	25	51	72	1.94899	1.77142	2.27504	10.7707	11.8335	16.8772	1.88e-05	2.50821	up
ONT.15512.1	56	38	45	22	20	34	18.1906	13.4628	17.0628	9.47824	4.6406	7.96977	0.00630133	-1.36105	down
ONT.15526.6	51	54	12	181	289	233	16.5664	19.1313	4.55007	77.9801	67.0566	54.6164	2.85e-07	2.11432	up
ONT.1554.1	139	101	124	39	82	121	45.1516	35.7827	47.0174	16.8023	19.0264	28.363	0.00800738	-1.20464	down
ONT.15556.1	28	32	28	9	16	18	9.09528	11.3371	10.6168	3.87746	3.71248	4.21929	0.00684852	-1.60583	down
ONT.15576.2	3330	3438	3664	966	1776	2249	1081.69	1218.03	1389.29	416.181	412.085	527.177	4.35e-06	-1.65727	down
ONT.15607.3	1	5	2	11	24	20	0.324831	1.77142	0.758345	4.73912	5.56871	4.6881	0.00903364	2.19255	up
ONT.15638.10	118	124	107	376	572	623	38.3301	43.9312	40.5715	161.992	132.721	146.034	7.95e-06	1.63006	up
ONT.15638.11	5	9	4	32	34	45	1.62416	3.18856	1.51669	13.7865	7.88901	10.5482	0.00106287	2.14013	up
ONT.15638.21	3	6	8	26	31	73	0.974494	2.1257	3.03338	11.2016	7.19292	17.1116	0.00731183	2.31164	up
ONT.15638.4	5	3	4	17	17	38	1.62416	1.06285	1.51669	7.32409	3.94451	8.9074	0.0072596	2.04675	up
ONT.15638.5	975	857	760	2523	3591	4163	316.711	303.622	288.171	1086.98	833.219	975.829	3.43e-05	1.45949	up
ONT.15638.8	120	89	76	279	411	473	38.9798	31.5313	28.8171	120.201	95.3642	110.874	8.29e-05	1.50586	up
ONT.15639.3	9	9	7	23	58	44	2.92348	3.18856	2.65421	9.90907	13.4577	10.3138	0.00395496	1.73567	up
ONT.1565.6	147	174	106	56	120	75	47.7502	61.6454	40.1923	24.1264	27.8436	17.5804	0.00136875	-1.31154	down
ONT.15680.1	12	10	0	26	49	42	3.89798	3.54284	0	11.2016	11.3695	9.84502	0.00304917	1.93918	up
ONT.15691.1	14	9	8	1	4	2	4.54764	3.18856	3.03338	0.430829	0.928119	0.46881	0.00210723	-2.76089	down
ONT.15693.1	3	2	3	20	48	31	0.974494	0.708568	1.13752	8.61658	11.1374	7.26656	2.17e-05	3.04227	up
ONT.157.2	107	111	93	252	569	499	34.757	39.3255	35.263	108.569	132.025	116.968	4e-05	1.50099	up
ONT.157.3	37	35	29	125	273	254	12.0188	12.3999	10.996	53.8536	63.3441	59.5389	1.4e-07	2.11165	up
ONT.15705.3	201	138	168	32	44	94	65.2911	48.8912	63.701	13.7865	10.2093	22.0341	5.93e-08	-2.1614	down
ONT.15712.1	79	114	104	31	51	86	25.6617	40.3884	39.4339	13.3557	11.8335	20.1588	0.00171271	-1.42845	down
ONT.15719.1	893	689	702	1636	2765	2374	290.074	244.102	266.179	704.836	641.562	556.478	0.00539062	1.03481	up
ONT.15720.4	59	54	69	168	292	389	19.1651	19.1313	26.1629	72.3793	67.7527	91.1836	1.83e-05	1.62745	up
ONT.15737.8	196	184	97	64	143	66	63.667	65.1883	36.7797	27.5731	33.1803	15.4707	0.00315783	-1.32433	down
ONT.15737.9	151	149	69	44	91	62	49.0495	52.7883	26.1629	18.9565	21.1147	14.5331	0.00395074	-1.43061	down
ONT.15749.1	2	6	9	28	33	50	0.649663	2.1257	3.41255	12.0632	7.65698	11.7203	0.000723905	2.11372	up
ONT.15756.3	261	309	384	1275	2148	3597	84.781	109.474	145.602	549.307	498.4	843.155	2.53e-05	2.26058	up
ONT.15756.6	74	69	89	318	518	1082	24.0375	24.4456	33.7464	137.004	120.191	253.626	0.00329017	2.42247	up
ONT.1576.11	309	204	236	82	114	162	100.373	72.274	89.4847	35.328	26.4514	37.9736	1.79e-05	-1.60797	down
ONT.1576.5	122	118	101	48	55	55	39.6294	41.8055	38.2964	20.6798	12.7616	12.8923	8.18e-05	-1.58782	down
ONT.15786.6	188	202	138	68	86	115	61.0683	71.5654	52.3258	29.2964	19.9546	26.9566	0.00011134	-1.48921	down
ONT.15786.9	48	51	31	9	31	23	15.5919	18.0685	11.7543	3.87746	7.19292	5.39132	0.00215541	-1.66224	down
ONT.1579.3	123	48	22	0	2	5	39.9543	17.0056	8.3418	0	0.46406	1.17203	0.00809619	-5.49066	down
ONT.15793.1	62	54	43	115	189	265	20.1395	19.1313	16.3044	49.5453	43.8536	62.1174	0.00240584	1.27777	up
ONT.15793.4	13	17	19	61	69	110	4.22281	6.02283	7.20428	26.2806	16.0101	25.7846	0.0004603	1.74317	up
ONT.15794.5	35	37	15	5	12	3	11.3691	13.1085	5.68759	2.15415	2.78436	0.703215	0.00021295	-2.62192	down
ONT.15825.1	360	349	168	63	150	205	116.939	123.645	63.701	27.1422	34.8045	48.0531	0.00142771	-1.66209	down
ONT.15833.2	1049	591	537	1580	2829	2590	340.748	209.382	203.616	680.71	656.412	607.109	0.00167871	1.15834	up
ONT.15839.2	4	6	1	29	48	30	1.29933	2.1257	0.379173	12.494	11.1374	7.03215	5.18e-05	2.81562	up
ONT.15849.2	1	2	2	136	527	230	0.324831	0.708568	0.758345	58.5928	122.28	53.9132	2.35e-07	6.82117	up
ONT.1587.1	76	62	63	26	45	32	24.6872	21.9656	23.8879	11.2016	10.4413	7.50096	0.00131203	-1.49147	down
ONT.15874.4	564	426	586	226	416	469	183.205	150.925	222.195	97.3674	96.5244	109.936	0.00525405	-1.08925	down
ONT.15874.5	657	502	682	249	351	601	213.414	177.851	258.596	107.276	81.4424	140.877	0.00194623	-1.19574	down
ONT.15875.2	252	185	177	74	129	146	81.8575	65.5426	67.1135	31.8814	29.9318	34.2232	0.000453461	-1.36952	down
ONT.15878.2	15	24	10	65	87	111	4.87247	8.50282	3.79173	28.0039	20.1866	26.019	0.000123123	1.90899	up
ONT.1588.3	140	91	85	38	67	73	45.4764	32.2399	32.2297	16.3715	15.546	17.1116	0.00136316	-1.37402	down
ONT.15883.1	101	79	73	18	18	49	32.808	27.9884	27.6796	7.75492	4.17654	11.4859	1.78e-06	-2.12667	down
ONT.15883.4	146	128	132	33	16	91	47.4254	45.3484	50.0508	14.2174	3.71248	21.3309	2.9e-07	-2.07667	down
ONT.15893.1	70	60	76	305	327	352	22.7382	21.257	28.8171	131.403	75.8737	82.5106	0.000246882	1.76733	up
ONT.15893.8	12	10	4	38	56	41	3.89798	3.54284	1.51669	16.3715	12.9937	9.61061	0.00190543	1.91734	up
ONT.15896.1	67	70	62	18	42	13	21.7637	24.7999	23.5087	7.75492	9.74525	3.04727	2.08e-05	-1.98546	down
ONT.15896.3	101	69	58	33	22	64	32.808	24.4456	21.992	14.2174	5.10465	15.0019	0.00116398	-1.41936	down
ONT.15917.1	47	33	39	7	12	16	15.2671	11.6914	14.7877	3.0158	2.78436	3.75048	1.66e-05	-2.34037	down
ONT.15918.2	436	483	241	173	312	269	141.626	171.119	91.3806	74.5334	72.3933	63.055	0.00370346	-1.14791	down
ONT.1592.1	7	5	3	25	42	39	2.27382	1.77142	1.13752	10.7707	9.74525	9.1418	0.000564672	2.31199	up
ONT.15927.1	267	199	210	31	53	134	86.73	70.5025	79.6262	13.3557	12.2976	31.4103	7.09e-09	-2.25758	down
ONT.15927.4	248	159	205	34	63	83	80.5582	56.3312	77.7304	14.6482	14.6179	19.4556	1.5e-09	-2.35139	down
ONT.15928.2	607	599	549	269	447	458	197.173	212.216	208.166	115.893	103.717	107.358	0.00233111	-1.13051	down
ONT.15928.7	207	165	203	90	124	188	67.2401	58.4569	76.972	38.7746	28.7717	44.0682	0.00908156	-1.07696	down
ONT.15939.1	58	45	42	10	18	25	18.8402	15.9428	15.9252	4.30829	4.17654	5.86013	7.45e-05	-2.02927	down
ONT.15942.5	302	269	255	70	108	134	98.0991	95.3024	96.689	30.158	25.0592	31.4103	1.22e-07	-1.95598	down
ONT.15942.7	121	101	87	32	56	60	39.3046	35.7827	32.988	13.7865	12.9937	14.0643	0.000164146	-1.61338	down
ONT.15948.4	145	80	109	275	309	414	47.1006	28.3427	41.3298	118.478	71.6972	97.0437	0.00944903	1.07863	up
ONT.15949.3	58	33	27	11	14	34	18.8402	11.6914	10.2377	4.73912	3.24842	7.96977	0.00972887	-1.55552	down
ONT.15954.2	33	22	41	101	216	167	10.7194	7.79425	15.5461	43.5137	50.1184	39.1457	2.92e-05	1.74027	up
ONT.15954.3	8	5	9	22	53	37	2.59865	1.77142	3.41255	9.47824	12.2976	8.67299	0.00481527	1.74785	up
ONT.15956.2	45	43	33	155	241	246	14.6174	15.2342	12.5127	66.7785	55.9192	57.6637	4.06e-06	1.87927	up
ONT.15961.6	139	92	114	50	88	90	45.1516	32.5941	43.2257	21.5415	20.4186	21.0965	0.00834741	-1.15488	down
ONT.15970.1	0	0	0	11	13	20	0	0	0	4.73912	3.01639	4.6881	8.69e-06	Inf	up
ONT.15971.1	34	17	23	8	8	19	11.0443	6.02283	8.72097	3.44663	1.85624	4.4537	0.00861331	-1.6162	down
ONT.15972.3	27	21	19	4	8	4	8.77045	7.43997	7.20428	1.72332	1.85624	0.937621	7.43e-05	-2.58776	down
ONT.15995.1	1	0	1	7	18	16	0.324831	0	0.379173	3.0158	4.17654	3.75048	0.000575362	3.72955	up
ONT.16.12	94	98	91	15	32	35	30.5342	34.7198	34.5047	6.46244	7.42495	8.20418	8.64e-08	-2.38422	down
ONT.16.3	17	21	15	2	13	5	5.52213	7.43997	5.68759	0.861658	3.01639	1.17203	0.00525859	-2.0829	down
ONT.16.6	1518	1544	1340	265	421	406	493.094	547.015	508.091	114.17	97.6845	95.1685	6.19e-14	-2.54771	down
ONT.16.9	54	64	47	8	21	28	17.5409	22.6742	17.8211	3.44663	4.87262	6.56334	2.13e-05	-2.16437	down
ONT.16013.3	0	1	2	14	10	15	0	0.354284	0.758345	6.03161	2.3203	3.51608	0.0074142	3.16438	up
ONT.16014.1	226	269	286	574	902	941	73.4119	95.3024	108.443	247.296	209.291	220.575	0.00365034	1.07075	up
ONT.16018.3	12	21	32	74	102	132	3.89798	7.43997	12.1335	31.8814	23.667	30.9415	0.000287007	1.65341	up
ONT.16051.1	159	163	136	64	80	76	51.6482	57.7483	51.5675	27.5731	18.5624	17.8148	6.37e-05	-1.54874	down
ONT.16051.6	55	42	51	8	23	29	17.8657	14.8799	19.3378	3.44663	5.33668	6.79775	0.000226383	-1.94808	down
ONT.16064.1	9	6	8	1	1	2	2.92348	2.1257	3.03338	0.430829	0.23203	0.46881	0.00226384	-3.05486	down
ONT.16064.2	10	6	6	2	1	2	3.24831	2.1257	2.27504	0.861658	0.23203	0.46881	0.00690767	-2.51588	down
ONT.16081.1	95	90	93	357	563	462	30.859	31.8856	35.263	153.806	130.633	108.295	1.23e-06	1.78459	up
ONT.16081.5	12	15	10	42	75	53	3.89798	5.31426	3.79173	18.0948	17.4022	12.4235	0.00268953	1.67116	up
ONT.16091.2	80	58	75	27	44	59	25.9865	20.5485	28.4379	11.6324	10.2093	13.8299	0.00768505	-1.28676	down
ONT.1612.1	12	7	10	39	84	68	3.89798	2.47999	3.79173	16.8023	19.4905	15.9395	5.98e-05	2.14526	up
ONT.16130.8	19	17	16	8	5	7	6.1718	6.02283	6.06676	3.44663	1.16015	1.64084	0.0065945	-1.77405	down
ONT.16136.1	5	13	3	49	100	106	1.62416	4.60569	1.13752	21.1106	23.203	24.8469	7.18e-09	3.03994	up
ONT.16136.2	9	19	11	95	225	201	2.92348	6.7314	4.1709	40.9288	52.2067	47.1154	8.95e-13	3.13875	up
ONT.16141.1	196	158	129	406	725	666	63.667	55.9769	48.9133	174.917	168.222	156.114	0.000253377	1.35709	up
ONT.16149.1	72	40	51	203	254	191	23.3879	14.1714	19.3378	87.4583	58.9356	44.7714	0.00573151	1.52605	up
ONT.16163.1	18	20	21	122	141	207	5.84697	7.08568	7.96262	52.5611	32.7162	48.5219	1.49e-08	2.4599	up
ONT.16166.2	304	303	298	120	233	181	98.7487	107.348	112.993	51.6995	54.0629	42.4273	0.000513041	-1.32096	down
ONT.16178.1	96	84	88	263	327	398	31.1838	29.7599	33.3672	113.308	75.8737	93.2932	0.000508521	1.36468	up
ONT.16180.1	109	129	101	33	40	53	35.4066	45.7027	38.2964	14.2174	9.28119	12.4235	2.45e-06	-1.94677	down
ONT.16185.1	30	35	14	90	202	218	9.74494	12.3999	5.30842	38.7746	46.87	51.1003	5.56e-07	2.12136	up
ONT.16185.3	33	39	35	165	334	392	10.7194	13.8171	13.271	71.0868	77.4979	91.8868	1.25e-10	2.45958	up
ONT.16186.2	78	84	90	367	609	658	25.3369	29.7599	34.1255	158.114	141.306	154.239	2.17e-09	2.12982	up
ONT.16197.1	8	12	21	133	262	260	2.59865	4.25141	7.96262	57.3003	60.7918	60.9453	1.4e-15	3.36821	up
ONT.16197.3	21	54	81	484	613	700	6.82146	19.1313	30.713	208.521	142.234	164.084	1.51e-16	2.95104	up
ONT.16208.1	9	11	4	1	0	0	2.92348	3.89713	1.51669	0.430829	0	0	3.85e-05	-4.5195	down
ONT.16214.1	22	16	27	99	196	118	7.14629	5.66855	10.2377	42.6521	45.4778	27.6598	1.52e-06	2.10403	up
ONT.16219.3	298	183	151	2030	2473	2255	96.7998	64.834	57.255	874.583	573.81	528.584	4.27e-10	2.96078	up
ONT.16220.1	95	77	86	177	330	311	30.859	27.2799	32.6088	76.2568	76.5698	72.9	0.00627276	1.10022	up
ONT.16226.2	53	46	26	2	15	4	17.2161	16.2971	9.85849	0.861658	3.48045	0.937621	1.73e-08	-3.2305	down
ONT.16227.3	0	1	0	11	16	24	0	0.354284	0	4.73912	3.71248	5.62572	1.95e-05	5.13801	up
ONT.16234.1	112	96	91	44	43	44	36.3811	34.0113	34.5047	18.9565	9.97728	10.3138	5.49e-05	-1.64013	down
ONT.16234.2	61	35	28	9	11	24	19.8147	12.3999	10.6168	3.87746	2.55233	5.62572	0.000559414	-2.03281	down
ONT.16240.6	102	98	78	31	56	73	33.1328	34.7198	29.5755	13.3557	12.9937	17.1116	0.00231317	-1.37129	down
ONT.16241.6	157	120	131	46	52	165	50.9985	42.5141	49.6716	19.8181	12.0655	38.6768	0.00539553	-1.22912	down
ONT.16262.3	25	29	14	5	17	6	8.12079	10.2742	5.30842	2.15415	3.94451	1.40643	0.00409165	-1.85843	down
ONT.16277.1	57	49	70	104	205	259	18.5154	17.3599	26.5421	44.8062	47.5661	60.7109	0.00851208	1.07791	up
ONT.16278.2	128	91	141	53	68	91	41.5784	32.2399	53.4633	22.8339	15.778	21.3309	0.00406906	-1.30891	down
ONT.16290.2	22	25	20	66	127	130	7.14629	8.8571	7.58345	28.4347	29.4678	30.4727	0.000236006	1.69658	up
ONT.16290.3	203	196	235	734	1123	1229	65.9408	69.4397	89.1055	316.229	260.569	288.084	6e-07	1.72687	up
ONT.16290.4	99	135	164	344	605	574	32.1583	47.8284	62.1843	148.205	140.378	134.549	0.000170566	1.35268	up
ONT.16291.6	51	47	39	117	161	214	16.5664	16.6514	14.7877	50.407	37.3568	50.1627	0.00272052	1.31136	up
ONT.16306.2	58	49	47	185	346	251	18.8402	17.3599	17.8211	79.7034	80.2823	58.8357	4.46e-06	1.80421	up
ONT.16306.3	17	14	21	43	113	123	5.52213	4.95998	7.96262	18.5257	26.2194	28.8318	0.0001281	1.7817	up
ONT.16307.4	71	44	64	8	16	15	23.063	15.5885	24.267	3.44663	3.71248	3.51608	2.53e-08	-2.77549	down
ONT.16307.6	3788	2772	3872	605	976	1478	1230.46	982.076	1468.16	260.652	226.461	346.451	7.29e-09	-2.35833	down
ONT.16307.8	71	53	64	7	23	25	23.063	18.7771	24.267	3.0158	5.33668	5.86013	1.18e-06	-2.42394	down
ONT.1631.2	1994	1637	1788	677	1300	1426	647.714	579.963	677.96	291.671	301.639	334.262	0.00062683	-1.25101	down
ONT.16329.1	0	1	2	6	14	20	0	0.354284	0.758345	2.58497	3.24842	4.6881	0.00222166	3.00924	up
ONT.16332.1	0	1	0	4	9	8	0	0.354284	0	1.72332	2.08827	1.87524	0.00702442	3.8321	up
ONT.16344.3	87	89	116	46	63	81	28.2603	31.5313	43.984	19.8181	14.6179	18.9868	0.00943617	-1.17932	down
ONT.16356.1	15	13	5	35	84	53	4.87247	4.60569	1.89586	15.079	19.4905	12.4235	0.000940314	1.84975	up
ONT.16360.3	43	37	50	12	17	23	13.9678	13.1085	18.9586	5.16995	3.94451	5.39132	0.000329427	-1.88577	down
ONT.16360.4	585	371	676	163	233	376	190.026	131.439	256.321	70.2251	54.0629	88.1363	0.00923913	-1.66459	down
ONT.1637.3	238	225	224	26	55	66	77.3099	79.7139	84.9346	11.2016	12.7616	15.4707	4.14e-13	-2.82651	down
ONT.16373.2	58	60	47	143	197	212	18.8402	21.257	17.8211	61.6086	45.7099	49.6939	0.00499926	1.22574	up
ONT.16378.3	93	75	96	37	39	63	30.2093	26.5713	36.4006	15.9407	9.04916	14.7675	0.000946634	-1.44981	down
ONT.16381.2	4	1	2	19	45	26	1.29933	0.354284	0.758345	8.18575	10.4413	6.09453	3.4e-05	3.14408	up
ONT.16388.2	7	4	3	93	138	147	2.27382	1.41714	1.13752	40.0671	32.0201	34.4576	7.37e-16	4.25633	up
ONT.16391.2	12	16	13	1	1	6	3.89798	5.66855	4.92924	0.430829	0.23203	1.40643	0.000310522	-3.00886	down
ONT.16401.1	253	295	215	789	1349	1110	82.1823	104.514	81.5221	339.924	313.008	260.19	1.09e-05	1.55614	up
ONT.16401.10	8	11	14	39	45	77	2.59865	3.89713	5.30842	16.8023	10.4413	18.0492	0.00183668	1.7173	up
ONT.16401.2	60	75	58	224	425	275	19.4899	26.5713	21.992	96.5057	98.6126	64.4614	7.68e-06	1.71847	up
ONT.16401.3	12	22	13	54	83	94	3.89798	7.79425	4.92924	23.2648	19.2585	22.0341	0.000544727	1.74928	up
ONT.16401.5	8	16	9	65	86	115	2.59865	5.66855	3.41255	28.0039	19.9546	26.9566	7.28e-07	2.47282	up
ONT.16401.6	9	17	16	58	96	88	2.92348	6.02283	6.06676	24.9881	22.2749	20.6277	7.57e-05	1.95851	up
ONT.16401.9	106	96	111	357	530	694	34.4321	34.0113	42.0881	153.806	122.976	162.677	7.49e-07	1.7748	up
ONT.16409.1	30	23	10	6	11	8	9.74494	8.14854	3.79173	2.58497	2.55233	1.87524	0.00990543	-1.82993	down
ONT.16432.3	6	3	5	19	36	34	1.94899	1.06285	1.89586	8.18575	8.35307	7.96977	0.0025484	2.1026	up
ONT.16432.7	5	10	4	42	73	38	1.62416	3.54284	1.51669	18.0948	16.9382	8.9074	0.000175235	2.51061	up
ONT.16437.3	21	28	30	86	176	183	6.82146	9.91996	11.3752	37.0513	40.8372	42.8961	8.18e-06	1.88811	up
ONT.16444.1	2	2	1	6	23	16	0.649663	0.708568	0.379173	2.58497	5.33668	3.75048	0.00587605	2.55411	up
ONT.16445.2	14	8	3	46	78	43	4.54764	2.83427	1.13752	19.8181	18.0983	10.0794	0.000399933	2.29206	up
ONT.16450.1	6	6	4	0	0	2	1.94899	2.1257	1.51669	0	0	0.46881	0.00290032	-3.75547	down
ONT.16457.1	20	21	12	54	90	116	6.49663	7.43997	4.55007	23.2648	20.8827	27.191	0.000409744	1.74541	up
ONT.16459.3	16	27	17	74	135	131	5.1973	9.56567	6.44593	31.8814	31.324	30.7071	2.27e-05	1.93883	up
ONT.16465.3	36	37	58	126	204	198	11.6939	13.1085	21.992	54.2845	47.3341	46.4122	0.000498642	1.43615	up
ONT.16493.1	29	33	49	96	190	157	9.42011	11.6914	18.5795	41.3596	44.0857	36.8016	0.000927671	1.39976	up
ONT.16498.4	57	36	38	200	287	303	18.5154	12.7542	14.4086	86.1658	66.5925	71.0248	1.52e-07	2.07799	up
ONT.16498.6	5	5	3	24	24	31	1.62416	1.77142	1.13752	10.3399	5.56871	7.26656	0.00457258	2.14216	up
ONT.16503.1	21	14	18	48	55	100	6.82146	4.95998	6.82511	20.6798	12.7616	23.4405	0.00871081	1.39551	up
ONT.16505.3	3	5	5	19	27	30	0.974494	1.77142	1.89586	8.18575	6.2648	7.03215	0.00685222	1.99059	up
ONT.16505.8	32	64	45	162	298	221	10.3946	22.6742	17.0628	69.7943	69.1449	51.8035	1.65e-05	1.71505	up
ONT.16518.2	34	25	24	76	119	179	11.0443	8.8571	9.10014	32.743	27.6115	41.9585	0.000343593	1.60978	up
ONT.16519.1	3	3	5	15	33	23	0.974494	1.06285	1.89586	6.46244	7.65698	5.39132	0.00529978	2.08619	up
ONT.16520.1	3	2	1	33	71	108	0.974494	0.708568	0.379173	14.2174	16.4741	25.3158	2.31e-08	4.5698	up
ONT.16523.1	233	267	184	68	196	155	75.6857	94.5939	69.7677	29.2964	45.4778	36.3328	0.00114706	-1.31399	down
ONT.16524.2	30	25	67	1352	2153	2275	9.74494	8.8571	25.4046	582.481	499.56	533.272	6.6e-42	4.96363	up
ONT.16524.3	18	10	35	653	1069	1121	5.84697	3.54284	13.271	281.331	248.04	262.768	1.86e-37	4.8922	up
ONT.16524.5	1	0	2	21	27	27	0.324831	0	0.758345	9.04741	6.2648	6.32894	4.78e-06	4.0695	up
ONT.16524.7	3	2	4	54	103	136	0.974494	0.708568	1.51669	23.2648	23.8991	31.8791	1.15e-14	4.40549	up
ONT.16525.3	53	55	48	136	226	195	17.2161	19.4856	18.2003	58.5928	52.4387	45.709	0.00226904	1.29942	up
ONT.16526.7	10	9	13	35	70	82	3.24831	3.18856	4.92924	15.079	16.2421	19.2212	0.000227251	1.93526	up
ONT.1654.10	5	6	9	0	2	1	1.62416	2.1257	3.41255	0	0.46406	0.234405	0.00233436	-3.55928	down
ONT.1654.11	44	31	61	4	12	14	14.2926	10.9828	23.1295	1.72332	2.78436	3.28167	0.00171273	-2.85192	down
ONT.1654.12	6578	4453	5842	699	1312	1421	2136.74	1577.63	2215.13	301.15	304.423	333.09	1.07e-15	-2.87395	down
ONT.1654.14	147	138	134	19	36	21	47.7502	48.8912	50.8091	8.18575	8.35307	4.92251	5.01e-13	-2.99677	down
ONT.1654.16	63	30	48	7	9	8	20.4644	10.6285	18.2003	3.0158	2.08827	1.87524	1.55e-06	-3.04345	down
ONT.1654.18	187	105	163	9	27	44	60.7435	37.1998	61.8051	3.87746	6.2648	10.3138	2.8e-08	-3.17173	down
ONT.1654.20	53	52	54	2	4	10	17.2161	18.4228	20.4753	0.861658	0.928119	2.34405	2.42e-12	-3.96696	down
ONT.1654.22	64	47	77	9	12	15	20.7892	16.6514	29.1963	3.87746	2.78436	3.51608	3.47e-06	-2.93496	down
ONT.1654.24	13	8	10	0	1	2	4.22281	2.83427	3.79173	0	0.23203	0.46881	6.49e-05	-4.14186	down
ONT.1654.25	13	22	17	3	3	7	4.22281	7.79425	6.44593	1.29249	0.696089	1.64084	0.00041847	-2.55889	down
ONT.1654.3	1195	1001	824	32	92	77	388.174	354.638	312.438	13.7865	21.3467	18.0492	3.28e-34	-4.51407	down
ONT.1654.4	11385	10212	8310	294	744	514	3698.21	3617.95	3150.92	126.664	172.63	120.484	4.08e-36	-4.84709	down
ONT.16551.10	46	48	33	0	3	0	14.9422	17.0056	12.5127	0	0.696089	0	3.94e-16	-6.18395	down
ONT.16551.11	168	162	51	1	3	0	54.5717	57.394	19.3378	0.430829	0.696089	0	2.38e-08	-7.06521	down
ONT.16551.12	17	20	7	2	0	1	5.52213	7.08568	2.65421	0.861658	0	0.234405	3.87e-05	-4.02789	down
ONT.16551.9	880	521	821	22	21	35	285.852	184.582	311.301	9.47824	4.87262	8.20418	1.36e-17	-5.33885	down
ONT.16563.1	9	10	14	790	3181	1346	2.92348	3.54284	5.30842	340.355	738.087	315.509	2.44e-07	6.6714	up
ONT.16566.2	320	268	249	36	56	68	103.946	94.9482	94.414	15.5098	12.9937	15.9395	5.46e-15	-2.93403	down
ONT.16566.3	126	100	87	17	18	23	40.9288	35.4284	32.988	7.32409	4.17654	5.39132	1.18e-11	-2.91048	down
ONT.16589.1	6	10	7	31	54	48	1.94899	3.54284	2.65421	13.3557	12.5296	11.2514	0.000900744	1.97738	up
ONT.16592.1	133	122	120	42	50	73	43.2026	43.2227	45.5007	18.0948	11.6015	17.1116	2.69e-05	-1.71075	down
ONT.16592.2	56	65	56	19	15	48	18.1906	23.0285	21.2337	8.18575	3.48045	11.2514	0.000589947	-1.65829	down
ONT.16594.12	69	82	70	425	666	546	22.4134	29.0513	26.5421	183.102	154.532	127.985	6e-11	2.36163	up
ONT.16594.14	13	15	16	106	108	213	4.22281	5.31426	6.06676	45.6679	25.0592	49.9283	1.27e-05	2.73273	up
ONT.16596.9	17	12	20	53	122	126	5.52213	4.25141	7.58345	22.8339	28.3076	29.535	1.61e-05	1.99926	up
ONT.166.3	61	47	49	14	25	29	19.8147	16.6514	18.5795	6.03161	5.80074	6.79775	0.000395639	-1.77446	down
ONT.16602.1	6	4	3	22	70	45	1.94899	1.41714	1.13752	9.47824	16.2421	10.5482	1.22e-05	2.80857	up
ONT.16607.2	65	67	121	154	320	363	21.114	23.737	45.8799	66.3477	74.2495	85.0891	0.00366559	1.09156	up
ONT.16610.2	15299	12562	12015	4404	10077	9131	4969.6	4450.52	4555.76	1897.37	2338.16	2140.35	0.000901021	-1.34101	down
ONT.16616.2	3	0	0	25	33	36	0.974494	0	0	10.7707	7.65698	8.43859	2.15e-07	4.58976	up
ONT.16616.3	1	0	0	13	20	19	0.324831	0	0	5.60078	4.6406	4.4537	1.58e-05	5.3055	up
ONT.16641.8	886	961	528	161	299	272	287.801	340.467	200.203	69.3635	69.3769	63.7582	2.58e-09	-2.23639	down
ONT.16650.1	10	9	9	25	50	68	3.24831	3.18856	3.41255	10.7707	11.6015	15.9395	0.00215541	1.75104	up
ONT.16653.1	82	105	41	12	39	14	26.6362	37.1998	15.5461	5.16995	9.04916	3.28167	0.0014024	-2.37846	down
ONT.16669.2	92	74	61	279	513	342	29.8845	26.217	23.1295	120.201	119.031	80.1666	1.96e-06	1.79947	up
ONT.16669.8	1	1	3	10	18	21	0.324831	0.354284	1.13752	4.30829	4.17654	4.92251	0.00297811	2.64839	up
ONT.16674.6	9	15	9	0	3	2	2.92348	5.31426	3.41255	0	0.696089	0.46881	0.000269384	-3.50595	down
ONT.16679.2	0	0	0	4	7	5	0	0	0	1.72332	1.62421	1.17203	0.0048488	Inf	up
ONT.1668.2	175	167	255	2225	3748	3614	56.8455	59.1655	96.689	958.595	869.648	847.14	3.34e-24	3.42926	up
ONT.1668.3	1	2	1	35	44	36	0.324831	0.708568	0.379173	15.079	10.2093	8.43859	2.35e-08	4.36553	up
ONT.16680.1	2	0	0	16	27	29	0.649663	0	0	6.89327	6.2648	6.79775	2.26e-06	4.74962	up
ONT.16682.7	47	56	51	150	218	189	15.2671	19.8399	19.3378	64.6244	50.5825	44.3026	0.00178961	1.33286	up
ONT.16685.4	559	550	526	171	227	314	181.581	194.856	199.445	73.6718	52.6708	73.6032	8.33e-07	-1.74072	down
ONT.16688.3	551	481	562	120	205	312	178.982	170.411	213.095	51.6995	47.5661	73.1344	1.17e-07	-1.91874	down
ONT.16688.7	51	45	62	12	13	36	16.5664	15.9428	23.5087	5.16995	3.01639	8.43859	0.000110404	-1.96885	down
ONT.16692.1	3	3	7	27	63	27	0.974494	1.06285	2.65421	11.6324	14.6179	6.32894	0.00136293	2.56208	up
ONT.16694.7	470	460	443	226	255	366	152.671	162.971	167.973	97.3674	59.1676	85.7923	0.000795627	-1.21389	down
ONT.16698.3	14	9	6	23	57	76	4.54764	3.18856	2.27504	9.90907	13.2257	17.8148	0.00112674	1.83557	up
ONT.16698.4	1	1	9	12	52	37	0.324831	0.354284	3.41255	5.16995	12.0655	8.67299	0.00885238	2.41774	up
ONT.16713.1	36	26	33	0	2	1	11.6939	9.21139	12.5127	0	0.46406	0.234405	7.8e-13	-5.77381	down
ONT.16731.2	1	1	4	11	26	25	0.324831	0.354284	1.51669	4.73912	6.03277	5.86013	0.000906962	2.68271	up
ONT.16741.1	74	84	31	7	14	5	24.0375	29.7599	11.7543	3.0158	3.24842	1.17203	3.89e-05	-3.34356	down
ONT.16757.1	23	19	13	5	11	6	7.47112	6.7314	4.92924	2.15415	2.55233	1.40643	0.00679075	-1.85332	down
ONT.16765.5	214	228	196	101	151	149	69.5139	80.7768	74.3178	43.5137	35.0365	34.9264	0.00202613	-1.19945	down
ONT.16777.3	103	117	78	28	88	52	33.4576	41.4512	29.5755	12.0632	20.4186	12.1891	0.00152467	-1.42866	down
ONT.16787.1	3	6	4	22	60	33	0.974494	2.1257	1.51669	9.47824	13.9218	7.73537	7.82e-05	2.54578	up
ONT.16790.1	38	20	24	5	11	21	12.3436	7.08568	9.10014	2.15415	2.55233	4.92251	0.00436007	-1.77021	down
ONT.16796.12	21	12	22	83	74	120	6.82146	4.25141	8.3418	35.7588	17.1702	28.1286	0.00218649	1.83388	up
ONT.16796.14	26	16	42	132	118	273	8.44562	5.66855	15.9252	56.8694	27.3795	63.9926	0.00545367	2.07129	up
ONT.16796.5	65	85	72	349	435	282	21.114	30.1142	27.3004	150.359	100.933	66.1023	0.00734298	1.79287	up
ONT.16796.6	20	35	31	99	116	168	6.49663	12.3999	11.7543	42.6521	26.9155	39.3801	0.00030016	1.61163	up
ONT.16796.9	125	117	184	620	538	1086	40.6039	41.4512	69.7677	267.114	124.832	254.564	0.00329408	1.86309	up
ONT.16820.7	55	37	43	231	302	379	17.8657	13.1085	16.3044	99.5215	70.073	88.8395	7.45e-09	2.23385	up
ONT.16832.4	66	62	50	155	186	234	21.4389	21.9656	18.9586	66.7785	43.1575	54.8508	0.00695103	1.1881	up
ONT.16835.1	12	14	11	98	154	173	3.89798	4.95998	4.1709	42.2213	35.7326	40.5521	7.72e-11	2.97397	up
ONT.1684.2	209	212	93	38	92	57	67.8898	75.1082	35.263	16.3715	21.3467	13.3611	0.000520678	-2.00232	down
ONT.1684.6	13454	13448	11625	5509	10296	10952	4370.28	4764.41	4407.88	2373.44	2388.98	2567.21	0.00852763	-1.09555	down
ONT.16843.10	136	77	80	21	29	53	44.1771	27.2799	30.3338	9.04741	6.72886	12.4235	4.45e-06	-2.06007	down
ONT.16843.14	70	54	26	3	3	2	22.7382	19.1313	9.85849	1.29249	0.696089	0.46881	3.36e-08	-4.60941	down
ONT.16843.19	4	6	3	0	0	0	1.29933	2.1257	1.13752	0	0	0	0.000333041	#NAME?	down
ONT.16843.21	114	131	43	6	18	3	37.0308	46.4112	16.3044	2.58497	4.17654	0.703215	4.59e-05	-3.93871	down
ONT.16843.24	15	24	10	2	5	4	4.87247	8.50282	3.79173	0.861658	1.16015	0.937621	0.00107559	-2.73369	down
ONT.16843.27	26	35	29	4	15	4	8.44562	12.3999	10.996	1.72332	3.48045	0.937621	2.03e-05	-2.58356	down
ONT.16843.3	31	21	25	5	5	10	10.0698	7.43997	9.47931	2.15415	1.16015	2.34405	6.25e-05	-2.47035	down
ONT.16843.34	68	48	53	13	28	28	22.0885	17.0056	20.0961	5.60078	6.49683	6.56334	0.000151978	-1.87572	down
ONT.16843.4	65	67	63	8	18	43	21.114	23.737	23.8879	3.44663	4.17654	10.0794	1.35e-05	-2.15876	down
ONT.16843.42	0	0	0	9	21	17	0	0	0	3.87746	4.87262	3.98489	4.87e-06	Inf	up
ONT.16843.5	15	12	20	2	7	9	4.87247	4.25141	7.58345	0.861658	1.62421	2.10965	0.0084756	-2.07374	down
ONT.16843.6	79	74	76	15	34	42	25.6617	26.217	28.8171	6.46244	7.88901	9.84502	3.31e-05	-1.94628	down
ONT.16846.4	3263	2321	2911	674	1249	1306	1059.92	822.294	1103.77	290.379	289.805	306.133	1.45e-08	-1.9671	down
ONT.16867.1	363	390	374	913	1581	2098	117.914	138.171	141.811	393.347	366.839	491.782	2.48e-05	1.44233	up
ONT.16867.3	60	43	46	174	241	255	19.4899	15.2342	17.4419	74.9643	55.9192	59.7733	5.18e-05	1.65341	up
ONT.16873.3	73	105	62	25	36	52	23.7127	37.1998	23.5087	10.7707	8.35307	12.1891	0.00027697	-1.63671	down
ONT.16873.6	37	38	19	6	19	12	12.0188	13.4628	7.20428	2.58497	4.40857	2.81286	0.000853739	-1.93397	down
ONT.16880.1	11	6	12	1	2	5	3.57315	2.1257	4.55007	0.430829	0.46406	1.17203	0.00670574	-2.5221	down
ONT.16914.2	142	102	107	35	47	63	46.1261	36.137	40.5715	15.079	10.9054	14.7675	1.2e-05	-1.80592	down
ONT.16915.1	64	84	67	47	51	26	20.7892	29.7599	25.4046	20.249	11.8335	6.09453	0.00457635	-1.21752	down
ONT.16919.1	166	155	154	531	867	1010	53.922	54.914	58.3926	228.77	201.17	236.749	3.62e-07	1.78186	up
ONT.16919.5	26	20	14	68	100	158	8.44562	7.08568	5.30842	29.2964	23.203	37.036	5.03e-05	1.89882	up
ONT.16919.6	3	3	2	10	29	33	0.974494	1.06285	0.758345	4.30829	6.72886	7.73537	0.000981109	2.54888	up
ONT.16923.4	27	16	22	47	81	137	8.77045	5.66855	8.3418	20.249	18.7944	32.1135	0.00782931	1.43185	up
ONT.16950.2	769	406	802	1350	2966	3450	249.795	143.839	304.096	581.619	688.2	808.698	6.05e-05	1.35728	up
ONT.16965.2	3332	2572	2691	848	1251	1549	1082.34	911.219	1020.35	365.343	290.269	363.094	2.3e-07	-1.77884	down
ONT.16965.3	157	118	125	34	61	65	50.9985	41.8055	47.3966	14.6482	14.1538	15.2363	4.26e-06	-1.88296	down
ONT.16975.3	81	88	71	179	337	251	26.3113	31.177	26.9212	77.1184	78.194	58.8357	0.00591273	1.13112	up
ONT.16977.1	16	8	19	44	52	103	5.1973	2.83427	7.20428	18.9565	12.0655	24.1437	0.00884451	1.63167	up
ONT.16979.7	374	416	235	83	187	95	121.487	147.382	89.1055	35.7588	43.3896	22.2685	3.65e-08	-2.0253	down
ONT.16979.9	313	269	337	145	145	335	101.672	95.3024	127.781	62.4702	33.6443	78.5257	0.00568982	-1.11262	down
ONT.16981.3	363	507	318	144	272	224	117.914	179.622	120.577	62.0394	63.1121	52.5068	8.05e-05	-1.44259	down
ONT.16985.1	8	6	3	1	0	0	2.59865	2.1257	1.13752	0.430829	0	0	0.000494534	-4.0139	down
ONT.16987.3	9	4	6	1	1	0	2.92348	1.41714	2.27504	0.430829	0.23203	0	0.00104567	-3.55694	down
ONT.1700.1	19	5	9	77	143	190	6.1718	1.77142	3.41255	33.1738	33.1803	44.537	4.24e-11	3.07865	up
ONT.17003.5	44	47	42	120	182	145	14.2926	16.6514	15.9252	51.6995	42.2294	33.9887	0.00645041	1.23163	up
ONT.17004.1	0	1	0	34	62	35	0	0.354284	0	14.6482	14.3858	8.20418	1.27e-11	6.5364	up
ONT.17004.2	34	25	32	448	823	719	11.0443	8.8571	12.1335	193.011	190.96	168.537	2.37e-25	3.89107	up
ONT.17004.3	57	49	54	992	1955	1752	18.5154	17.3599	20.4753	427.382	453.618	410.678	3.43e-33	4.30448	up
ONT.17012.2	0	1	0	28	67	44	0	0.354284	0	12.0632	15.546	10.3138	4.77e-12	6.56808	up
ONT.17012.4	0	2	1	55	136	123	0	0.708568	0.379173	23.6956	31.556	28.8318	1.82e-19	6.06822	up
ONT.17034.2	55	61	29	7	14	11	17.8657	21.6113	10.996	3.0158	3.24842	2.57846	5.95e-07	-2.71473	down
ONT.17034.4	21	39	22	1	9	12	6.82146	13.8171	8.3418	0.430829	2.08827	2.81286	0.000852762	-2.62995	down
ONT.17053.7	7	8	4	0	0	4	2.27382	2.83427	1.51669	0	0	0.937621	0.00747216	-2.99606	down
ONT.17057.3	83	96	39	19	42	36	26.961	34.0113	14.7877	8.18575	9.74525	8.43859	0.00488094	-1.71998	down
ONT.17070.2	163	113	141	48	92	104	52.9475	40.0341	53.4633	20.6798	21.3467	24.3781	0.00135427	-1.35424	down
ONT.17076.1	118	126	70	26	59	69	38.3301	44.6398	26.5421	11.2016	13.6898	16.174	0.000208096	-1.61387	down
ONT.17076.2	926	953	484	162	319	514	300.794	337.633	183.519	69.7943	74.0175	120.484	8.74e-05	-1.83311	down
ONT.17083.2	24	26	26	76	118	108	7.79595	9.21139	9.85849	32.743	27.3795	25.3158	0.00232017	1.45153	up
ONT.1709.1	4	1	11	36	90	61	1.29933	0.354284	4.1709	15.5098	20.8827	14.2987	1.69e-07	2.87773	up
ONT.17096.2	53	49	39	203	364	672	17.2161	17.3599	14.7877	87.4583	84.4588	157.52	0.000501391	2.53541	up
ONT.17096.3	240	213	122	671	1464	974	77.9595	75.4625	46.259	289.086	339.692	228.311	5.95e-08	1.89817	up
ONT.17122.2	282	333	139	38	139	38	91.6025	117.977	52.705	16.3715	32.2521	8.9074	0.000474955	-2.38598	down
ONT.17122.5	47	46	30	6	12	15	15.2671	16.2971	11.3752	2.58497	2.78436	3.51608	4.68e-06	-2.47497	down
ONT.17122.6	21	25	11	4	9	8	6.82146	8.8571	4.1709	1.72332	2.08827	1.87524	0.00353708	-2.00148	down
ONT.17135.3	286	384	251	133	205	222	92.9018	136.045	95.1723	57.3003	47.5661	52.0379	0.000805534	-1.25583	down
ONT.17135.5	331	377	237	149	228	220	107.519	133.565	89.8639	64.1935	52.9028	51.5691	0.00140437	-1.18136	down
ONT.17141.2	25	26	24	90	217	181	8.12079	9.21139	9.10014	38.7746	50.3505	42.4273	5.66e-07	2.10564	up
ONT.17141.3	19	17	14	51	124	112	6.1718	6.02283	5.30842	21.9723	28.7717	26.2534	4.8e-05	1.93146	up
ONT.17142.2	53	78	67	170	277	235	17.2161	27.6342	25.4046	73.2409	64.2722	55.0852	0.00249088	1.23869	up
ONT.1716.1	48	31	33	10	20	10	15.5919	10.9828	12.5127	4.30829	4.6406	2.34405	0.000173669	-2.00667	down
ONT.1716.12	372	359	339	95	124	178	120.837	127.188	128.539	40.9288	28.7717	41.7241	4.31e-08	-1.97089	down
ONT.1716.14	621	608	650	186	267	400	201.72	215.405	246.462	80.1342	61.9519	93.7621	1.78e-06	-1.70704	down
ONT.1716.18	132	90	99	36	29	69	42.8777	31.8856	37.5381	15.5098	6.72886	16.174	1.98e-05	-1.76419	down
ONT.1716.19	51	36	47	12	15	16	16.5664	12.7542	17.8211	5.16995	3.48045	3.75048	2.47e-05	-2.14835	down
ONT.1716.5	215	220	176	46	87	77	69.8388	77.9425	66.7344	19.8181	20.1866	18.0492	4.47e-08	-2.09561	down
ONT.1716.7	34	27	29	9	10	21	11.0443	9.56567	10.996	3.87746	2.3203	4.92251	0.00297811	-1.72041	down
ONT.17169.1	225	237	312	952	1250	1849	73.0871	83.9653	118.302	410.149	290.037	433.415	7.8e-08	1.82053	up
ONT.17169.2	17	19	13	78	94	142	5.52213	6.7314	4.92924	33.6047	21.8108	33.2855	5.59e-06	2.15827	up
ONT.17169.6	5	3	5	25	25	57	1.62416	1.06285	1.89586	10.7707	5.80074	13.3611	0.00168618	2.48704	up
ONT.1718.2	3	3	1	20	43	36	0.974494	1.06285	0.379173	8.61658	9.97728	8.43859	9.7e-06	3.28853	up
ONT.17181.13	26	14	22	4	7	14	8.44562	4.95998	8.3418	1.72332	1.62421	3.28167	0.00489204	-1.92502	down
ONT.17181.2	130	142	131	28	28	51	42.2281	50.3084	49.6716	12.0632	6.49683	11.9547	1.95e-09	-2.43661	down
ONT.17207.1	51	51	17	5	13	7	16.5664	18.0685	6.44593	2.15415	3.01639	1.64084	0.00168339	-2.78793	down
ONT.17207.2	12	14	4	1	2	2	3.89798	4.95998	1.51669	0.430829	0.46406	0.46881	0.00485678	-3.12076	down
ONT.17210.1	176	120	113	59	50	131	57.1703	42.5141	42.8465	25.4189	11.6015	30.7071	0.00146128	-1.28495	down
ONT.17218.1	13	7	15	30	57	79	4.22281	2.47999	5.68759	12.9249	13.2257	18.518	0.00244327	1.63016	up
ONT.17229.1	163	157	183	56	110	120	52.9475	55.6226	69.3886	24.1264	25.5233	28.1286	0.000665301	-1.40861	down
ONT.1724.1	22	33	34	3	5	8	7.14629	11.6914	12.8919	1.29249	1.16015	1.87524	1.17e-06	-3.08774	down
ONT.17242.2	16	13	18	58	83	90	5.1973	4.60569	6.82511	24.9881	19.2585	21.0965	0.000513655	1.75265	up
ONT.17245.5	650	467	554	100	197	297	211.14	165.451	210.062	43.0829	45.7099	69.6183	6.12e-09	-2.09826	down
ONT.17249.1	13	10	12	64	146	132	4.22281	3.54284	4.55007	27.5731	33.8763	30.9415	1e-08	2.69454	up
ONT.17256.4	23	17	14	51	99	115	7.47112	6.02283	5.30842	21.9723	22.9709	26.9566	0.000399927	1.72948	up
ONT.17264.1	4	6	5	30	37	29	1.29933	2.1257	1.89586	12.9249	8.5851	6.79775	0.00147313	2.19029	up
ONT.17266.1	144	117	128	44	66	133	46.7757	41.4512	48.5341	18.9565	15.314	31.1759	0.00350951	-1.27305	down
ONT.17268.1	2	2	0	6	19	17	0.649663	0.708568	0	2.58497	4.40857	3.98489	0.00419858	2.83935	up
ONT.17272.2	3	11	15	35	66	41	0.974494	3.89713	5.68759	15.079	15.314	9.61061	0.00258885	1.69118	up
ONT.17274.1	44	25	22	91	118	133	14.2926	8.8571	8.3418	39.2054	27.3795	31.1759	0.00321412	1.42268	up
ONT.17274.7	26	18	9	58	114	84	8.44562	6.37711	3.41255	24.9881	26.4514	19.69	0.000496533	1.76233	up
ONT.17282.4	58	48	46	163	197	235	18.8402	17.0056	17.4419	70.2251	45.7099	55.0852	0.000532452	1.46577	up
ONT.17283.2	3	0	8	68	134	137	0.974494	0	3.03338	29.2964	31.092	32.1135	1.37e-15	4.28047	up
ONT.17293.5	10	17	9	32	89	107	3.24831	6.02283	3.41255	13.7865	20.6506	25.0814	0.000216896	2.03349	up
ONT.1730.3	11	4	8	100	177	87	3.57315	1.41714	3.03338	43.0829	41.0693	20.3932	2.13e-06	3.48005	up
ONT.1730.9	1	1	1	13	31	19	0.324831	0.354284	0.379173	5.60078	7.19292	4.4537	4.26e-05	3.8132	up
ONT.17300.5	19	19	14	51	119	56	6.1718	6.7314	5.30842	21.9723	27.6115	13.1267	0.00861331	1.57419	up
ONT.17316.2	11	17	24	46	117	127	3.57315	6.02283	9.10014	19.8181	27.1475	29.7695	6.62e-05	1.81892	up
ONT.17329.2	32	38	21	13	25	8	10.3946	13.4628	7.96262	5.60078	5.80074	1.87524	0.00825454	-1.47187	down
ONT.17332.1	4	5	4	19	39	45	1.29933	1.77142	1.51669	8.18575	9.04916	10.5482	0.000329427	2.39088	up
ONT.17339.1	14	48	50	4	2	4	4.54764	17.0056	18.9586	1.72332	0.46406	0.937621	0.00511911	-3.93193	down
ONT.17346.3	1	0	2	40	164	71	0.324831	0	0.758345	17.2332	38.0529	16.6428	2.98e-05	5.8138	up
ONT.17367.1	0	0	0	9	30	26	0	0	0	3.87746	6.96089	6.09453	1.69e-07	Inf	up
ONT.17369.2	93	119	61	25	69	29	30.2093	42.1598	23.1295	10.7707	16.0101	6.79775	0.000570052	-1.71067	down
ONT.17369.5	30	39	20	6	25	7	9.74494	13.8171	7.58345	2.58497	5.80074	1.64084	0.00212421	-1.83406	down
ONT.17374.1	13	18	12	2	3	1	4.22281	6.37711	4.55007	0.861658	0.696089	0.234405	4.07e-05	-3.29839	down
ONT.17382.2	252	212	199	420	666	966	81.8575	75.1082	75.4553	180.948	154.532	226.435	0.00444197	1.06385	up
ONT.17384.3	213	159	189	55	85	166	69.1891	56.3312	71.6636	23.6956	19.7225	38.9113	0.000281363	-1.47068	down
ONT.17419.3	0	0	0	27	39	41	0	0	0	11.6324	9.04916	9.61061	5.95e-11	Inf	up
ONT.17425.1	145	116	119	43	42	75	47.1006	41.097	45.1215	18.5257	9.74525	17.5804	1.28e-05	-1.75654	down
ONT.17425.2	318	276	260	77	116	162	103.296	97.7824	98.5849	33.1738	26.9155	37.9736	8.52e-07	-1.82281	down
ONT.17425.7	11	10	13	1	2	5	3.57315	3.54284	4.92924	0.430829	0.46406	1.17203	0.00188121	-2.75104	down
ONT.17427.2	0	2	1	36	50	61	0	0.708568	0.379173	15.5098	11.6015	14.2987	5.06e-11	5.04021	up
ONT.17427.3	0	1	2	31	47	62	0	0.354284	0.758345	13.3557	10.9054	14.5331	1.56e-10	4.88468	up
ONT.17427.7	0	0	0	13	6	21	0	0	0	5.60078	1.39218	4.92251	0.00229555	Inf	up
ONT.17432.1	13	8	12	3	0	7	4.22281	2.83427	4.55007	1.29249	0	1.64084	0.00715176	-2.20752	down
ONT.1744.1	60	58	28	14	31	27	19.4899	20.5485	10.6168	6.03161	7.19292	6.32894	0.00189289	-1.57237	down
ONT.1744.3	192	195	136	39	82	127	62.3676	69.0854	51.5675	16.8023	19.0264	29.7695	3.2e-05	-1.68109	down
ONT.1744.6	43	28	29	2	8	12	13.9678	9.91996	10.996	0.861658	1.85624	2.81286	2.17e-06	-2.85487	down
ONT.1744.8	40	37	28	7	9	17	12.9933	13.1085	10.6168	3.0158	2.08827	3.98489	6.29e-05	-2.22119	down
ONT.17465.2	68	38	29	8	22	13	22.0885	13.4628	10.996	3.44663	5.10465	3.04727	0.000840118	-2.20743	down
ONT.17474.1	12	8	6	29	55	60	3.89798	2.83427	2.27504	12.494	12.7616	14.0643	0.00103496	1.92181	up
ONT.17479.4	265	230	152	97	199	116	86.0803	81.4854	57.6342	41.7904	46.1739	27.191	0.00221674	-1.17528	down
ONT.17507.3	36	37	21	6	14	17	11.6939	13.1085	7.96262	2.58497	3.24842	3.98489	0.000858255	-1.93684	down
ONT.17515.1	10	6	3	0	1	0	3.24831	2.1257	1.13752	0	0.23203	0	0.000742757	-4.98996	down
ONT.17519.2	55	42	31	15	25	22	17.8657	14.8799	11.7543	6.46244	5.80074	5.15691	0.00230501	-1.56191	down
ONT.1753.3	113	80	81	36	42	93	36.7059	28.3427	30.713	15.5098	9.74525	21.7997	0.00613191	-1.23509	down
ONT.17537.17	35	36	18	9	13	8	11.3691	12.7542	6.82511	3.87746	3.01639	1.87524	0.000274164	-2.02891	down
ONT.17539.1	49	33	20	14	10	10	15.9167	11.6914	7.58345	6.03161	2.3203	2.34405	0.000940074	-1.93674	down
ONT.17539.2	52	28	24	13	13	16	16.8912	9.91996	9.10014	5.60078	3.01639	3.75048	0.00203128	-1.75224	down
ONT.17542.3	18	28	18	5	6	8	5.84697	9.91996	6.82511	2.15415	1.39218	1.87524	0.000494534	-2.27063	down
ONT.1756.2	42	65	44	283	494	400	13.6429	23.0285	16.6836	121.925	114.623	93.7621	8.2e-11	2.41904	up
ONT.1756.3	6	8	7	30	41	86	1.94899	2.83427	2.65421	12.9249	9.51322	20.1588	0.00226467	2.30822	up
ONT.1756.5	3	4	5	20	30	25	0.974494	1.41714	1.89586	8.61658	6.96089	5.86013	0.00485678	2.09691	up
ONT.17570.2	12	5	11	4	2	1	3.89798	1.77142	4.1709	1.72332	0.46406	0.234405	0.00834741	-2.27073	down
ONT.17580.3	23	23	23	72	90	127	7.47112	8.14854	8.72097	31.0197	20.8827	29.7695	0.00147762	1.53014	up
ONT.17584.4	92	61	52	11	19	21	29.8845	21.6113	19.717	4.73912	4.40857	4.92251	6.11e-08	-2.54719	down
ONT.17584.5	11	7	4	0	1	4	3.57315	2.47999	1.51669	0	0.23203	0.937621	0.0062753	-2.87012	down
ONT.17587.12	3	3	1	24	26	50	0.974494	1.06285	0.379173	10.3399	6.03277	11.7203	7.42e-06	3.34147	up
ONT.17596.2	307	192	135	74	141	69	99.7232	68.0226	51.1883	31.8814	32.7162	16.174	0.00202613	-1.64768	down
ONT.17597.1	193	149	92	70	130	91	62.6925	52.7883	34.8839	30.158	30.1639	21.3309	0.00699622	-1.0871	down
ONT.17606.2	20	16	15	3	1	9	6.49663	5.66855	5.68759	1.29249	0.23203	2.10965	0.000508764	-2.50686	down
ONT.17610.3	7	8	12	1	5	0	2.27382	2.83427	4.55007	0.430829	1.16015	0	0.0041866	-2.82279	down
ONT.17612.3	2	3	6	20	31	27	0.649663	1.06285	2.27504	8.61658	7.19292	6.32894	0.00206755	2.23797	up
ONT.1762.1	1	0	0	3	14	8	0.324831	0	0	1.29249	3.24842	1.87524	0.00681547	4.12186	up
ONT.17624.10	9	8	9	0	1	5	2.92348	2.83427	3.41255	0	0.23203	1.17203	0.00428826	-2.89682	down
ONT.17624.2	37	32	31	8	10	16	12.0188	11.3371	11.7543	3.44663	2.3203	3.75048	0.000175724	-2.09655	down
ONT.17624.4	1794	1781	1494	272	335	391	582.748	630.98	566.484	117.186	77.73	91.6524	2.64e-17	-2.85025	down
ONT.17624.7	40	47	45	9	5	12	12.9933	16.6514	17.0628	3.87746	1.16015	2.81286	7.82e-08	-2.79704	down
ONT.17624.8	25	23	25	1	3	6	8.12079	8.14854	9.47931	0.430829	0.696089	1.40643	5.24e-07	-3.5475	down
ONT.17624.9	69	68	62	8	8	17	22.4134	24.0913	23.5087	3.44663	1.85624	3.98489	1.66e-10	-3.12763	down
ONT.17627.2	12	8	3	0	0	2	3.89798	2.83427	1.13752	0	0	0.46881	0.00371532	-4.23894	down
ONT.17627.3	42	25	23	1	3	5	13.6429	8.8571	8.72097	0.430829	0.696089	1.17203	4.01e-09	-3.96063	down
ONT.17628.1	46	52	23	0	4	7	14.9422	18.4228	8.72097	0	0.928119	1.64084	4.26e-08	-4.20992	down
ONT.17628.17	17	18	7	0	0	4	5.52213	6.37711	2.65421	0	0	0.937621	2.92e-05	-4.12765	down
ONT.17628.21	29	24	11	1	1	10	9.42011	8.50282	4.1709	0.430829	0.23203	2.34405	0.000188025	-3.061	down
ONT.17628.30	34	40	10	3	5	5	11.0443	14.1714	3.79173	1.29249	1.16015	1.17203	0.00577327	-3.19527	down
ONT.17628.35	5	7	4	0	1	0	1.62416	2.47999	1.51669	0	0.23203	0	0.000714625	-4.7834	down
ONT.17628.5	10	4	3	0	1	0	3.24831	1.41714	1.13752	0	0.23203	0	0.00930487	-4.82673	down
ONT.17629.1	88	55	40	10	9	12	28.5852	19.4856	15.1669	4.30829	2.08827	2.81286	2.37e-07	-2.9934	down
ONT.17640.1	110	100	121	46	75	89	35.7315	35.4284	45.8799	19.8181	17.4022	20.8621	0.00568345	-1.22774	down
ONT.17644.3	17053	12251	12897	2643	6322	5761	5539.35	4340.34	4890.19	1138.68	1466.89	1350.41	3.4e-08	-2.10942	down
ONT.17644.5	6284	4866	5953	1995	4003	6008	2041.24	1723.95	2257.21	859.504	928.815	1408.31	0.00595344	-1.12424	down
ONT.17650.1	0	0	0	44	122	82	0	0	0	18.9565	28.3076	19.2212	2.49e-18	Inf	up
ONT.1768.3	642	438	573	190	327	377	208.542	155.176	217.266	81.8575	75.8737	88.3707	6.63e-05	-1.45474	down
ONT.17687.1	4	5	5	22	43	59	1.29933	1.77142	1.89586	9.47824	9.97728	13.8299	4.93e-05	2.53344	up
ONT.17687.3	17	9	8	43	79	50	5.52213	3.18856	3.03338	18.5257	18.3304	11.7203	0.00110304	1.83785	up
ONT.17688.4	32	31	47	87	189	159	10.3946	10.9828	17.8211	37.4821	43.8536	37.2704	0.00114906	1.37655	up
ONT.17693.1	0	0	0	3	7	5	0	0	0	1.29249	1.62421	1.17203	0.00738427	Inf	up
ONT.17699.1	14	21	15	3	6	1	4.54764	7.43997	5.68759	1.29249	1.39218	0.234405	0.000124588	-2.81645	down
ONT.17713.10	7	7	4	0	0	3	2.27382	2.47999	1.51669	0	0	0.703215	0.00424247	-3.33333	down
ONT.17713.12	101	91	96	6	12	23	32.808	32.2399	36.4006	2.58497	2.78436	5.39132	2.26e-13	-3.4433	down
ONT.17713.13	4	4	7	2	0	0	1.29933	1.41714	2.65421	0.861658	0	0	0.0088489	-2.9126	down
ONT.17713.14	20	38	36	0	5	12	6.49663	13.4628	13.6502	0	1.16015	2.81286	0.00023973	-3.27208	down
ONT.17713.15	12	17	18	1	2	2	3.89798	6.02283	6.82511	0.430829	0.46406	0.46881	5.31e-06	-3.83386	down
ONT.17713.16	261	276	281	16	34	103	84.781	97.7824	106.547	6.89327	7.88901	24.1437	3.57e-15	-3.09465	down
ONT.17713.9	12	13	18	0	1	3	3.89798	4.60569	6.82511	0	0.23203	0.703215	5.72e-06	-4.23057	down
ONT.17717.3	247	241	214	594	993	1070	80.2334	85.3825	81.1429	255.912	230.406	250.814	0.000134014	1.36698	up
ONT.17717.5	484	497	337	1017	1911	1617	157.218	176.079	127.781	438.153	443.409	379.033	0.000542671	1.24349	up
ONT.17717.6	20	16	17	40	65	117	6.49663	5.66855	6.44593	17.2332	15.0819	27.4254	0.00959157	1.47342	up
ONT.17717.9	150	177	120	306	588	511	48.7247	62.7083	45.5007	131.834	136.433	119.781	0.00431211	1.09841	up
ONT.1772.1	11	7	6	47	70	71	3.57315	2.47999	2.27504	20.249	16.2421	16.6428	9.27e-06	2.46286	up
ONT.1772.10	18	8	7	74	93	191	5.84697	2.83427	2.65421	31.8814	21.5788	44.7714	8.05e-05	2.9117	up
ONT.1772.5	23	31	22	138	191	200	7.47112	10.9828	8.3418	59.4544	44.3177	46.881	7.53e-08	2.27832	up
ONT.17730.1	26	42	17	7	10	10	8.44562	14.8799	6.44593	3.0158	2.3203	2.34405	0.00510628	-2.15862	down
ONT.17730.2	125	115	39	22	39	12	40.6039	40.7427	14.7877	9.47824	9.04916	2.81286	0.0046535	-2.37628	down
ONT.17734.1	44	34	25	11	15	12	14.2926	12.0457	9.47931	4.73912	3.48045	2.81286	0.000339817	-1.91199	down
ONT.17736.1	24	15	9	2	5	3	7.79595	5.31426	3.41255	0.861658	1.16015	0.703215	0.000290886	-2.80126	down
ONT.17742.15	13	23	24	8	7	4	4.22281	8.14854	9.10014	3.44663	1.62421	0.937621	0.00414945	-2.07256	down
ONT.17744.2	55	41	29	7	8	11	17.8657	14.5257	10.996	3.0158	1.85624	2.57846	2.17e-07	-2.7518	down
ONT.17744.3	136	109	69	15	11	23	44.1771	38.617	26.1629	6.46244	2.55233	5.39132	4.27e-13	-3.13033	down
ONT.17756.1	80	81	82	39	67	49	25.9865	28.697	31.0921	16.8023	15.546	11.4859	0.00994077	-1.18611	down
ONT.17759.2	29	20	22	6	12	1	9.42011	7.08568	8.3418	2.58497	2.78436	0.234405	0.000129048	-2.37168	down
ONT.17760.2	60	64	71	22	52	37	19.4899	22.6742	26.9212	9.47824	12.0655	8.67299	0.00448476	-1.40802	down
ONT.17765.2	68	71	87	247	421	663	22.0885	25.1542	32.988	106.415	97.6845	155.411	1.94e-05	1.94909	up
ONT.17786.2	195	179	232	1065	2610	1646	63.3421	63.4169	87.968	458.833	605.598	385.831	6.62e-10	2.53836	up
ONT.17797.2	82	78	70	492	572	501	26.6362	27.6342	26.5421	211.968	132.721	117.437	1.54e-05	2.2957	up
ONT.17797.3	46	64	34	375	664	236	14.9422	22.6742	12.8919	161.561	154.068	55.3196	0.00484389	2.66494	up
ONT.17802.1	1	2	3	28	74	56	0.324831	0.708568	1.13752	12.0632	17.1702	13.1267	9.87e-10	4.06299	up
ONT.17804.3	56	113	31	7	5	8	18.1906	40.0341	11.7543	3.0158	1.16015	1.87524	0.00718913	-3.73762	down
ONT.17808.1	64	34	35	11	11	19	20.7892	12.0457	13.271	4.73912	2.55233	4.4537	2.67e-05	-2.18636	down
ONT.17817.5	21	19	13	51	84	87	6.82146	6.7314	4.92924	21.9723	19.4905	20.3932	0.00320699	1.53548	up
ONT.17828.2	0	0	1	5	10	7	0	0	0.379173	2.15415	2.3203	1.64084	0.00604499	3.74211	up
ONT.17833.1	10	16	13	1	3	5	3.24831	5.66855	4.92924	0.430829	0.696089	1.17203	0.000966783	-2.79161	down
ONT.17838.4	281	311	164	74	177	171	91.2776	110.182	62.1843	31.8814	41.0693	40.0833	0.000271377	-1.42082	down
ONT.17845.4	2660	2889	2084	516	1239	876	864.052	1023.53	790.196	222.308	287.485	205.339	8.85e-10	-2.11132	down
ONT.1785.2	1	2	2	7	17	29	0.324831	0.708568	0.758345	3.0158	3.94451	6.79775	0.00550975	2.732	up
ONT.17865.5	38	35	11	8	8	5	12.3436	12.3999	4.1709	3.44663	1.85624	1.17203	0.00766023	-2.36843	down
ONT.17880.1	30	28	18	5	5	8	9.74494	9.91996	6.82511	2.15415	1.16015	1.87524	3.09e-05	-2.56199	down
ONT.17896.1	1	0	0	9	14	9	0.324831	0	0	3.87746	3.24842	2.10965	0.000762623	4.63233	up
ONT.17906.1	116	100	81	26	52	49	37.6804	35.4284	30.713	11.2016	12.0655	11.4859	3.54e-05	-1.78664	down
ONT.17907.2	40	34	24	4	11	9	12.9933	12.0457	9.10014	1.72332	2.55233	2.10965	7.42e-06	-2.62037	down
ONT.17907.3	5	9	8	1	2	2	1.62416	3.18856	3.03338	0.430829	0.46406	0.46881	0.00699622	-2.73773	down
ONT.17908.5	90	76	48	14	26	61	29.2348	26.9256	18.2003	6.03161	6.03277	14.2987	0.000376144	-1.69176	down
ONT.17949.3	107	132	93	303	553	435	34.757	46.7655	35.263	130.541	128.312	101.966	0.000163036	1.41716	up
ONT.17951.1	35	25	21	6	8	15	11.3691	8.8571	7.96262	2.58497	1.85624	3.51608	0.00070164	-2.03131	down
ONT.17954.1	19	13	17	2	2	1	6.1718	4.60569	6.44593	0.861658	0.46406	0.234405	3.04e-06	-3.69635	down
ONT.17956.2	1	2	7	118	196	319	0.324831	0.708568	2.65421	50.8378	45.4778	74.7752	1.09e-14	5.29553	up
ONT.17956.4	0	1	3	37	63	103	0	0.354284	1.13752	15.9407	14.6179	24.1437	1.24e-10	4.95391	up
ONT.17956.6	1	10	18	82	151	132	0.324831	3.54284	6.82511	35.328	35.0365	30.9415	8.33e-11	3.00764	up
ONT.17957.5	103	145	63	11	69	54	33.4576	51.3712	23.8879	4.73912	16.0101	12.6579	0.00941179	-1.88972	down
ONT.17961.1	443	358	284	103	141	147	143.9	126.834	107.685	44.3754	32.7162	34.4576	2.02e-08	-1.97446	down
ONT.17970.1	25	21	17	4	6	5	8.12079	7.43997	6.44593	1.72332	1.39218	1.17203	0.000105208	-2.57301	down
ONT.17988.3	119	115	78	32	64	46	38.6549	40.7427	29.5755	13.7865	14.8499	10.7826	7.57e-05	-1.67454	down
ONT.17988.4	321	333	232	82	174	120	104.271	117.977	87.968	35.328	40.3732	28.1286	1.18e-06	-1.78682	down
ONT.18002.1	4	2	7	37	85	152	1.29933	0.708568	2.65421	15.9407	19.7225	35.6296	0.000210135	3.71052	up
ONT.18002.2	12	3	11	50	139	142	3.89798	1.06285	4.1709	21.5415	32.2521	33.2855	8.94e-10	3.03493	up
ONT.1801.2	401	314	331	147	253	313	130.257	111.245	125.506	63.3319	58.7035	73.3688	0.00388268	-1.12111	down
ONT.18050.3	59	37	76	266	277	280	19.1651	13.1085	28.8171	114.601	64.2722	65.6334	0.00275691	1.7672	up
ONT.18064.3	86	125	118	35	48	53	27.9355	44.2855	44.7424	15.079	11.1374	12.4235	1.88e-05	-1.81642	down
ONT.1807.4	33	28	44	83	130	206	10.7194	9.91996	16.6836	35.7588	30.1639	48.2875	0.0012634	1.39411	up
ONT.18079.1	269	251	202	107	129	166	87.3796	88.9253	76.5928	46.0987	29.9318	38.9113	0.000271211	-1.35099	down
ONT.18085.1	50	40	28	20	23	15	16.2416	14.1714	10.6168	8.61658	5.33668	3.51608	0.00343255	-1.44897	down
ONT.18093.2	95	61	52	265	346	367	30.859	21.6113	19.717	114.17	80.2823	86.0267	8.4e-06	1.74562	up
ONT.18094.2	145	95	123	276	367	539	47.1006	33.657	46.6382	118.909	85.1549	126.344	0.00285299	1.15834	up
ONT.18094.4	539	325	449	936	1357	1636	175.084	115.142	170.248	403.256	314.864	383.487	0.00509826	1.04067	up
ONT.18094.5	6	4	8	20	38	39	1.94899	1.41714	3.03338	8.61658	8.81713	9.1418	0.00522902	1.83055	up
ONT.18101.1	48	43	30	15	19	32	15.5919	15.2342	11.3752	6.46244	4.40857	7.50096	0.00796996	-1.40659	down
ONT.18104.2	145	131	122	249	396	580	47.1006	46.4112	46.259	107.276	91.8838	135.955	0.00646882	1.05162	up
ONT.18111.2	18	15	20	2	8	6	5.84697	5.31426	7.58345	0.861658	1.85624	1.40643	0.00128863	-2.39375	down
ONT.18118.3	366	298	291	60	147	108	118.888	105.577	110.339	25.8497	34.1084	25.3158	3.42e-09	-2.18288	down
ONT.18118.5	1057	774	796	201	399	416	343.347	274.216	301.821	86.5966	92.5799	97.5125	2.65e-08	-1.94258	down
ONT.18133.1	435	310	393	127	171	333	141.302	109.828	149.015	54.7153	39.6771	78.0569	0.00014077	-1.42794	down
ONT.18133.7	3850	2885	3125	972	1273	2161	1250.6	1022.11	1184.91	418.766	295.374	506.55	8.61e-07	-1.71501	down
ONT.18162.6	37	28	39	132	194	174	12.0188	9.91996	14.7877	56.8694	45.0138	40.7865	4.35e-05	1.73519	up
ONT.18164.1	8	9	6	0	3	2	2.59865	3.18856	2.27504	0	0.696089	0.46881	0.00485678	-2.97495	down
ONT.18168.2	33	40	24	81	147	112	10.7194	14.1714	9.10014	34.8972	34.1084	26.2534	0.00721674	1.27904	up
ONT.18172.1	19	5	4	30	43	53	6.1718	1.77142	1.51669	12.9249	9.97728	12.4235	0.00781833	1.6985	up
ONT.18191.2	120	91	83	50	44	93	38.9798	32.2399	31.4713	21.5415	10.2093	21.7997	0.00698164	-1.15316	down
ONT.18195.1	2	0	0	26	22	34	0.649663	0	0	11.2016	5.10465	7.96977	2.57e-06	5.02449	up
ONT.18204.5	193	146	191	59	97	135	62.6925	51.7255	72.4219	25.4189	22.5069	31.6447	0.000360726	-1.44676	down
ONT.18215.1	17	15	9	2	10	2	5.52213	5.31426	3.41255	0.861658	2.3203	0.46881	0.00647252	-2.16304	down
ONT.18227.10	74	95	51	284	468	279	24.0375	33.657	19.3378	122.355	108.59	65.399	0.000398917	1.7342	up
ONT.18227.4	60	52	58	276	313	642	19.4899	18.4228	21.992	118.909	72.6253	150.488	0.000227251	2.29857	up
ONT.18238.9	341	279	298	114	281	216	110.768	98.8453	112.993	49.1145	65.2004	50.6315	0.00297454	-1.17884	down
ONT.1824.2	65	53	61	16	49	40	21.114	18.7771	23.1295	6.89327	11.3695	9.37621	0.00692319	-1.39818	down
ONT.1824.4	1506	1457	1386	398	558	710	489.196	516.192	525.533	171.47	129.473	166.428	1.6e-08	-1.92608	down
ONT.1824.8	157	131	99	31	50	89	50.9985	46.4112	37.5381	13.3557	11.6015	20.8621	2.16e-05	-1.76178	down
ONT.18242.10	50	51	60	27	16	35	16.2416	18.0685	22.7504	11.6324	3.71248	8.20418	0.00138038	-1.50435	down
ONT.18242.17	5	3	5	0	0	1	1.62416	1.06285	1.89586	0	0	0.234405	0.0024495	-4.48195	down
ONT.18242.3	423	333	344	189	208	365	137.404	117.977	130.435	81.4267	48.2622	85.5579	0.00493332	-1.0568	down
ONT.18244.4	120	94	98	16	31	74	38.9798	33.3027	37.1589	6.89327	7.19292	17.346	6.38e-06	-2.00321	down
ONT.18256.10	44	56	29	98	241	215	14.2926	19.8399	10.996	42.2213	55.9192	50.3971	0.000239785	1.51922	up
ONT.18256.12	137	189	86	400	750	555	44.5019	66.9597	32.6088	172.332	174.022	130.095	3.82e-05	1.52218	up
ONT.18256.21	7	5	5	25	30	33	2.27382	1.77142	1.89586	10.7707	6.96089	7.73537	0.00831497	1.88267	up
ONT.18256.3	21	18	17	73	106	98	6.82146	6.37711	6.44593	31.4505	24.5952	22.9717	0.000249147	1.79218	up
ONT.18256.4	167	169	104	315	596	582	54.2468	59.874	39.4339	135.711	138.29	136.424	0.00139112	1.2139	up
ONT.1826.2	36	38	33	118	149	255	11.6939	13.4628	12.5127	50.8378	34.5724	59.7733	6.27e-05	1.73478	up
ONT.18262.1	1	3	6	27	91	74	0.324831	1.06285	2.27504	11.6324	21.1147	17.346	1e-07	3.54598	up
ONT.18268.2	20	26	24	321	482	542	6.49663	9.21139	9.10014	138.296	111.838	127.048	8.59e-22	3.71064	up
ONT.18279.1	6	6	10	56	140	109	1.94899	2.1257	3.79173	24.1264	32.4842	25.5502	2.01e-10	3.16311	up
ONT.18298.2	26	29	37	89	149	189	8.44562	10.2742	14.0294	38.3438	34.5724	44.3026	0.00014559	1.62117	up
ONT.18301.5	195	154	221	97	110	118	63.3421	54.5598	83.7971	41.7904	25.5233	27.6598	0.00147493	-1.31293	down
ONT.18333.2	326	356	243	95	260	211	105.895	126.125	92.1389	40.9288	60.3277	49.4595	0.000801872	-1.30758	down
ONT.18336.2	19	17	14	206	547	290	6.1718	6.02283	5.30842	88.7508	126.92	67.9775	8.5e-09	3.81015	up
ONT.18358.4	51	55	22	130	230	207	16.5664	19.4856	8.3418	56.0078	53.3668	48.5219	0.00012061	1.6305	up
ONT.18392.1	1	0	1	36	105	63	0.324831	0	0.379173	15.5098	24.3631	14.7675	1.68e-11	6.0485	up
ONT.18392.2	0	0	4	21	28	61	0	0	1.51669	9.04741	6.49683	14.2987	7.65e-05	4.03373	up
ONT.18396.2	208	243	100	30	75	44	67.5649	86.0911	37.9173	12.9249	17.4022	10.3138	0.000196472	-2.43548	down
ONT.18396.3	113	101	62	36	42	53	36.7059	35.7827	23.5087	15.5098	9.74525	12.4235	0.000203333	-1.55849	down
ONT.18403.2	5	2	1	29	44	49	1.62416	0.708568	0.379173	12.494	10.2093	11.4859	8.06e-07	3.45656	up
ONT.18404.5	1352	1410	927	306	623	521	439.172	499.541	351.493	131.834	144.555	122.125	2.91e-08	-1.90082	down
ONT.18414.2	10	7	12	48	118	85	3.24831	2.47999	4.55007	20.6798	27.3795	19.9244	5.55e-07	2.50579	up
ONT.18414.3	2	2	4	11	28	28	0.649663	0.708568	1.51669	4.73912	6.49683	6.56334	0.00182918	2.407	up
ONT.18414.7	75	38	77	427	842	666	24.3624	13.4628	29.1963	183.964	195.369	156.114	6.07e-15	2.77553	up
ONT.18414.9	4	4	4	10	31	32	1.29933	1.41714	1.51669	4.30829	7.19292	7.50096	0.00736493	1.96045	up
ONT.18427.3	183	135	163	25	128	15	59.4441	47.8284	61.8051	10.7707	29.6998	3.51608	3.65e-06	-2.1532	down
ONT.18443.3	222	219	211	39	84	94	72.1126	77.5882	80.0054	16.8023	19.4905	22.0341	1.75e-08	-2.18684	down
ONT.18443.6	7	10	6	0	0	2	2.27382	3.54284	2.27504	0	0	0.46881	0.000249147	-4.28857	down
ONT.18451.3	43	42	20	10	24	6	13.9678	14.8799	7.58345	4.30829	5.56871	1.40643	0.000806357	-1.89616	down
ONT.18451.4	130	109	89	21	28	23	42.2281	38.617	33.7464	9.04741	6.49683	5.39132	1.93e-10	-2.66803	down
ONT.18451.5	40	42	29	5	6	7	12.9933	14.8799	10.996	2.15415	1.39218	1.64084	3.7e-08	-3.118	down
ONT.18452.2	357	359	357	108	263	212	115.965	127.188	135.365	46.5295	61.0238	49.6939	0.000102442	-1.47831	down
ONT.18457.2	0	1	0	51	67	50	0	0.354284	0	21.9723	15.546	11.7203	1.81e-12	6.93597	up
ONT.18458.5	30	15	19	73	123	117	9.74494	5.31426	7.20428	31.4505	28.5397	27.4254	0.00020425	1.75907	up
ONT.18461.5	88	76	72	266	628	757	28.5852	26.9256	27.3004	114.601	145.715	177.445	1.79e-08	2.19615	up
ONT.18466.3	12	15	14	173	239	334	3.89798	5.31426	5.30842	74.5334	55.4551	78.2913	1.16e-17	3.62748	up
ONT.18466.7	11	8	12	480	804	656	3.57315	2.83427	4.55007	206.798	186.552	153.77	9.96e-39	5.41946	up
ONT.18469.3	145	114	123	240	377	524	47.1006	40.3884	46.6382	103.399	87.4752	122.828	0.00987437	1.0133	up
ONT.18475.1	61	49	58	18	17	30	19.8147	17.3599	21.992	7.75492	3.94451	7.03215	8.54e-05	-1.87955	down
ONT.1848.5	334	260	349	113	188	249	108.494	92.1139	132.331	48.6837	43.6216	58.3669	0.000410941	-1.36019	down
ONT.18493.1	57	27	49	122	139	192	18.5154	9.56567	18.5795	52.5611	32.2521	45.0058	0.00539314	1.25296	up
ONT.18505.3	28	35	28	85	116	120	9.09528	12.3999	10.6168	36.6205	26.9155	28.1286	0.00698765	1.29817	up
ONT.18513.1	466	329	326	221	239	291	151.371	116.559	123.61	95.2132	55.4551	68.2119	0.00314678	-1.05668	down
ONT.18517.2	94	66	89	17	31	27	30.5342	23.3828	33.7464	7.32409	7.19292	6.32894	3.61e-07	-2.29019	down
ONT.18536.1	329	241	156	123	113	176	106.87	85.3825	59.1509	52.992	26.2194	41.2553	0.00213567	-1.27218	down
ONT.18541.1	8	8	12	37	41	57	2.59865	2.83427	4.55007	15.9407	9.51322	13.3611	0.00333	1.73216	up
ONT.18541.2	2	3	2	18	21	33	0.649663	1.06285	0.758345	7.75492	4.87262	7.73537	0.000406813	2.83208	up
ONT.18541.4	5	1	0	12	15	30	1.62416	0.354284	0	5.16995	3.48045	7.03215	0.00209077	2.80003	up
ONT.18541.7	338	337	487	1280	2089	3441	109.793	119.394	184.657	551.461	484.71	806.588	7.67e-05	1.9367	up
ONT.18549.1	9	7	2	20	68	49	2.92348	2.47999	0.758345	8.61658	15.778	11.4859	0.000235557	2.35398	up
ONT.18558.1	3	3	1	6	23	22	0.974494	1.06285	0.379173	2.58497	5.33668	5.15691	0.00951889	2.24967	up
ONT.18564.1	70	47	52	148	202	238	22.7382	16.6514	19.717	63.7627	46.87	55.7884	0.0028444	1.27779	up
ONT.18564.4	72	44	53	154	210	251	23.3879	15.5885	20.0961	66.3477	48.7262	58.8357	0.00146639	1.34145	up
ONT.18573.1	117	69	86	19	71	72	38.0053	24.4456	32.6088	8.18575	16.4741	16.8772	0.00344713	-1.39833	down
ONT.18573.2	156	152	116	39	108	72	50.6737	53.8512	43.984	16.8023	25.0592	16.8772	0.000212581	-1.54347	down
ONT.18606.9	195	142	177	915	1488	1542	63.3421	50.3084	67.1135	394.209	345.26	361.453	2.46e-12	2.38951	up
ONT.18613.2	3	3	0	27	76	45	0.974494	1.06285	0	11.6324	17.6343	10.5482	2.59e-08	4.10858	up
ONT.18616.8	56	31	51	106	137	241	18.1906	10.9828	19.3378	45.6679	31.7881	56.4916	0.00957225	1.2471	up
ONT.18619.1	97	100	75	362	693	380	31.5086	35.4284	28.4379	155.96	160.797	89.074	8.81e-05	1.87684	up
ONT.18619.11	22	26	22	96	140	249	7.14629	9.21139	8.3418	41.3596	32.4842	58.3669	4.85e-05	2.21116	up
ONT.18619.2	128	166	107	662	1198	571	41.5784	58.8112	40.5715	285.209	277.972	133.845	0.00102145	2.09324	up
ONT.18619.8	18	9	19	40	57	96	5.84697	3.18856	7.20428	17.2332	13.2257	22.5029	0.00458073	1.48434	up
ONT.18619.9	55	38	40	169	223	331	17.8657	13.4628	15.1669	72.8101	51.7426	77.5881	1.73e-06	1.90711	up
ONT.18633.5	1515	1334	1166	374	623	699	492.12	472.615	442.115	161.13	144.555	163.849	1.74e-07	-1.7937	down
ONT.18652.2	164	177	81	40	104	23	53.2724	62.7083	30.713	17.2332	24.1311	5.39132	0.00171575	-1.85376	down
ONT.18652.6	266	200	209	95	111	188	86.4052	70.8568	79.2471	40.9288	25.7553	44.0682	0.000618582	-1.30872	down
ONT.18666.9	138	105	99	59	84	78	44.8267	37.1998	37.5381	25.4189	19.4905	18.2836	0.00665093	-1.13522	down
ONT.18671.1	654	583	352	144	359	270	212.44	206.548	133.469	62.0394	83.2987	63.2894	7.5e-06	-1.60643	down
ONT.18681.1	42	25	22	5	15	15	13.6429	8.8571	8.3418	2.15415	3.48045	3.51608	0.00104159	-1.95339	down
ONT.18687.6	4629	4022	4029	1384	2283	3056	1503.64	1424.93	1527.69	596.267	529.724	716.342	4.3e-05	-1.48574	down
ONT.1871.2	33	17	19	5	18	8	10.7194	6.02283	7.20428	2.15415	4.17654	1.87524	0.00717717	-1.75134	down
ONT.18721.1	35	22	27	2	7	2	11.3691	7.79425	10.2377	0.861658	1.62421	0.46881	8.51e-08	-3.52695	down
ONT.18726.2	5	5	7	21	32	39	1.62416	1.77142	2.65421	9.04741	7.42495	9.1418	0.00586984	1.86047	up
ONT.18732.2	0	0	0	20	32	20	0	0	0	8.61658	7.42495	4.6881	3.37e-08	Inf	up
ONT.18732.3	0	0	0	16	42	29	0	0	0	6.89327	9.74525	6.79775	2.73e-09	Inf	up
ONT.18783.1	3	7	2	9	28	34	0.974494	2.47999	0.758345	3.87746	6.49683	7.96977	0.00946499	1.93582	up
ONT.18787.13	72	76	62	27	54	46	23.3879	26.9256	23.5087	11.6324	12.5296	10.7826	0.00708726	-1.28898	down
ONT.18787.3	43	46	26	11	10	19	13.9678	16.2971	9.85849	4.73912	2.3203	4.4537	0.000117677	-2.00954	down
ONT.18787.4	22	37	21	4	16	12	7.14629	13.1085	7.96262	1.72332	3.71248	2.81286	0.00183582	-1.97146	down
ONT.18790.1	23	32	18	2	13	3	7.47112	11.3371	6.82511	0.861658	3.01639	0.703215	5.57e-05	-2.68031	down
ONT.18795.8	200	201	216	471	730	716	64.9663	71.2111	81.9013	202.921	169.382	167.834	0.00382476	1.09058	up
ONT.18812.2	3065	2147	2492	632	1294	1791	995.608	760.648	944.898	272.284	300.247	419.82	3.77e-06	-1.65372	down
ONT.18812.5	1652	1127	1312	323	1275	1002	536.621	399.278	497.474	139.158	295.838	234.874	0.000674965	-1.30242	down
ONT.18817.1	17	24	21	1	4	7	5.52213	8.50282	7.96262	0.430829	0.928119	1.64084	2.6e-05	-3.07261	down
ONT.18820.1	1212	1095	996	251	543	566	393.696	387.941	377.656	108.138	125.992	132.673	1e-07	-1.8683	down
ONT.18820.2	2856	2319	2435	731	1122	1517	927.719	821.585	923.285	314.936	260.337	355.593	5.78e-07	-1.73446	down
ONT.18820.3	23573	22351	22452	5422	9250	11035	7657.25	7918.61	8513.18	2335.96	2146.28	2586.66	5.02e-07	-1.98156	down
ONT.18821.1	135	83	101	24	43	56	43.8522	29.4056	38.2964	10.3399	9.97728	13.1267	5.41e-06	-1.9493	down
ONT.18825.4	198	164	178	87	108	145	64.3166	58.1026	67.4927	37.4821	25.0592	33.9887	0.00257277	-1.19349	down
ONT.18826.12	160	117	106	54	71	121	51.973	41.4512	40.1923	23.2648	16.4741	28.363	0.00504412	-1.18165	down
ONT.18826.2	237	203	195	102	117	160	76.985	71.9197	73.9386	43.9446	27.1475	37.5048	0.000974297	-1.2533	down
ONT.18826.7	266	200	213	121	124	182	86.4052	70.8568	80.7637	52.1303	28.7717	42.6617	0.0019426	-1.16425	down
ONT.18836.1	3893	4439	2985	371	1344	1177	1264.57	1572.67	1131.83	159.838	311.848	275.895	2.09e-13	-2.60705	down
ONT.18836.10	50	25	40	5	16	29	16.2416	8.8571	15.1669	2.15415	3.71248	6.79775	0.00376619	-1.8732	down
ONT.18836.14	16	6	8	2	1	2	5.1973	2.1257	3.03338	0.861658	0.23203	0.46881	0.00202613	-2.95384	down
ONT.18836.3	599	685	446	52	216	176	194.574	242.685	169.111	22.4031	50.1184	41.2553	7.82e-13	-2.61091	down
ONT.18836.4	142	110	119	21	44	85	46.1261	38.9713	45.1215	9.04741	10.2093	19.9244	6.47e-06	-1.93776	down
ONT.18836.8	167	123	150	17	49	98	54.2468	43.577	56.8759	7.32409	11.3695	22.9717	7.91e-07	-2.09559	down
ONT.18838.2	170	156	148	7617	8196	9491	55.2213	55.2683	56.1175	3281.63	1901.72	2224.74	7.58e-21	5.2552	up
ONT.18838.5	0	1	1	23	14	32	0	0.354284	0.379173	9.90907	3.24842	7.50096	0.00056817	4.58283	up
ONT.18839.2	4	0	3	26	48	43	1.29933	0	1.13752	11.2016	11.1374	10.0794	6.78e-07	3.50567	up
ONT.18845.19	42	36	48	15	20	29	13.6429	12.7542	18.2003	6.46244	4.6406	6.79775	0.00399224	-1.53655	down
ONT.18845.21	1116	755	727	272	406	514	362.512	267.485	275.658	117.186	94.2041	120.484	1.52e-06	-1.65929	down
ONT.18845.25	1259	843	1193	350	599	946	408.963	298.662	452.353	150.79	138.986	221.747	0.000548555	-1.39508	down
ONT.18845.3	3357	3135	3294	831	1426	1663	1090.46	1110.68	1248.99	358.019	330.874	389.816	6.39e-08	-1.89099	down
ONT.18845.4	15515	13917	14772	4239	7533	9269	5039.76	4930.57	5601.14	1826.28	1747.88	2172.7	2.66e-05	-1.65055	down
ONT.18845.5	1075	628	624	286	385	488	349.194	222.49	236.604	123.217	89.3315	114.39	5.99e-05	-1.5179	down
ONT.18845.7	580	425	490	139	340	400	188.402	150.571	185.795	59.8852	78.8901	93.7621	0.00029106	-1.38254	down
ONT.18854.1	74	128	102	238	383	458	24.0375	45.3484	38.6756	102.537	88.8674	107.358	0.000911261	1.25459	up
ONT.18858.2	125	101	64	49	85	56	40.6039	35.7827	24.267	21.1106	19.7225	13.1267	0.00956132	-1.10788	down
ONT.18858.3	252	214	182	94	175	163	81.8575	75.8168	69.0094	40.4979	40.6052	38.208	0.00421566	-1.13569	down
ONT.18858.4	2060	1999	1563	715	1448	991	669.153	708.214	592.647	308.043	335.979	232.295	8.1e-05	-1.37893	down
ONT.18858.6	69	54	60	26	39	46	22.4134	19.1313	22.7504	11.2016	9.04916	10.7826	0.00957814	-1.26631	down
ONT.18862.1	1	0	1	42	41	49	0.324831	0	0.379173	18.0948	9.51322	11.4859	3e-09	5.55365	up
ONT.18873.3	442	361	322	78	122	187	143.575	127.897	122.094	33.6047	28.3076	43.8338	5.9e-09	-2.10425	down
ONT.18885.14	105	124	142	55	90	94	34.1073	43.9312	53.8425	23.6956	20.8827	22.0341	0.0058783	-1.20424	down
ONT.18886.2	4480	4034	4422	2061	2429	4247	1455.24	1429.18	1676.7	887.939	563.6	995.519	0.00310128	-1.11431	down
ONT.18889.1	13	13	16	4	2	8	4.22281	4.60569	6.06676	1.72332	0.46406	1.87524	0.00556591	-2.09722	down
ONT.18909.5	3	20	12	85	197	205	0.974494	7.08568	4.55007	36.6205	45.7099	48.0531	9.68e-13	3.16377	up
ONT.18911.2	41	35	28	11	13	15	13.3181	12.3999	10.6168	4.73912	3.01639	3.51608	0.000387849	-1.90282	down
ONT.18928.1	148	136	112	22	30	46	48.075	48.1826	42.4673	9.47824	6.96089	10.7826	4.97e-10	-2.55913	down
ONT.18932.3	3	6	2	129	282	225	0.974494	2.1257	0.758345	55.577	65.4324	52.7412	2.44e-25	5.29617	up
ONT.18938.3	1600	1016	1048	348	416	652	519.73	359.953	397.373	149.929	96.5244	152.832	2.02e-08	-1.8904	down
ONT.1895.1	14	6	12	59	115	123	4.54764	2.1257	4.55007	25.4189	26.6834	28.8318	6.16e-08	2.6323	up
ONT.1896.1	0	1	3	44	92	82	0	0.354284	1.13752	18.9565	21.3467	19.2212	3.17e-14	5.07318	up
ONT.1896.4	15	16	26	110	383	235	4.87247	5.66855	9.85849	47.3912	88.8674	55.0852	1.39e-05	3.01093	up
ONT.18962.1	0	1	0	5	10	13	0	0.354284	0	2.15415	2.3203	3.04727	0.00163269	4.23716	up
ONT.19.4	2039	2332	1966	915	1771	1783	662.331	826.191	745.453	394.209	410.925	417.944	0.00414951	-1.07927	down
ONT.19003.3	88	79	58	31	47	61	28.5852	27.9884	21.992	13.3557	10.9054	14.2987	0.00772392	-1.23439	down
ONT.19011.8	84	68	84	286	374	461	27.2858	24.0913	31.8505	123.217	86.7791	108.061	4.96e-06	1.71453	up
ONT.19013.2	191	156	183	430	620	690	62.0428	55.2683	69.3886	185.257	143.858	161.74	0.00178843	1.17652	up
ONT.19019.1	0	1	0	4	27	32	0	0.354284	0	1.72332	6.2648	7.50096	0.0048153	5.29144	up
ONT.19025.2	18	12	8	40	59	72	5.84697	4.25141	3.03338	17.2332	13.6898	16.8772	0.00332204	1.65862	up
ONT.19029.2	39	23	23	4	7	19	12.6684	8.14854	8.72097	1.72332	1.62421	4.4537	0.000495174	-2.12113	down
ONT.19074.1	6	7	5	22	44	29	1.94899	2.47999	1.89586	9.47824	10.2093	6.79775	0.00623678	1.85596	up
ONT.19074.10	6	3	6	29	33	76	1.94899	1.06285	2.27504	12.494	7.65698	17.8148	0.0017664	2.6243	up
ONT.19074.2	41	35	40	211	221	335	13.3181	12.3999	15.1669	90.9049	51.2786	78.5257	7.53e-07	2.21249	up
ONT.19074.3	13	13	5	39	79	56	4.22281	4.60569	1.89586	16.8023	18.3304	13.1267	0.000425698	1.97079	up
ONT.19074.8	3	2	1	12	19	19	0.974494	0.708568	0.379173	5.16995	4.40857	4.4537	0.00524656	2.56437	up
ONT.19075.2	24	10	10	1	3	6	7.79595	3.54284	3.79173	0.430829	0.696089	1.40643	0.0064017	-2.77258	down
ONT.19075.3	26	19	10	1	5	5	8.44562	6.7314	3.79173	0.430829	1.16015	1.17203	7.08e-05	-2.96762	down
ONT.19075.5	104	92	50	6	19	16	33.7825	32.5941	18.9586	2.58497	4.40857	3.75048	8.21e-10	-3.18536	down
ONT.19085.1	11	10	7	40	50	84	3.57315	3.54284	2.65421	17.2332	11.6015	19.69	0.000153965	2.10507	up
ONT.19085.11	8	7	7	24	47	47	2.59865	2.47999	2.65421	10.3399	10.9054	11.017	0.00273639	1.84921	up
ONT.19085.3	73	90	62	295	515	419	23.7127	31.8856	23.5087	127.095	119.495	98.2158	2.5e-07	1.91363	up
ONT.19091.4	294	304	151	65	133	143	95.5004	107.702	57.255	28.0039	30.86	33.5199	0.000137261	-1.69448	down
ONT.19096.1	0	0	0	5	17	9	0	0	0	2.15415	3.94451	2.10965	0.000115734	Inf	up
ONT.19097.1	0	0	3	25	36	20	0	0	1.13752	10.7707	8.35307	4.6881	2.05e-05	4.11114	up
ONT.191.2	5	11	7	28	57	66	1.62416	3.89713	2.65421	12.0632	13.2257	15.4707	0.000196361	2.112	up
ONT.19110.5	476	385	473	148	203	227	154.62	136.399	179.349	63.7627	47.102	53.21	1.01e-06	-1.73913	down
ONT.19115.3	182	187	207	1166	1694	1769	59.1193	66.2511	78.4887	502.347	393.058	414.663	4.04e-13	2.46486	up
ONT.19116.1	13	13	8	2	0	6	4.22281	4.60569	3.03338	0.861658	0	1.40643	0.00185136	-2.59251	down
ONT.19129.1	24	24	10	3	8	8	7.79595	8.50282	3.79173	1.29249	1.85624	1.87524	0.00148505	-2.19303	down
ONT.19183.1	256	160	233	66	71	145	83.1568	56.6855	88.3472	28.4347	16.4741	33.9887	4.89e-05	-1.75036	down
ONT.19185.1	174	155	268	620	694	946	56.5207	54.914	101.618	267.114	161.029	221.747	0.000920919	1.37998	up
ONT.19185.3	314	313	427	1181	1660	1463	101.997	110.891	161.907	508.809	385.169	342.935	1.79e-05	1.49719	up
ONT.19185.4	8	2	6	31	60	39	2.59865	0.708568	2.27504	13.3557	13.9218	9.1418	6.2e-05	2.48246	up
ONT.19185.5	29	26	29	97	130	113	9.42011	9.21139	10.996	41.7904	30.1639	26.4878	0.00129314	1.51098	up
ONT.19186.1	42	43	39	107	158	181	13.6429	15.2342	14.7877	46.0987	36.6607	42.4273	0.00317871	1.30556	up
ONT.19192.1	95	122	92	38	90	62	30.859	43.2227	34.8839	16.3715	20.8827	14.5331	0.00428826	-1.2819	down
ONT.19204.3	64	74	46	10	45	45	20.7892	26.217	17.4419	4.30829	10.4413	10.5482	0.00284605	-1.54316	down
ONT.1921.1	40	16	32	7	8	12	12.9933	5.66855	12.1335	3.0158	1.85624	2.81286	0.00317641	-2.22492	down
ONT.19216.1	563	484	416	202	372	349	182.88	171.474	157.736	87.0275	86.3151	81.8074	0.000995077	-1.21517	down
ONT.19216.16	744	666	569	333	506	413	241.675	235.953	215.749	143.466	117.407	96.8093	0.000943227	-1.1696	down
ONT.19216.20	542	486	340	215	399	241	176.059	172.182	128.919	92.6283	92.5799	56.4916	0.000902513	-1.19142	down
ONT.19216.21	308	283	193	120	270	166	100.048	100.262	73.1803	51.6995	62.648	38.9113	0.00779548	-1.04218	down
ONT.19216.8	64	58	42	16	38	13	20.7892	20.5485	15.9252	6.89327	8.81713	3.04727	0.000170942	-1.82037	down
ONT.19242.3	52	32	24	9	9	17	16.8912	11.3371	9.10014	3.87746	2.08827	3.98489	7.38e-05	-2.1157	down
ONT.19244.3	66	118	102	230	360	336	21.4389	41.8055	38.6756	99.0907	83.5307	78.7601	0.00375115	1.14154	up
ONT.19244.5	121	172	190	385	684	720	39.3046	60.9369	72.0428	165.869	158.708	168.772	0.000266757	1.29989	up
ONT.1925.1	14	11	13	1	5	5	4.54764	3.89713	4.92924	0.430829	1.16015	1.17203	0.00350077	-2.47762	down
ONT.19253.1	1	4	4	15	31	33	0.324831	1.41714	1.51669	6.46244	7.19292	7.73537	0.000652764	2.49671	up
ONT.19270.5	361	380	243	71	97	87	117.264	134.628	92.1389	30.5889	22.5069	20.3932	7.26e-12	-2.43835	down
ONT.19270.7	77	79	43	10	18	23	25.012	27.9884	16.3044	4.30829	4.17654	5.39132	1.16e-07	-2.52117	down
ONT.19273.3	13	9	20	83	299	176	4.22281	3.18856	7.58345	35.7588	69.3769	41.2553	4.71e-05	3.06609	up
ONT.19289.3	9	8	4	0	4	1	2.92348	2.83427	1.51669	0	0.928119	0.234405	0.00856047	-2.82521	down
ONT.19302.2	54	56	38	11	24	24	17.5409	19.8399	14.4086	4.73912	5.56871	5.62572	0.000185465	-1.90448	down
ONT.19306.1	2	4	3	18	24	28	0.649663	1.41714	1.13752	7.75492	5.56871	6.56334	0.00196961	2.41844	up
ONT.19316.1	22	17	14	6	7	6	7.14629	6.02283	5.30842	2.58497	1.62421	1.40643	0.00392965	-1.93537	down
ONT.19316.3	114	92	104	32	71	61	37.0308	32.5941	39.4339	13.7865	16.4741	14.2987	0.000644375	-1.50405	down
ONT.19325.3	128	93	87	16	36	15	41.5784	32.9484	32.988	6.89327	8.35307	3.51608	2.7e-10	-2.73176	down
ONT.19338.1	89	115	97	51	60	85	28.91	40.7427	36.7797	21.9723	13.9218	19.9244	0.00900912	-1.14668	down
ONT.19338.9	65	60	61	22	49	41	21.114	21.257	23.1295	9.47824	11.3695	9.61061	0.00852763	-1.31651	down
ONT.19348.11	29	22	11	8	13	4	9.42011	7.79425	4.1709	3.44663	3.01639	0.937621	0.00628323	-1.74138	down
ONT.19348.12	29	21	13	8	9	4	9.42011	7.43997	4.92924	3.44663	2.08827	0.937621	0.00122733	-1.96889	down
ONT.19353.1	1	3	1	96	423	171	0.324831	1.06285	0.379173	41.3596	98.1486	40.0833	1.67e-05	6.47554	up
ONT.19353.3	2	3	1	14	70	39	0.649663	1.06285	0.379173	6.03161	16.2421	9.1418	0.0022068	3.72104	up
ONT.19355.2	718	626	445	223	391	564	233.229	221.782	168.732	96.0749	90.7236	132.205	0.00164621	-1.17093	down
ONT.19362.1	1958	1242	1489	418	838	1059	636.02	440.021	564.588	180.087	194.441	248.235	5.61e-06	-1.60748	down
ONT.19362.20	141	73	140	26	80	56	45.8012	25.8627	53.0842	11.2016	18.5624	13.1267	0.00984741	-1.75632	down
ONT.19362.24	25	25	17	2	13	12	8.12079	8.8571	6.44593	0.861658	3.01639	2.81286	0.00364958	-1.99977	down
ONT.19362.25	70	35	56	13	26	36	22.7382	12.3999	21.2337	5.60078	6.03277	8.43859	0.00190024	-1.70223	down
ONT.19362.26	471	289	380	99	214	253	152.996	102.388	144.086	42.6521	49.6544	59.3045	1.76e-05	-1.6087	down
ONT.19362.4	58	55	52	15	36	39	18.8402	19.4856	19.717	6.46244	8.35307	9.1418	0.00402716	-1.48405	down
ONT.19362.8	36	25	24	2	21	10	11.6939	8.8571	9.10014	0.861658	4.87262	2.34405	0.00110527	-2.07118	down
ONT.19362.9	77	51	53	23	27	47	25.012	18.0685	20.0961	9.90907	6.2648	11.017	0.00273662	-1.42892	down
ONT.1937.1	5	8	5	98	120	140	1.62416	2.83427	1.89586	42.2213	27.8436	32.8167	9.86e-14	3.80485	up
ONT.19379.1	47	33	32	3	10	14	15.2671	11.6914	12.1335	1.29249	2.3203	3.28167	2.54e-06	-2.70294	down
ONT.19395.1	6	7	4	22	46	48	1.94899	2.47999	1.51669	9.47824	10.6734	11.2514	0.000513655	2.1992	up
ONT.19398.3	147	144	66	254	480	335	47.7502	51.0169	25.0254	109.431	111.374	78.5257	0.00986403	1.07118	up
ONT.19398.7	348	268	311	601	1118	1387	113.041	94.9482	117.923	258.928	259.409	325.12	0.00110392	1.15955	up
ONT.1940.2	17	32	15	117	264	161	5.52213	11.3371	5.68759	50.407	61.2559	37.7392	1.36e-08	2.52489	up
ONT.1941.10	38	25	28	120	149	231	12.3436	8.8571	10.6168	51.6995	34.5724	54.1476	6.13e-06	1.92747	up
ONT.1941.6	21	20	18	65	106	92	6.82146	7.08568	6.82511	28.0039	24.5952	21.5653	0.000999486	1.62454	up
ONT.1942.2	92	68	76	23	61	57	29.8845	24.0913	28.8171	9.90907	14.1538	13.3611	0.00487237	-1.35414	down
ONT.19436.2	312	444	217	84	260	176	101.347	157.302	82.2804	36.1896	60.3277	41.2553	0.00709326	-1.505	down
ONT.19443.1	68	54	57	11	16	29	22.0885	19.1313	21.6128	4.73912	3.71248	6.79775	3.97e-06	-2.25329	down
ONT.1945.3	156	184	139	61	87	94	50.6737	65.1883	52.705	26.2806	20.1866	22.0341	0.000123785	-1.51162	down
ONT.19452.4	259	175	283	80	125	180	84.1313	61.9997	107.306	34.4663	29.0037	42.1929	0.00368493	-1.48114	down
ONT.19453.1	145	113	165	39	59	135	47.1006	40.0341	62.5635	16.8023	13.6898	31.6447	0.00618402	-1.48227	down
ONT.19453.3	42	43	48	14	26	20	13.6429	15.2342	18.2003	6.03161	6.03277	4.6881	0.00106854	-1.70863	down
ONT.19456.13	28	10	17	1	6	4	9.09528	3.54284	6.44593	0.430829	1.39218	0.937621	0.0020133	-2.99164	down
ONT.19456.4	1528	803	1547	213	519	447	496.342	284.49	586.58	91.7666	120.423	104.779	0.000746646	-2.32704	down
ONT.19456.7	6	5	8	0	2	2	1.94899	1.77142	3.03338	0	0.46406	0.46881	0.00795408	-3.05434	down
ONT.19458.1	36	24	25	6	1	10	11.6939	8.50282	9.47931	2.58497	0.23203	2.34405	3.17e-06	-2.74513	down
ONT.19459.1	469	398	477	139	242	334	152.346	141.005	180.865	59.8852	56.1512	78.2913	5.83e-05	-1.50072	down
ONT.19506.3	70	48	55	11	25	53	22.7382	17.0056	20.8545	4.73912	5.80074	12.4235	0.00189949	-1.60326	down
ONT.19534.1	45	21	30	5	14	5	14.6174	7.43997	11.3752	2.15415	3.24842	1.17203	5.42e-05	-2.56076	down
ONT.19534.3	21	14	11	1	1	2	6.82146	4.95998	4.1709	0.430829	0.23203	0.46881	2.31e-06	-4.0261	down
ONT.19574.1	17	9	11	42	80	101	5.52213	3.18856	4.1709	18.0948	18.5624	23.6749	7.93e-05	2.01813	up
ONT.19575.4	25	32	24	1	10	3	8.12079	11.3371	9.10014	0.430829	2.3203	0.703215	1.3e-06	-3.24379	down
ONT.19576.1	36	18	13	0	8	4	11.6939	6.37711	4.92924	0	1.85624	0.937621	0.00225967	-3.22229	down
ONT.19582.3	147	159	100	326	583	454	47.7502	56.3312	37.9173	140.45	135.273	106.42	0.00161738	1.22025	up
ONT.19595.2	12	11	9	31	68	65	3.89798	3.89713	3.41255	13.3557	15.778	15.2363	0.0012985	1.7783	up
ONT.19599.4	46	58	33	10	26	25	14.9422	20.5485	12.5127	4.30829	6.03277	5.86013	0.000798732	-1.76668	down
ONT.19599.7	15	11	14	2	5	7	4.87247	3.89713	5.30842	0.861658	1.16015	1.64084	0.00817037	-2.15098	down
ONT.1960.2	2	5	9	500	1746	2256	0.649663	1.77142	3.41255	215.415	405.124	528.818	6.46e-12	7.40131	up
ONT.19602.1	53	36	31	5	9	10	17.2161	12.7542	11.7543	2.15415	2.08827	2.34405	1.91e-07	-2.87066	down
ONT.19609.6	306	255	271	694	1015	1379	99.3984	90.3425	102.756	298.995	235.51	323.245	0.000170942	1.33812	up
ONT.19613.1	6	5	5	0	1	1	1.94899	1.77142	1.89586	0	0.23203	0.234405	0.00296526	-3.77875	down
[truncated: 3,144 more rows]

## Sheet: Sheet7
Table S7. IR29CK_IR29T differential expressed transcript
[truncated: 3,163 more rows]

[truncated: 3 more sheets: Sheet8, Sheet9, Sheet10]
